# Supplementary material for: Defining the host dependencies and the transcriptional landscape of RSV infection
Source: mBio. 2025 Aug 15;16(9):e01010-25. doi: 10.1128/mbio.01010-25 (PMC12421885; doi:10.1128/mbio.01010-25)
Supplement: Table S2 — Genome-wide CRISPR screening results for RSV screens using MAGeCK enrichment analysis. [file mbio.01010-25-s0005.xlsx]

## Sheet: viability_screen_MAGeCK
id	num	neg|score	neg|p-value	neg|fdr	neg|rank	neg|goodsgrna	neg|lfc	pos|score	pos|p-value	pos|fdr	pos|rank	pos|goodsgrna	pos|lfc
TMEM165	6	0.43176	0.68172	0.999988	13871	1	0.00070241	7.66e-19	2.37e-07	0.000495	1	5	0.00070241
EXTL3	6	0.99723	0.99728	0.999988	20845	0	0.00013442	9.28e-17	2.37e-07	0.000495	2	5	0.00013442
SLC35B2	6	0.99879	0.99878	0.999988	20881	0	0.0001475	1.39e-14	2.37e-07	0.000495	3	4	0.0001475
NDST1	6	0.95111	0.96489	0.999988	19969	1	0.00021873	2.76e-14	2.37e-07	0.000495	4	4	0.00021873
SLC39A9	6	0.97152	0.97465	0.999988	20227	1	5.33e-05	1.28e-11	2.37e-07	0.000495	5	4	5.33e-05
B4GALT7	6	0.99636	0.99642	0.999988	20821	0	9e-05	2.54e-11	2.37e-07	0.000495	6	4	9e-05
HS6ST1	6	0.78277	0.89421	0.999988	18347	1	7.21e-05	9.5e-11	2.37e-07	0.000495	7	4	7.21e-05
EXT1	6	0.99998	0.99999	0.99999	20916	0	6.99e-05	3.91e-09	2.37e-07	0.000495	8	4	6.99e-05
EXT2	6	0.61653	0.81548	0.999988	16635	1	6.13e-05	4.24e-09	2.37e-07	0.000495	9	3	6.13e-05
B3GALT6	6	0.14555	0.35668	0.982602	7496	1	4.67e-05	3.68e-08	2.37e-07	0.000495	10	4	4.67e-05
TM9SF2	6	0.71652	0.8664	0.999988	17757	1	4.67e-05	1.18e-06	4.02e-06	0.007651	11	3	4.67e-05
COG5	6	0.98577	0.98591	0.999988	20520	0	2.12e-05	2.2e-05	6.46e-05	0.112624	12	2	2.12e-05
B3GAT3	6	0.29625	0.55975	0.999988	11522	1	4.05e-05	3.65e-05	9.49e-05	0.152405	13	2	4.05e-05
COG6	6	0.9978	0.99784	0.999988	20860	0	1.72e-05	5.05e-05	0.00011716	0.163366	14	2	1.72e-05
hsa-mir-4256	4	0.93387	0.93387	0.999988	19820	1	3.45e-05	5.38e-05	0.00010201	0.152405	15	2	3.45e-05
HS3ST6	6	0.74897	0.87954	0.999988	18039	1	1.31e-05	5.46e-05	0.00012615	0.164913	16	2	1.31e-05
GPC1	6	0.9993	0.99931	0.999988	20899	0	1.25e-05	6.57e-05	0.00014509	0.178509	17	2	1.25e-05
FAXDC2	6	0.11912	0.31657	0.971034	6701	3	8.11e-07	9.41e-05	0.00020331	0.236249	18	2	8.11e-07
INIP	6	0.59895	0.80296	0.999988	16356	2	7.18e-06	0.00012124	0.00025349	0.279052	19	2	7.18e-06
TAF1D	6	0.64477	0.8353	0.999988	17058	1	3.04e-07	0.00019611	0.00041254	0.412306	20	2	3.04e-07
SRXN1	6	0.49465	0.72769	0.999988	14792	3	9.85e-06	0.00019698	0.00041396	0.412306	21	2	9.85e-06
UNC50	6	0.7814	0.89361	0.999988	18326	2	3.06e-05	0.00024308	0.00048781	0.463771	22	2	3.06e-05
TPST1	6	0.39638	0.65587	0.999988	13346	3	3.19e-06	0.0002679	0.00053846	0.489669	23	1	3.19e-06
GABBR2	6	0.39494	0.65484	0.999988	13319	3	-8.46e-07	0.00033812	0.00067573	0.588903	24	2	-8.46e-07
GGPS1	6	0.6667	0.84718	0.999988	17342	1	1.08e-05	0.00036134	0.00071644	0.599406	25	2	1.08e-05
CEACAM4	6	0.14118	0.35018	0.980388	7370	3	5.33e-06	0.00044857	0.0008755	0.704303	26	2	5.33e-06
SGMS2	6	0.97461	0.97664	0.999988	20272	1	3.69e-05	0.00047385	0.00092189	0.714155	27	2	3.69e-05
HTR4	6	0.11009	0.30256	0.965273	6429	2	2.2e-05	0.00049429	0.00096165	0.718352	28	2	2.2e-05
MAP3K1	6	0.99961	0.9996	0.999988	20905	0	1.06e-05	0.00059377	0.0011666	0.841413	29	2	1.06e-05
GBP2	6	0.4567	0.70006	0.999988	14210	3	3.63e-06	0.00073696	0.0014398	0.947729	30	2	3.63e-06
DDIT4	6	0.09663	0.27371	0.960714	5851	2	2.49e-06	0.00073864	0.001444	0.947729	31	2	2.49e-06
FBXL14	6	0.038958	0.13367	0.91121	3021	2	1.17e-05	0.00075042	0.0014663	0.947729	32	2	1.17e-05
DNASE2B	6	0.34126	0.61373	0.999988	12522	3	3.09e-06	0.00077943	0.001525	0.947729	33	2	3.09e-06
PANK1	6	0.41931	0.67265	0.999988	13685	2	3.02e-06	0.0007846	0.0015406	0.947729	34	2	3.02e-06
AK4	6	0.59402	0.79947	0.999988	16278	1	-5.62e-07	0.00083192	0.001639	0.979491	35	2	-5.62e-07
AKAP12	6	0.70833	0.86314	0.999988	17694	2	1.01e-05	0.0009138	0.0018071	0.999999	36	2	1.01e-05
RMND5A	6	0.78777	0.89646	0.999988	18398	1	1.37e-05	0.00093063	0.0018395	0.999999	37	2	1.37e-05
UGDH	6	0.99115	0.99121	0.999988	20680	0	6.57e-06	0.00094957	0.0018743	0.999999	38	1	6.57e-06
DIAPH2	6	0.27922	0.53856	0.999988	11096	2	2.18e-07	0.00099555	0.0019628	0.999999	39	2	2.18e-07
GP2	6	0.47832	0.71582	0.999988	14551	2	2.51e-06	0.0010586	0.0020873	0.999999	40	2	2.51e-06
P2RX1	6	0.5413	0.76148	0.999988	15507	3	8.51e-06	0.0010909	0.0021512	0.999999	41	2	8.51e-06
SMIM14	6	0.22456	0.46783	0.999988	9655	1	1.08e-05	0.0010956	0.0021626	0.999999	42	1	1.08e-05
KCNH7	6	0.72316	0.869	0.999988	17817	2	3.29e-07	0.001101	0.0021702	0.999999	43	2	3.29e-07
GLTSCR1	6	0.18746	0.41715	0.996459	8648	4	-1.35e-06	0.0011443	0.0022468	0.999999	44	1	-1.35e-06
CRB3	6	0.45577	0.69939	0.999988	14197	2	9.38e-06	0.0012353	0.0024144	0.999999	45	2	9.38e-06
VIPAS39	6	0.47719	0.71498	0.999988	14536	1	1.28e-06	0.0012396	0.0024244	0.999999	46	2	1.28e-06
OR2T8	6	0.60591	0.80792	0.999988	16467	2	-3.42e-06	0.001292	0.002528	0.999999	47	2	-3.42e-06
DLGAP2	6	0.09174	0.26268	0.959856	5612	1	7.24e-06	0.0013364	0.0026132	0.999999	48	2	7.24e-06
C12orf61	6	0.86008	0.93163	0.999988	19119	2	3.05e-06	0.0013389	0.0026184	0.999999	49	1	3.05e-06
PTAR1	6	0.82819	0.91534	0.999988	18790	1	2.6e-05	0.0013409	0.0026213	0.999999	50	2	2.6e-05
BPIFB2	6	0.86258	0.93294	0.999988	19156	1	3.97e-06	0.0013454	0.0026279	0.999999	51	2	3.97e-06
FOXE1	6	0.21578	0.45607	0.998783	9415	3	5.94e-07	0.0013499	0.0026378	0.999999	52	2	5.94e-07
NRG1	6	0.37301	0.63847	0.999988	13005	2	6.84e-06	0.0013876	0.0026999	0.999999	53	1	6.84e-06
SFTPC	6	0.062121	0.19325	0.929335	4294	3	1.21e-07	0.0014362	0.0027945	0.999999	54	1	1.21e-07
AMBRA1	6	0.74905	0.87958	0.999988	18040	2	5.75e-06	0.0016308	0.0030099	0.999999	55	1	5.75e-06
GTF2IRD2	6	0.65056	0.83938	0.999988	17145	3	-5.78e-06	0.0017281	0.0031084	0.999999	56	1	-5.78e-06
PRAMEF17	6	0.65037	0.83924	0.999988	17143	2	-4.53e-06	0.0018254	0.003195	0.999999	57	1	-4.53e-06
OR2Z1	6	0.24993	0.50108	0.999988	10325	4	-4.16e-07	0.0018741	0.0032433	0.999999	58	1	-4.16e-07
C2orf53	6	0.53279	0.75542	0.999988	15386	2	4.75e-06	0.0019227	0.0032954	0.999999	59	1	4.75e-06
LRRC10	6	0.034056	0.12032	0.909292	2714	4	-3.59e-06	0.00202	0.00339	0.999999	60	1	-3.59e-06
GADD45G	6	0.23424	0.4806	0.999988	9908	4	-2.16e-06	0.0020686	0.0034407	0.999999	61	1	-2.16e-06
MYH4	6	0.02499	0.094757	0.895919	2167	4	-2.64e-06	0.0022145	0.0035799	0.999999	62	1	-2.64e-06
DNAH2	6	0.44206	0.68934	0.999988	14019	3	3.98e-06	0.0022631	0.0036338	0.999999	63	1	3.98e-06
GRM2	6	0.52395	0.74901	0.999988	15238	2	6.84e-06	0.0023117	0.0036774	0.999999	64	1	6.84e-06
CDC34	6	0.93363	0.95892	0.999988	19818	1	2.01e-06	0.0023604	0.0037186	0.999999	65	1	2.01e-06
PARP2	6	0.95782	0.9676	0.999988	20041	1	5.44e-06	0.002409	0.0037626	0.999999	66	1	5.44e-06
FAM222A	6	0.13387	0.33914	0.976116	7158	3	-2.24e-06	0.0024576	0.0038199	0.999999	67	1	-2.24e-06
ATP2C2	6	0.060022	0.18803	0.928784	4177	4	-9.94e-07	0.0025062	0.0038625	0.999999	68	1	-9.94e-07
SNX2	6	0.63346	0.82733	0.999988	16897	2	9.67e-06	0.0025548	0.0039112	0.999999	69	1	9.67e-06
FHL2	6	0.48587	0.72129	0.999988	14663	2	7.42e-06	0.002652	0.004012	0.999999	70	1	7.42e-06
CNOT11	5	0.65829	0.80723	0.999988	17265	2	1.79e-05	0.0026967	0.003612	0.999999	71	1	1.79e-05
HIST1H4I	6	0.098666	0.27817	0.963762	5932	3	-4.87e-06	0.0027493	0.0041133	0.999999	72	1	-4.87e-06
C3orf30	6	0.98313	0.98333	0.999988	20442	1	1.83e-05	0.0027979	0.0041545	0.999999	73	1	1.83e-05
DHX29	6	0.054684	0.17471	0.928784	3873	2	1.69e-05	0.0028465	0.0041995	0.999999	74	1	1.69e-05
TNNC2	6	0.039717	0.13573	0.911415	3067	5	-4.03e-06	0.0028951	0.0042407	0.999999	75	1	-4.03e-06
ZNF785	6	0.26439	0.51988	0.999988	10715	2	7.35e-06	0.0029436	0.004289	0.999999	76	1	7.35e-06
TTC32	6	0.15107	0.36487	0.985538	7646	4	-9.39e-06	0.0029922	0.0043287	0.999999	77	1	-9.39e-06
MGARP	6	0.27574	0.5342	0.999988	11020	1	2.19e-06	0.0030408	0.004377	0.999999	78	1	2.19e-06
COLGALT2	6	0.35506	0.62512	0.999988	12733	1	1.35e-06	0.0030894	0.00443	0.999999	79	1	1.35e-06
KIF3B	6	0.13798	0.34538	0.977497	7287	3	-5.56e-06	0.0031866	0.0045162	0.999999	80	1	-5.56e-06
GZF1	6	0.71445	0.86553	0.999988	17737	1	3.11e-06	0.0032838	0.0045957	0.999999	81	1	3.11e-06
CPLX3	6	0.097714	0.27606	0.961554	5903	4	-2.73e-06	0.0033324	0.0046402	0.999999	82	1	-2.73e-06
GNG11	5	0.28943	0.5196	0.999988	11351	3	-3.35e-06	0.0034661	0.004351	0.999999	83	1	-3.35e-06
MEFV	6	0.72544	0.8699	0.999988	17834	2	2.91e-07	0.0035267	0.0048286	0.999999	84	1	2.91e-07
XKR4	6	0.58304	0.79151	0.999988	16117	1	7.52e-06	0.0036238	0.0049252	0.999999	85	1	7.52e-06
CDCA2	6	0.03589	0.12532	0.910021	2824	2	3.04e-06	0.0036724	0.0049682	0.999999	86	1	3.04e-06
KCNA1	6	0.90947	0.95263	0.999988	19646	1	6.47e-07	0.0037209	0.0050203	0.999999	87	1	6.47e-07
RAP1B	6	0.17915	0.40548	0.995408	8412	3	5.98e-07	0.0037695	0.0050648	0.999999	88	1	5.98e-07
ADRB1	6	0.2387	0.48648	0.999988	10015	2	1.11e-05	0.0038666	0.0051619	0.999999	89	1	1.11e-05
HSPB2	6	0.1078	0.29809	0.96493	6320	4	-1.39e-06	0.0039152	0.005222	0.999999	90	1	-1.39e-06
C12orf44	6	0.84122	0.92182	0.999988	18924	2	3.6e-06	0.0039637	0.0052745	0.999999	91	1	3.6e-06
MGLL	6	0.069974	0.21216	0.941659	4653	3	2.16e-06	0.0040123	0.0053166	0.999999	92	1	2.16e-06
PTCRA	6	0.22084	0.46277	0.999181	9556	4	-1.25e-06	0.0040608	0.0053574	0.999999	93	1	-1.25e-06
RPL22	6	0.085993	0.24965	0.956773	5371	4	-7.28e-06	0.0041094	0.0054037	0.999999	94	1	-7.28e-06
hsa-mir-216a	4	0.60852	0.75193	0.999988	16512	2	-1.27e-06	0.0041991	0.0046336	0.999999	95	1	-1.27e-06
POLG2	6	0.33741	0.60926	0.999988	12444	3	6.39e-07	0.0042065	0.0055013	0.999999	96	1	6.39e-07
TARS	6	0.11638	0.31235	0.968952	6618	2	1.56e-07	0.004255	0.0055458	0.999999	97	1	1.56e-07
PPP2R4	6	0.072898	0.21913	0.944929	4794	4	-5.78e-06	0.0043036	0.0056007	0.999999	98	1	-5.78e-06
NUP88	6	0.88464	0.94513	0.999988	19452	2	-3.57e-06	0.0043521	0.0056433	0.999999	99	1	-3.57e-06
KRTAP19-8	6	0.99998	0.99998	0.99999	20914	0	1.45e-05	0.0044006	0.0056887	0.999999	100	1	1.45e-05
TMEM59L	6	0.38347	0.64632	0.999988	13151	3	-2.69e-06	0.0044492	0.0057356	0.999999	101	1	-2.69e-06
SLC35E4	6	0.098308	0.27739	0.962313	5924	3	-1.41e-06	0.0044977	0.0057749	0.999999	102	1	-1.41e-06
CHRDL1	6	0.096249	0.27286	0.960314	5837	2	1.02e-05	0.0045462	0.0058194	0.999999	103	1	1.02e-05
hsa-mir-299	4	0.94698	0.94682	0.999988	19921	0	1.46e-05	0.0045875	0.0050108	0.999999	104	1	1.46e-05
ANTXR2	6	0.1032	0.28807	0.96493	6116	4	-4.67e-06	0.0045948	0.0058634	0.999999	105	1	-4.67e-06
hsa-mir-3198-2	4	0.56054	0.71499	0.999988	15787	1	3.94e-07	0.0046199	0.0050416	0.999999	106	1	3.94e-07
ZDHHC12	6	0.47364	0.71235	0.999988	14478	2	4.19e-06	0.0046433	0.0059136	0.999999	107	1	4.19e-06
NPTX2	6	0.77029	0.88872	0.999988	18232	1	2.19e-06	0.0046918	0.0059647	0.999999	108	1	2.19e-06
MAFG	6	0.4834	0.71949	0.999988	14632	2	7.34e-06	0.0047403	0.0060158	0.999999	109	1	7.34e-06
ISG15	6	0.11582	0.31146	0.968672	6599	3	3.27e-06	0.0047889	0.0060584	0.999999	110	1	3.27e-06
SLC10A7	6	0.2793	0.53866	0.999988	11104	2	4.29e-06	0.0048374	0.006111	0.999999	111	1	4.29e-06
DNAJB8	6	0.26701	0.52319	0.999988	10793	2	3.47e-06	0.0048859	0.0061517	0.999999	112	1	3.47e-06
DSG3	6	0.44865	0.69417	0.999988	14107	2	1.35e-05	0.0049344	0.0061952	0.999999	113	1	1.35e-05
PABPC4	6	0.19702	0.43047	0.997047	8918	3	1.41e-06	0.0049829	0.0062421	0.999999	114	1	1.41e-06
OPTC	6	0.39128	0.65214	0.999988	13266	3	-1.99e-07	0.0050314	0.0062804	0.999999	115	1	-1.99e-07
FAM131A	6	0.59441	0.79975	0.999988	16280	1	5.81e-07	0.0050799	0.0063216	0.999999	116	1	5.81e-07
GJA1	6	0.21632	0.45677	0.998783	9438	4	-4.56e-06	0.0051285	0.0063652	0.999999	117	1	-4.56e-06
hsa-mir-5091	4	0.53907	0.69877	0.999988	15475	2	-4.53e-06	0.0052023	0.0056059	0.999999	118	1	-4.53e-06
FAM170A	6	0.1856	0.41452	0.996459	8596	4	-1.27e-06	0.0052255	0.0064669	0.999999	119	1	-1.27e-06
ZNRF4	6	0.58349	0.79184	0.999988	16126	3	-3.82e-06	0.005274	0.0065185	0.999999	120	1	-3.82e-06
GFRA2	6	0.15501	0.3707	0.987868	7751	3	6.49e-07	0.0053225	0.0065592	0.999999	121	1	6.49e-07
SLC4A1	6	0.602	0.80517	0.999988	16403	2	2.35e-06	0.005371	0.0066061	0.999999	122	1	2.35e-06
WSCD2	6	0.049286	0.16084	0.922644	3594	4	-8.7e-06	0.005468	0.0067017	0.999999	123	1	-8.7e-06
GPR37	6	0.25568	0.50864	0.999988	10488	3	-8.13e-07	0.0055164	0.0067505	0.999999	124	1	-8.13e-07
MAK	6	0.16554	0.38606	0.994561	8021	2	3.6e-07	0.0055649	0.0067983	0.999999	125	1	3.6e-07
SIRPA	6	0.14715	0.35906	0.983874	7538	3	8.67e-06	0.0056134	0.0068447	0.999999	126	1	8.67e-06
OR8B12	6	0.50757	0.7372	0.999988	14991	3	-3.66e-06	0.0056619	0.006893	0.999999	127	1	-3.66e-06
RHOBTB2	6	0.62685	0.8227	0.999988	16785	2	7.03e-06	0.0057104	0.0069375	0.999999	128	1	7.03e-06
hsa-mir-657	4	0.054919	0.15683	0.921329	3896	1	5.13e-06	0.0057522	0.0061517	0.999999	129	1	5.13e-06
ZNF341	6	0.52905	0.7527	0.999988	15323	2	4.48e-06	0.0058074	0.0070288	0.999999	130	1	4.48e-06
PKN2	6	0.67095	0.84882	0.999988	17384	2	6.63e-06	0.0058558	0.0070837	0.999999	131	1	6.63e-06
hsa-mir-4726	4	0.30567	0.52501	0.999988	11746	1	1.01e-05	0.0058815	0.0062856	0.999999	132	1	1.01e-05
GNMT	6	0.054336	0.17382	0.928784	3853	2	2.72e-06	0.0059043	0.007132	0.999999	133	1	2.72e-06
hsa-mir-9-3	4	0.26633	0.47468	0.999988	10763	3	-4.94e-06	0.0059462	0.006351	0.999999	134	1	-4.94e-06
C17orf64	6	0.73359	0.87317	0.999988	17909	1	3.6e-06	0.0059528	0.0071737	0.999999	135	1	3.6e-06
SEC62	6	0.77642	0.8914	0.999988	18286	2	9.76e-07	0.0060013	0.007221	0.999999	136	1	9.76e-07
C2orf61	6	0.17034	0.39302	0.995408	8145	4	-4.87e-06	0.0060497	0.0072636	0.999999	137	1	-4.87e-06
ZNF117	6	0.30693	0.57287	0.999988	11773	1	-8.58e-07	0.0060982	0.0073119	0.999999	138	1	-8.58e-07
HSD17B11	6	0.83925	0.92085	0.999988	18907	2	1.28e-05	0.0061467	0.0073583	0.999999	139	1	1.28e-05
RHOXF2B	6	0.3078	0.57392	0.999988	11800	3	3.03e-07	0.0061951	0.0074075	0.999999	140	1	3.03e-07
VANGL2	6	0.26274	0.51779	0.999988	10664	3	9.94e-07	0.0062436	0.0074549	0.999999	141	1	9.94e-07
C2CD4D	6	0.23992	0.4881	0.999988	10048	2	7.86e-07	0.0063405	0.0075538	0.999999	142	1	7.86e-07
CELF3	6	0.16165	0.38043	0.990922	7934	3	1.86e-07	0.006389	0.0076016	0.999999	143	1	1.86e-07
CCDC40	6	0.52104	0.74693	0.999988	15193	3	-5.77e-07	0.0064374	0.007657	0.999999	144	1	-5.77e-07
TMEM115	6	0.25222	0.50412	0.999988	10392	3	1.04e-06	0.0064859	0.007701	0.999999	145	1	1.04e-06
DOCK2	6	0.57756	0.78753	0.999988	16036	1	1.94e-05	0.0065343	0.0077526	0.999999	146	1	1.94e-05
GPR75-ASB3	6	0.99223	0.99231	0.999988	20705	0	1.32e-05	0.0065828	0.0077957	0.999999	147	1	1.32e-05
ARID4A	6	0.36844	0.63514	0.999988	12936	3	-9.28e-07	0.0066312	0.0078383	0.999999	148	1	-9.28e-07
SDCCAG3	6	0.072898	0.21913	0.944929	4796	3	1.89e-06	0.0066797	0.007887	0.999999	149	1	1.89e-06
NRSN2	6	0.62688	0.82273	0.999988	16786	3	5.06e-07	0.0067281	0.0079429	0.999999	150	1	5.06e-07
WNT9A	6	0.15504	0.37073	0.987868	7753	2	7.6e-06	0.0067765	0.0079902	0.999999	151	1	7.6e-06
CSF3R	6	0.49936	0.73115	0.999988	14866	2	1.53e-06	0.0069703	0.0081758	0.999999	152	1	1.53e-06
SVIL	6	0.48651	0.72177	0.999988	14674	2	-4.97e-06	0.0070187	0.0082189	0.999999	153	1	-4.97e-06
ANAPC2	6	0.048626	0.15912	0.922002	3558	5	-1.01e-06	0.0070672	0.0082709	0.999999	154	1	-1.01e-06
PASD1	6	0.99451	0.99455	0.999988	20765	0	2.15e-05	0.0071156	0.0083079	0.999999	155	1	2.15e-05
POLD3	6	0.15051	0.36406	0.985538	7633	4	-2.56e-06	0.007164	0.0083595	0.999999	156	1	-2.56e-06
NR2F1	6	0.59661	0.80134	0.999988	16314	1	5.13e-06	0.0072124	0.0084044	0.999999	157	1	5.13e-06
LMCD1	6	0.51563	0.74307	0.999988	15105	3	4.48e-07	0.0073093	0.0084967	0.999999	158	1	4.48e-07
FAM122A	6	0.1998	0.43433	0.997785	8992	2	2.85e-06	0.0073577	0.0085464	0.999999	159	1	2.85e-06
PDIA6	6	0.30167	0.5664	0.999988	11647	2	2.22e-06	0.0074061	0.0085985	0.999999	160	1	2.22e-06
LDLRAD4	6	0.20726	0.44454	0.998783	9178	3	-3.9e-06	0.0074545	0.0086435	0.999999	161	1	-3.9e-06
PRRT2	6	0.45271	0.69717	0.999988	14160	3	-6.51e-07	0.0075029	0.0086913	0.999999	162	1	-6.51e-07
ODF1	6	0.99843	0.99844	0.999988	20871	0	8.12e-06	0.0075513	0.0087472	0.999999	163	1	8.12e-06
TCP1	6	0.0011819	0.0060688	0.630083	194	4	-5.03e-06	0.0075997	0.0087926	0.999999	164	1	-5.03e-06
TTC22	6	0.47332	0.71211	0.999988	14471	2	5.86e-06	0.0076481	0.0088395	0.999999	165	1	5.86e-06
ZNF519	6	0.57934	0.78885	0.999988	16055	3	2.16e-06	0.0076966	0.0088915	0.999999	166	1	2.16e-06
ACTL6B	6	0.57986	0.78922	0.999988	16063	3	9.5e-06	0.007745	0.0089356	0.999999	167	1	9.5e-06
HIST1H1B	6	0.53768	0.7589	0.999988	15455	2	2.77e-06	0.0078417	0.0090387	0.999999	168	1	2.77e-06
LOC388813	5	0.235	0.4625	0.999181	9928	2	1.46e-05	0.007871	0.0086615	0.999999	169	1	1.46e-05
CDRT1	6	0.59786	0.80222	0.999988	16335	3	-1.87e-06	0.0078901	0.0090823	0.999999	170	1	-1.87e-06
SPACA7	6	0.053628	0.172	0.928784	3816	4	-6.8e-06	0.0079385	0.0091254	0.999999	171	1	-6.8e-06
RAB34	6	0.48609	0.72145	0.999988	14665	1	3.03e-06	0.0079869	0.0091651	0.999999	172	1	3.03e-06
HN1	6	0.048216	0.1581	0.922002	3537	4	-3.88e-06	0.0080353	0.0092096	0.999999	173	1	-3.88e-06
LDHD	6	0.37364	0.63895	0.999988	13016	3	-1.66e-06	0.0080837	0.0092532	0.999999	174	1	-1.66e-06
SOS1	6	0.9922	0.99227	0.999988	20699	0	6.86e-06	0.0081321	0.0092972	0.999999	175	1	6.86e-06
GSX2	6	0.88399	0.94476	0.999988	19441	2	7.29e-06	0.0081805	0.0093346	0.999999	176	1	7.29e-06
ELP2	6	0.0051781	0.024436	0.786646	626	5	-8.79e-06	0.0082289	0.0093791	0.999999	177	1	-8.79e-06
MAD2L1BP	6	0.99042	0.99049	0.999988	20661	0	8.52e-06	0.0082772	0.0094245	0.999999	178	1	8.52e-06
SLC29A2	6	0.79525	0.89979	0.999988	18466	2	7.7e-06	0.0084224	0.0095637	0.999999	179	1	7.7e-06
HTR2B	6	0.98458	0.98474	0.999988	20486	0	9.17e-06	0.0084707	0.0096148	0.999999	180	1	9.17e-06
GSTK1	6	0.33776	0.60968	0.999988	12453	2	4.29e-07	0.0085191	0.0096593	0.999999	181	1	4.29e-07
CMYA5	6	0.76639	0.88698	0.999988	18194	2	4.08e-06	0.0085675	0.00971	0.999999	182	1	4.08e-06
PGAP2	6	0.40394	0.66143	0.999988	13461	2	8.03e-06	0.0086642	0.0098066	0.999999	183	1	8.03e-06
JTB	6	0.35514	0.62518	0.999988	12734	3	-1.05e-06	0.0087126	0.0098558	0.999999	184	1	-1.05e-06
PRKCA	6	0.18745	0.41714	0.996459	8647	4	-1.06e-05	0.0087609	0.009896	0.999999	185	1	-1.06e-05
PALD1	6	0.49208	0.72577	0.999988	14762	2	-8.5e-07	0.0088576	0.009986	0.999999	186	1	-8.5e-07
GAL3ST3	6	0.26276	0.51781	0.999988	10666	4	-4.81e-06	0.0089544	0.010084	0.999999	187	1	-4.81e-06
HGSNAT	6	0.1838	0.41198	0.996459	8556	3	-1.29e-06	0.0090027	0.010132	0.999999	188	1	-1.29e-06
LOC100131094	6	0.88935	0.94786	0.999988	19508	1	1.04e-05	0.0090994	0.010231	0.999999	189	1	1.04e-05
CELA3B	6	0.46862	0.70871	0.999988	14392	2	2.45e-06	0.0091477	0.010268	0.999999	190	1	2.45e-06
BRSK2	6	0.61208	0.81232	0.999988	16567	3	-1.67e-06	0.0091961	0.010305	0.999999	191	1	-1.67e-06
CD101	6	0.97746	0.97864	0.999988	20328	1	5.16e-06	0.0092928	0.010412	0.999999	192	1	5.16e-06
SOCS5	6	0.0006668	0.0034956	0.608911	116	4	-6.06e-06	0.0093894	0.010503	0.999999	193	1	-6.06e-06
MED6	6	0.0051781	0.024436	0.786646	625	4	-2.42e-06	0.0095344	0.010645	0.999999	194	1	-2.42e-06
GPC5	6	0.59582	0.80078	0.999988	16303	3	-1.42e-06	0.0096311	0.010748	0.999999	195	1	-1.42e-06
CD99L2	6	0.74567	0.87815	0.999988	18017	2	-1.61e-06	0.0096794	0.010797	0.999999	196	1	-1.61e-06
CLIC3	6	0.10574	0.29363	0.96493	6226	5	-3.39e-06	0.0097277	0.010846	0.999999	197	1	-3.39e-06
MEN1	6	0.98765	0.98772	0.999988	20581	0	1.59e-05	0.009776	0.010903	0.999999	198	1	1.59e-05
MAN2B1	6	0.57009	0.78216	0.999988	15931	2	1.51e-08	0.0098244	0.010952	0.999999	199	1	1.51e-08
STRADB	6	0.98803	0.98811	0.999988	20595	0	1.09e-05	0.0098727	0.011006	0.999999	200	1	1.09e-05
GPR4	6	0.45014	0.69529	0.999988	14132	2	9.3e-07	0.009921	0.011048	0.999999	201	1	9.3e-07
HOXB9	6	0.97552	0.97728	0.999988	20294	1	1.02e-05	0.0099693	0.011089	0.999999	202	1	1.02e-05
XAGE2	6	0.27308	0.53083	0.999988	10958	2	2.14e-06	0.010018	0.01114	0.999999	203	1	2.14e-06
ONECUT1	6	0.05092	0.16507	0.926296	3675	4	-2.98e-06	0.010066	0.011178	0.999999	204	1	-2.98e-06
CCDC12	6	0.042158	0.14224	0.915989	3196	2	1.63e-05	0.010114	0.011221	0.999999	205	1	1.63e-05
ARHGEF25	6	0.59027	0.79677	0.999988	16226	2	4.94e-07	0.010163	0.011264	0.999999	206	1	4.94e-07
UBALD1	6	0.1581	0.37523	0.98853	7832	3	-1.43e-06	0.010211	0.011307	0.999999	207	1	-1.43e-06
LCORL	6	0.9274	0.95712	0.999988	19769	1	4.87e-07	0.010259	0.011349	0.999999	208	1	4.87e-07
ACO2	6	0.90377	0.95134	0.999988	19614	1	2.14e-05	0.010307	0.011397	0.999999	209	1	2.14e-05
SPANXN4	6	0.64652	0.83653	0.999988	17082	3	-2.61e-06	0.010356	0.01145	0.999999	210	1	-2.61e-06
hsa-mir-3651	4	0.0047846	0.016701	0.766035	587	3	-7.62e-06	0.010368	0.010692	0.999999	211	1	-7.62e-06
TRMT5	6	0.20157	0.43678	0.998148	9035	4	-4.21e-06	0.010404	0.011498	0.999999	212	1	-4.21e-06
C19orf66	6	0.22245	0.46499	0.999411	9606	3	5.75e-06	0.010452	0.011547	0.999999	213	1	5.75e-06
SYN2	6	0.68187	0.85291	0.999988	17484	2	5.66e-06	0.010501	0.011585	0.999999	214	1	5.66e-06
OPA1	6	0.3517	0.62262	0.999988	12677	3	-7.13e-07	0.010549	0.011632	0.999999	215	1	-7.13e-07
PGBD1	6	0.059585	0.18696	0.928784	4144	5	-6.46e-06	0.010597	0.01168	0.999999	216	1	-6.46e-06
TMC1	6	0.60993	0.81075	0.999988	16529	2	5.12e-06	0.010645	0.01172	0.999999	217	1	5.12e-06
PRCC	6	0.57405	0.78502	0.999988	15985	3	-3.04e-06	0.010694	0.011763	0.999999	218	1	-3.04e-06
SF3B14	6	0.70992	0.86376	0.999988	17707	2	-7.76e-07	0.010742	0.011804	0.999999	219	1	-7.76e-07
TMEM161B	6	0.49156	0.72542	0.999988	14752	3	-1.66e-06	0.01079	0.011845	0.999999	220	1	-1.66e-06
LGALS2	6	0.98768	0.98775	0.999988	20583	0	1.25e-05	0.010839	0.011887	0.999999	221	1	1.25e-05
CALHM3	6	0.55535	0.77159	0.999988	15719	3	4.03e-06	0.010887	0.011932	0.999999	222	1	4.03e-06
C10orf12	6	0.64669	0.83666	0.999988	17087	2	-6.78e-06	0.010935	0.011977	0.999999	223	1	-6.78e-06
RBMX2	6	0.13485	0.34062	0.976349	7189	4	-4.58e-06	0.011032	0.012071	0.999999	224	1	-4.58e-06
TMEM95	6	0.5255	0.75015	0.999988	15262	1	2.32e-05	0.01108	0.012117	0.999999	225	1	2.32e-05
hsa-mir-320d-2	4	0.16974	0.34187	0.976349	8125	3	-8.59e-06	0.011174	0.011491	0.999999	226	1	-8.59e-06
CAPZA2	6	0.4807	0.71753	0.999988	14592	1	-9.02e-08	0.011176	0.012217	0.999999	227	1	-9.02e-08
TNS4	6	0.95609	0.96686	0.999988	20018	1	7.81e-06	0.011225	0.012263	0.999999	228	1	7.81e-06
MBD5	6	0.6844	0.85386	0.999988	17509	1	1.25e-05	0.011297	0.012336	0.999999	229	1	1.25e-05
AQP12B	6	0.018564	0.075917	0.883626	1765	4	-2.45e-06	0.011297	0.012336	0.999999	230	1	-2.45e-06
HDC	6	0.026186	0.098219	0.899376	2236	3	-1.53e-06	0.011369	0.012407	0.999999	231	1	-1.53e-06
TNFRSF18	6	0.33682	0.60855	0.999988	12435	4	-2.26e-06	0.011466	0.012486	0.999999	232	1	-2.26e-06
SYCP2L	6	0.6936	0.85741	0.999988	17580	2	1.27e-05	0.011514	0.012524	0.999999	233	1	1.27e-05
CNOT4	6	0.62719	0.82295	0.999988	16791	2	-7.02e-07	0.011562	0.01257	0.999999	234	1	-7.02e-07
SERP1	6	0.34319	0.61598	0.999988	12568	4	-6.87e-06	0.011611	0.012615	0.999999	235	1	-6.87e-06
NSUN5	5	0.5759	0.76242	0.999988	16009	2	-3.57e-07	0.011657	0.012349	0.999999	236	1	-3.57e-07
FGF2	6	0.16526	0.38567	0.994378	8015	3	-1.57e-07	0.011659	0.012657	0.999999	237	1	-1.57e-07
FGD3	6	0.064947	0.20017	0.930729	4435	3	1.53e-06	0.011707	0.012699	0.999999	238	1	1.53e-06
SAA2	6	0.33766	0.60954	0.999988	12448	2	-2.74e-07	0.011804	0.012793	0.999999	239	1	-2.74e-07
RIPPLY1	6	0.46159	0.70361	0.999988	14290	1	6.33e-06	0.011852	0.01284	0.999999	240	1	6.33e-06
KCNF1	6	0.77448	0.89052	0.999988	18266	1	1.34e-05	0.0119	0.012888	0.999999	241	1	1.34e-05
GAS7	6	0.005371	0.025258	0.789674	652	3	-1.3e-06	0.011948	0.012936	0.999999	242	1	-1.3e-06
hsa-mir-1227	4	0.35741	0.56563	0.999988	12782	1	7.81e-06	0.011978	0.012276	0.999999	243	1	7.81e-06
JMJD4	6	0.24761	0.49808	0.999988	10254	4	-1.12e-06	0.011997	0.01299	0.999999	244	1	-1.12e-06
TIGD3	6	0.003595	0.017402	0.767973	462	4	-5.08e-06	0.012045	0.013034	0.999999	245	1	-5.08e-06
C15orf61	6	0.85788	0.93045	0.999988	19090	1	1.17e-05	0.012093	0.013078	0.999999	246	1	1.17e-05
AFAP1L1	6	0.83027	0.91635	0.999988	18806	2	1.28e-06	0.012141	0.013126	0.999999	247	1	1.28e-06
IL17D	6	0.42392	0.67603	0.999988	13759	2	1.2e-06	0.012189	0.013171	0.999999	248	1	1.2e-06
MTDH	6	0.97761	0.97876	0.999988	20331	1	1.01e-05	0.012238	0.013214	0.999999	249	1	1.01e-05
RCCD1	6	0.63719	0.82994	0.999988	16949	3	2.28e-07	0.012286	0.013259	0.999999	250	1	2.28e-07
CH25H	6	0.05035	0.16359	0.924129	3649	4	-1.99e-06	0.012334	0.013309	0.999999	251	1	-1.99e-06
UBQLN2	6	0.20701	0.44422	0.998783	9172	2	1.64e-06	0.012382	0.013354	0.999999	252	1	1.64e-06
SLC4A7	6	0.96822	0.9727	0.999988	20165	1	1.24e-05	0.012431	0.013412	0.999999	253	1	1.24e-05
SUCO	6	0.087466	0.25297	0.956773	5434	4	-1.58e-06	0.012479	0.013462	0.999999	254	1	-1.58e-06
FAM115C	6	0.008502	0.038726	0.833674	940	4	-6.93e-06	0.012575	0.013559	0.999999	255	1	-6.93e-06
SIAH3	6	0.10372	0.28922	0.96493	6142	4	-2.92e-06	0.012623	0.013605	0.999999	256	1	-2.92e-06
LLPH	6	0.020785	0.082507	0.884248	1900	4	-1.22e-06	0.012672	0.013649	0.999999	257	1	-1.22e-06
YBX2	6	0.45783	0.70086	0.999988	14228	3	-9.46e-07	0.01272	0.013691	0.999999	258	1	-9.46e-07
AP1B1	6	0.51408	0.74195	0.999988	15083	3	5.69e-06	0.012768	0.013739	0.999999	259	1	5.69e-06
ANG	6	0.052218	0.16847	0.928784	3739	3	1.39e-06	0.012816	0.01378	0.999999	260	1	1.39e-06
NLRC4	6	0.14684	0.35858	0.983874	7527	2	-4.4e-06	0.012864	0.013834	0.999999	261	1	-4.4e-06
hsa-mir-4463	4	0.25281	0.45691	0.998783	10407	2	1.25e-06	0.012911	0.01318	0.999999	262	1	1.25e-06
H1FX	6	0.18562	0.41456	0.996459	8598	4	-3.66e-06	0.012913	0.013885	0.999999	263	1	-3.66e-06
hsa-mir-548l	4	0.95189	0.95177	0.999988	19976	0	1.94e-05	0.012944	0.013211	0.999999	264	1	1.94e-05
PRSS57	6	0.34315	0.61594	0.999988	12565	1	1.28e-05	0.012961	0.013931	0.999999	265	1	1.28e-05
ZMYM5	6	0.54259	0.76244	0.999988	15528	3	5.76e-07	0.013009	0.013973	0.999999	266	1	5.76e-07
BAMBI	6	0.87728	0.94097	0.999988	19348	1	1.3e-05	0.013057	0.014025	0.999999	267	1	1.3e-05
FIBCD1	6	0.33908	0.61122	0.999988	12481	2	1.13e-06	0.013105	0.014071	0.999999	268	1	1.13e-06
MLEC	6	0.41088	0.66648	0.999988	13564	3	-3.05e-06	0.013153	0.01412	0.999999	269	1	-3.05e-06
FUT4	6	0.53278	0.75541	0.999988	15382	2	8.04e-06	0.013202	0.014163	0.999999	270	1	8.04e-06
LRRC26	6	0.037967	0.13099	0.91121	2962	1	5.22e-06	0.01325	0.014207	0.999999	271	1	5.22e-06
GAR1	6	0.00034261	0.0018355	0.477142	77	5	-5.6e-06	0.013298	0.014247	0.999999	272	1	-5.6e-06
CCT2	6	0.014632	0.063285	0.86544	1484	4	-2.45e-06	0.013346	0.014295	0.999999	273	1	-2.45e-06
DEPTOR	6	0.06369	0.19708	0.930354	4367	3	-5.44e-06	0.013394	0.014341	0.999999	274	1	-5.44e-06
NDUFS5	6	0.14729	0.35925	0.983874	7542	3	-9.65e-06	0.013443	0.014379	0.999999	275	1	-9.65e-06
RABL3	6	0.25222	0.50412	0.999988	10393	3	-2.01e-06	0.013491	0.014431	0.999999	276	1	-2.01e-06
FEZF2	6	0.047176	0.15543	0.920807	3474	3	-1.16e-06	0.013539	0.01447	0.999999	277	1	-1.16e-06
2025-09-05	6	0.37528	0.64018	0.999988	13034	3	2.9e-06	0.013587	0.014522	0.999999	278	1	2.9e-06
ADAP1	6	0.89243	0.94898	0.999988	19537	1	2.64e-07	0.013635	0.014565	0.999999	279	1	2.64e-07
SAR1A	6	0.68879	0.85556	0.999988	17545	2	-6.55e-06	0.013683	0.014615	0.999999	280	1	-6.55e-06
CLN6	6	0.71286	0.86492	0.999988	17726	2	7.46e-06	0.013732	0.014658	0.999999	281	1	7.46e-06
PROB1	6	0.55046	0.76808	0.999988	15652	3	-6.26e-07	0.013828	0.014757	0.999999	282	1	-6.26e-07
DHRS12	6	0.051426	0.1664	0.927415	3701	3	-1.45e-06	0.013876	0.014803	0.999999	283	1	-1.45e-06
GPX2	6	0.91618	0.95426	0.999988	19698	1	1.4e-05	0.013924	0.014855	0.999999	284	1	1.4e-05
HIST2H3D	6	0.18478	0.41339	0.996459	8575	3	-2.54e-06	0.014069	0.014976	0.999999	285	1	-2.54e-06
KBTBD4	6	0.68041	0.85234	0.999988	17460	1	1.38e-05	0.014117	0.015009	0.999999	286	1	1.38e-05
hsa-mir-6078	4	0.12503	0.27525	0.961554	6881	3	-1.1e-06	0.014133	0.014401	0.999999	287	1	-1.1e-06
RCOR2	6	0.65599	0.84313	0.999988	17239	1	5.89e-06	0.014165	0.015059	0.999999	288	1	5.89e-06
NFATC2	6	0.97796	0.97901	0.999988	20342	1	1.12e-05	0.014213	0.015105	0.999999	289	1	1.12e-05
FBXL20	6	0.51655	0.74377	0.999988	15117	3	9.73e-06	0.014261	0.015157	0.999999	290	1	9.73e-06
TBX4	5	0.98509	0.98513	0.999988	20502	0	1.34e-05	0.014269	0.014797	0.999999	291	1	1.34e-05
RLBP1	6	0.76158	0.88489	0.999988	18146	1	1.02e-05	0.014309	0.015207	0.999999	292	1	1.02e-05
HEBP2	6	0.98032	0.98089	0.999988	20385	1	2.46e-05	0.014357	0.015257	0.999999	293	1	2.46e-05
SLC25A48	6	0.066198	0.20316	0.934054	4488	4	-2.82e-06	0.014406	0.015306	0.999999	294	1	-2.82e-06
MYO10	6	0.056231	0.17862	0.928784	3964	4	-3.98e-06	0.014454	0.015351	0.999999	295	1	-3.98e-06
AKR7A2	6	0.23231	0.47809	0.999988	9854	2	6.52e-06	0.014502	0.015389	0.999999	296	1	6.52e-06
SHBG	6	0.26825	0.52483	0.999988	10824	2	1.13e-05	0.01455	0.015433	0.999999	297	1	1.13e-05
RNF165	6	0.30519	0.57072	0.999988	11732	3	-1.45e-06	0.014598	0.015473	0.999999	298	1	-1.45e-06
DHRS4	6	0.1291	0.3319	0.975073	7004	3	-9.75e-06	0.014646	0.015522	0.999999	299	1	-9.75e-06
AMPD2	6	0.45682	0.70014	0.999988	14215	3	-1.46e-06	0.014694	0.015568	0.999999	300	1	-1.46e-06
CTSZ	6	0.001844	0.0092466	0.714351	258	5	-1.14e-05	0.014742	0.01561	0.999999	301	1	-1.14e-05
AAMP	6	0.057498	0.18178	0.928784	4022	5	-4.76e-06	0.01479	0.015657	0.999999	302	1	-4.76e-06
C11orf53	6	0.79237	0.89848	0.999988	18439	2	2.6e-06	0.014839	0.015698	0.999999	303	1	2.6e-06
NFIL3	6	0.96182	0.96942	0.999988	20079	1	5.46e-06	0.014887	0.015747	0.999999	304	1	5.46e-06
C16orf95	6	0.32136	0.59033	0.999988	12102	3	1.15e-06	0.014935	0.015793	0.999999	305	1	1.15e-06
KPNA4	5	0.25428	0.48278	0.999988	10443	3	-2.18e-06	0.015031	0.015601	0.999999	306	1	-2.18e-06
PI15	6	0.49707	0.72948	0.999988	14834	1	-4.06e-06	0.015031	0.015887	0.999999	307	1	-4.06e-06
hsa-mir-6726	4	0.05591	0.15927	0.922002	3945	2	-8.81e-07	0.015032	0.015336	0.999999	308	1	-8.81e-07
KRTCAP2	6	0.23892	0.48678	0.999988	10021	2	1.09e-05	0.015127	0.015982	0.999999	309	1	1.09e-05
TSLP	6	0.33535	0.60685	0.999988	12406	3	-7.33e-07	0.015175	0.01603	0.999999	310	1	-7.33e-07
MED23	6	0.051141	0.16568	0.926296	3682	4	-1.05e-05	0.015223	0.016075	0.999999	311	1	-1.05e-05
EID2	6	0.40394	0.66143	0.999988	13464	3	-5.35e-07	0.015272	0.016118	0.999999	312	1	-5.35e-07
FHL1	6	0.018945	0.077058	0.883721	1784	3	-3.04e-06	0.01532	0.01616	0.999999	313	1	-3.04e-06
MEF2D	6	0.42144	0.67423	0.999988	13717	1	2.5e-06	0.015368	0.016199	0.999999	314	1	2.5e-06
FZR1	6	0.92418	0.95627	0.999988	19749	1	3.26e-06	0.015416	0.016245	0.999999	315	1	3.26e-06
FGF5	6	0.31747	0.58566	0.999988	12015	2	1.31e-06	0.015464	0.016291	0.999999	316	1	1.31e-06
ZNF804A	6	0.58053	0.78974	0.999988	16076	3	-3.44e-07	0.01556	0.016398	0.999999	317	1	-3.44e-07
WNT3A	6	0.32	0.58876	0.999988	12069	2	2.74e-06	0.015608	0.016447	0.999999	318	1	2.74e-06
LALBA	6	0.59541	0.80047	0.999988	16296	3	-2.31e-06	0.015656	0.016487	0.999999	319	1	-2.31e-06
CLUH	6	0.67931	0.85192	0.999988	17446	1	1.08e-05	0.015704	0.016529	0.999999	320	1	1.08e-05
hsa-mir-541	4	0.085296	0.21295	0.941659	5341	3	-1.85e-06	0.015739	0.016024	0.999999	321	1	-1.85e-06
FMO1	6	0.073287	0.22009	0.945004	4818	1	2.33e-06	0.015752	0.016577	0.999999	322	1	2.33e-06
ID2	6	0.21615	0.45655	0.998783	9433	3	8.76e-07	0.0158	0.016627	0.999999	323	1	8.76e-07
PENK	6	0.68407	0.85375	0.999988	17506	2	1.74e-06	0.015849	0.016666	0.999999	324	1	1.74e-06
ADAMTS12	6	0.85849	0.93077	0.999988	19099	2	1.45e-05	0.015897	0.016712	0.999999	325	1	1.45e-05
AP5Z1	6	0.2107	0.44918	0.998783	9267	3	-1.59e-06	0.015945	0.016763	0.999999	326	1	-1.59e-06
SPINK6	6	0.8638	0.93359	0.999988	19185	1	1.06e-06	0.015993	0.01681	0.999999	327	1	1.06e-06
HLA-A	6	0.85649	0.9297	0.999988	19076	2	3.71e-06	0.016041	0.016855	0.999999	328	1	3.71e-06
OR2T10	6	0.028495	0.10481	0.90562	2375	3	-5.96e-06	0.016089	0.016906	0.999999	329	1	-5.96e-06
C1orf94	6	0.071699	0.21628	0.941659	4749	3	-2.1e-06	0.016137	0.016947	0.999999	330	1	-2.1e-06
F2RL1	6	0.48549	0.72102	0.999988	14656	3	9.9e-06	0.016185	0.016994	0.999999	331	1	9.9e-06
KRT75	6	0.18112	0.40823	0.995408	8477	2	-7.28e-07	0.016233	0.017035	0.999999	332	1	-7.28e-07
EMC8	6	0.89247	0.94899	0.999988	19538	1	4.6e-06	0.016281	0.017083	0.999999	333	1	4.6e-06
DNAJC13	6	0.5803	0.78957	0.999988	16070	3	-1.1e-05	0.016329	0.017123	0.999999	334	1	-1.1e-05
MTERFD2	6	0.47435	0.71288	0.999988	14489	3	6.37e-06	0.016377	0.017175	0.999999	335	1	6.37e-06
CDS1	6	0.82085	0.9117	0.999988	18709	2	7.79e-06	0.016425	0.017224	0.999999	336	1	7.79e-06
TSPAN9	6	0.078214	0.23167	0.950713	5032	2	1.95e-05	0.016473	0.017274	0.999999	337	1	1.95e-05
FAM3A	6	0.14207	0.35146	0.980726	7399	4	-4.34e-06	0.016521	0.017318	0.999999	338	1	-4.34e-06
hsa-mir-1294	4	0.10599	0.24575	0.955263	6244	2	-3.12e-06	0.016541	0.016819	0.999999	339	1	-3.12e-06
SFRP1	6	0.27375	0.53167	0.999988	10971	3	2.27e-06	0.016569	0.017362	0.999999	340	1	2.27e-06
hsa-mir-4320	4	0.74155	0.83089	0.999988	17976	1	1.62e-05	0.016573	0.016852	0.999999	341	1	1.62e-05
MST1R	6	0.75506	0.88212	0.999988	18095	2	1.25e-07	0.016665	0.017464	0.999999	342	1	1.25e-07
RPL13	5	0.00074432	0.0033725	0.605999	129	4	-1.11e-06	0.016714	0.017274	0.999999	343	1	-1.11e-06
DPEP2	6	0.20796	0.44546	0.998783	9203	3	-7.33e-07	0.016762	0.017553	0.999999	344	1	-7.33e-07
CNTD2	6	0.44116	0.68867	0.999988	14007	2	3.12e-06	0.01681	0.0176	0.999999	345	1	3.12e-06
MACROD1	6	0.56741	0.78022	0.999988	15884	2	1.47e-05	0.016858	0.017644	0.999999	346	1	1.47e-05
CMTR1	6	0.10041	0.28206	0.964159	6000	4	-4.5e-06	0.016954	0.017731	0.999999	347	1	-4.5e-06
TNP1	6	0.25002	0.50121	0.999988	10327	3	2.63e-06	0.01705	0.017826	0.999999	348	1	2.63e-06
CPO	6	0.55727	0.77295	0.999988	15748	3	-1.39e-06	0.017146	0.017917	0.999999	349	1	-1.39e-06
CCL3	6	0.15192	0.36614	0.985538	7669	4	-3.02e-06	0.017194	0.017961	0.999999	350	1	-3.02e-06
CCDC152	6	0.9943	0.99434	0.999988	20758	0	2.65e-05	0.017242	0.018009	0.999999	351	1	2.65e-05
UCN3	6	0.80074	0.90228	0.999988	18526	2	6.7e-06	0.01729	0.018046	0.999999	352	1	6.7e-06
AKAP9	6	0.58324	0.79166	0.999988	16124	2	2.34e-06	0.017338	0.0181	0.999999	353	1	2.34e-06
STC2	6	0.97111	0.97441	0.999988	20220	1	1.82e-05	0.017386	0.018146	0.999999	354	1	1.82e-05
TCF7L2	6	0.2094	0.44745	0.998783	9239	2	3.96e-06	0.017434	0.018192	0.999999	355	1	3.96e-06
HIST1H2AB	6	0.50955	0.73862	0.999988	15016	1	1.11e-05	0.017482	0.018243	0.999999	356	1	1.11e-05
SHANK1	6	0.97495	0.97688	0.999988	20281	1	-4.26e-06	0.01753	0.018295	0.999999	357	1	-4.26e-06
hsa-mir-1179	4	0.37585	0.57888	0.999988	13044	1	5.83e-06	0.017535	0.017792	0.999999	358	1	5.83e-06
SLC1A3	6	0.952	0.96525	0.999988	19977	1	1.08e-05	0.017578	0.018347	0.999999	359	1	1.08e-05
TRPM1	6	0.49443	0.72753	0.999988	14789	3	5.16e-06	0.017626	0.018401	0.999999	360	1	5.16e-06
ARMC4	6	0.39014	0.6513	0.999988	13246	3	-4.75e-06	0.017674	0.018444	0.999999	361	1	-4.75e-06
MAP2K4	6	0.99998	0.99998	0.99999	20915	0	2.7e-05	0.017722	0.018495	0.999999	362	1	2.7e-05
ST3GAL1	6	0.47797	0.71557	0.999988	14547	3	-1.67e-06	0.01777	0.018546	0.999999	363	1	-1.67e-06
GPR1	6	0.87972	0.94235	0.999988	19379	2	5.43e-06	0.017962	0.018747	0.999999	364	1	5.43e-06
CALHM1	6	0.33274	0.60379	0.999988	12345	3	-1.91e-06	0.018058	0.01884	0.999999	365	1	-1.91e-06
MBTD1	6	0.040582	0.13804	0.913232	3117	2	1e-05	0.018106	0.018891	0.999999	366	1	1e-05
TBC1D31	6	0.1139	0.30854	0.968509	6542	2	4.46e-06	0.018154	0.018936	0.999999	367	1	4.46e-06
CLDN16	6	0.93801	0.96032	0.999988	19851	1	6.48e-06	0.018298	0.019069	0.999999	368	1	6.48e-06
UGT2A3	6	0.4241	0.67616	0.999988	13764	3	-6.15e-06	0.018346	0.019115	0.999999	369	1	-6.15e-06
C2orf78	6	0.29792	0.56181	0.999988	11555	3	-4.15e-06	0.018394	0.019161	0.999999	370	1	-4.15e-06
ARPC1A	6	0.98087	0.98135	0.999988	20399	1	6.09e-06	0.018442	0.019212	0.999999	371	1	6.09e-06
LOC283403	6	0.7703	0.88872	0.999988	18233	2	4.36e-06	0.018489	0.019261	0.999999	372	1	4.36e-06
NEK6	6	0.60764	0.80917	0.999988	16494	3	5.21e-07	0.018537	0.019306	0.999999	373	1	5.21e-07
DNM3	6	0.55217	0.76931	0.999988	15673	3	-1.42e-06	0.018585	0.019353	0.999999	374	1	-1.42e-06
IRAK1BP1	6	0.72927	0.87144	0.999988	17870	1	3.9e-06	0.018681	0.019443	0.999999	375	1	3.9e-06
C8orf59	6	0.25128	0.50288	0.999988	10367	4	-2.93e-06	0.018729	0.019486	0.999999	376	1	-2.93e-06
COMMD1	6	0.7796	0.8928	0.999988	18314	2	2.95e-06	0.018777	0.019533	0.999999	377	1	2.95e-06
P2RY2	6	0.64857	0.83801	0.999988	17121	2	6.12e-06	0.018825	0.019584	0.999999	378	1	6.12e-06
hsa-mir-4697	4	0.051302	0.14779	0.915989	3698	3	-2.03e-06	0.018912	0.019142	0.999999	379	1	-2.03e-06
PRKACB	6	0.98356	0.98374	0.999988	20459	1	6.96e-06	0.018921	0.019681	0.999999	380	1	6.96e-06
CARD16	6	0.020335	0.081207	0.884248	1869	2	-3.23e-06	0.018969	0.019735	0.999999	381	1	-3.23e-06
PTTG2	6	0.71847	0.86718	0.999988	17775	2	8.91e-06	0.019017	0.01978	0.999999	382	1	8.91e-06
hsa-mir-4800	4	0.62943	0.7682	0.999988	16839	2	-1.04e-05	0.01904	0.019269	0.999999	383	1	-1.04e-05
hsa-mir-4643	3	0.88838	0.88854	0.999988	19497	0	1.2e-05	0.019107	0.019156	0.999999	384	1	1.2e-05
OR10W1	6	0.25966	0.51385	0.999988	10586	2	1.11e-06	0.019113	0.01988	0.999999	385	1	1.11e-06
DPH3P1	6	0.33871	0.61077	0.999988	12472	3	-2.71e-06	0.019161	0.019922	0.999999	386	1	-2.71e-06
ZNF577	6	0.98907	0.98914	0.999988	20626	0	1.07e-05	0.019209	0.019969	0.999999	387	1	1.07e-05
SP140L	6	0.9924	0.99247	0.999988	20708	0	7.57e-06	0.019257	0.020013	0.999999	388	1	7.57e-06
MFSD9	6	0.053072	0.17058	0.928784	3781	4	-2.53e-06	0.0194	0.020157	0.999999	389	1	-2.53e-06
CAMKV	6	0.79532	0.89983	0.999988	18467	1	1.28e-05	0.019448	0.020201	0.999999	390	1	1.28e-05
ZBED3	6	0.76864	0.88799	0.999988	18216	2	1.36e-06	0.019496	0.020248	0.999999	391	1	1.36e-06
TRMT1L	6	0.77679	0.89157	0.999988	18288	1	5.92e-06	0.019544	0.020294	0.999999	392	1	5.92e-06
CCDC110	6	0.87413	0.93922	0.999988	19321	2	3.88e-06	0.019592	0.020343	0.999999	393	1	3.88e-06
ANPEP	6	0.59713	0.8017	0.999988	16322	2	3.52e-06	0.01964	0.020393	0.999999	394	1	3.52e-06
OTOP3	6	0.34946	0.62096	0.999988	12650	1	6.07e-06	0.019688	0.02044	0.999999	395	1	6.07e-06
TMEM217	6	0.49476	0.72776	0.999988	14796	1	1.06e-05	0.019736	0.02049	0.999999	396	1	1.06e-05
FAM180A	6	0.2506	0.50199	0.999988	10341	3	-2.14e-06	0.019784	0.020534	0.999999	397	1	-2.14e-06
GLYR1	6	0.83593	0.91921	0.999988	18877	2	6.38e-06	0.019832	0.020578	0.999999	398	1	6.38e-06
C22orf42	6	0.15033	0.36378	0.985532	7620	3	-2.89e-06	0.01988	0.020615	0.999999	399	1	-2.89e-06
hsa-mir-3127	4	0.30567	0.52501	0.999988	11745	1	3.32e-06	0.019904	0.020133	0.999999	400	1	3.32e-06
STON1	6	0.52477	0.74961	0.999988	15254	2	-5.44e-06	0.019927	0.020656	0.999999	401	1	-5.44e-06
LSAMP	6	0.073382	0.22031	0.945004	4821	4	-5.69e-06	0.019975	0.020708	0.999999	402	1	-5.69e-06
CLEC4E	6	0.70831	0.86313	0.999988	17693	2	-4.62e-06	0.020071	0.02081	0.999999	403	1	-4.62e-06
HOXA1	6	0.83724	0.91986	0.999988	18890	1	-4.64e-06	0.020119	0.020862	0.999999	404	1	-4.64e-06
SLFNL1	6	0.35026	0.62155	0.999988	12661	1	2.7e-06	0.020167	0.020909	0.999999	405	1	2.7e-06
CNGB3	6	0.1782	0.40413	0.995408	8373	4	-2.19e-06	0.020215	0.020946	0.999999	406	1	-2.19e-06
TOR3A	6	0.75666	0.88282	0.999988	18105	2	1.02e-05	0.020263	0.020977	0.999999	407	1	1.02e-05
LOXHD1	6	0.55898	0.77413	0.999988	15770	2	-1.93e-07	0.020311	0.021021	0.999999	408	1	-1.93e-07
PNLIPRP1	6	0.044412	0.14823	0.916168	3336	2	2.34e-06	0.020359	0.02107	0.999999	409	1	2.34e-06
EXOSC7	6	0.23325	0.47931	0.999988	9881	3	-7e-07	0.020406	0.021113	0.999999	410	1	-7e-07
OR2T1	6	0.3662	0.63345	0.999988	12910	3	-4.28e-06	0.020454	0.021154	0.999999	411	1	-4.28e-06
TSNAXIP1	6	0.64325	0.83419	0.999988	17040	2	-4.72e-06	0.020502	0.021201	0.999999	412	1	-4.72e-06
LMX1A	6	0.74301	0.87702	0.999988	17987	2	3.77e-06	0.02055	0.021253	0.999999	413	1	3.77e-06
AGMAT	6	0.96877	0.973	0.999988	20178	1	7.77e-06	0.020598	0.021302	0.999999	414	1	7.77e-06
NUPR1L	6	0.22002	0.46168	0.999181	9533	2	-1.84e-06	0.020646	0.021361	0.999999	415	1	-1.84e-06
ESR2	6	0.56435	0.77798	0.999988	15845	2	-1.37e-06	0.020694	0.021405	0.999999	416	1	-1.37e-06
ERVMER34-1	6	0.98928	0.98935	0.999988	20634	0	-9.47e-08	0.020742	0.021449	0.999999	417	1	-9.47e-08
CCDC83	6	0.27538	0.53373	0.999988	11008	4	-3.5e-06	0.020789	0.021497	0.999999	418	1	-3.5e-06
hsa-mir-4747	4	0.43204	0.61956	0.999988	13879	2	-7.76e-08	0.0208	0.020976	0.999999	419	1	-7.76e-08
KRT76	6	0.76502	0.88639	0.999988	18178	2	-3.62e-06	0.020837	0.021541	0.999999	420	1	-3.62e-06
SPIN2B	6	0.98662	0.98669	0.999988	20539	0	6.69e-06	0.020909	0.021613	0.999999	421	1	6.69e-06
SPIN2A	6	0.98662	0.98669	0.999988	20540	0	6.69e-06	0.020909	0.021613	0.999999	422	1	6.69e-06
C3	6	0.24858	0.49934	0.999988	10277	2	3.82e-06	0.020981	0.021684	0.999999	423	1	3.82e-06
DHCR7	6	0.37071	0.6368	0.999988	12971	3	2.14e-07	0.021029	0.021733	0.999999	424	1	2.14e-07
C19orf43	6	0.73306	0.87297	0.999988	17902	2	3.27e-06	0.021077	0.021782	0.999999	425	1	3.27e-06
OR5H6	6	0.70149	0.86046	0.999988	17647	2	1.12e-05	0.021172	0.021871	0.999999	426	1	1.12e-05
PRPS1	6	0.54284	0.76264	0.999988	15533	2	-2.59e-06	0.02122	0.021916	0.999999	427	1	-2.59e-06
CANT1	6	0.017804	0.073645	0.877287	1715	3	2.07e-06	0.021268	0.02196	0.999999	428	1	2.07e-06
IL10RB	6	0.18901	0.41929	0.996459	8690	3	-1.26e-05	0.021316	0.02201	0.999999	429	1	-1.26e-05
ACMSD	6	0.41671	0.67073	0.999988	13649	2	1.59e-06	0.021364	0.022061	0.999999	430	1	1.59e-06
TMEM117	6	0.28624	0.5473	0.999988	11276	3	-6.3e-06	0.021412	0.022108	0.999999	431	1	-6.3e-06
PLEKHN1	6	0.12806	0.3303	0.974395	6977	4	-8.32e-06	0.021459	0.02216	0.999999	432	1	-8.32e-06
hsa-mir-1289-2	4	0.084193	0.21116	0.941659	5300	3	-7.68e-07	0.021471	0.021643	0.999999	433	1	-7.68e-07
PHF11	6	0.64569	0.83593	0.999988	17069	2	-4.1e-06	0.021507	0.022207	0.999999	434	1	-4.1e-06
PRMT2	6	0.61143	0.81186	0.999988	16558	3	-2.94e-06	0.021555	0.022253	0.999999	435	1	-2.94e-06
OR13F1	6	0.40394	0.66143	0.999988	13460	2	5.52e-07	0.021699	0.022392	0.999999	436	1	5.52e-07
FLJ27352	6	0.25429	0.50688	0.999988	10444	4	-1.76e-06	0.021746	0.022437	0.999999	437	1	-1.76e-06
MPC1L	6	0.15041	0.36389	0.985538	7630	2	7.14e-06	0.021794	0.02249	0.999999	438	1	7.14e-06
CFP	6	0.038682	0.13294	0.91121	3002	3	9.38e-06	0.021842	0.022537	0.999999	439	1	9.38e-06
SLC25A35	6	0.85557	0.92924	0.999988	19066	2	-7.27e-06	0.02189	0.022584	0.999999	440	1	-7.27e-06
C4orf17	6	0.42197	0.67462	0.999988	13724	3	4.62e-06	0.021938	0.022626	0.999999	441	1	4.62e-06
SPON2	6	0.75642	0.88271	0.999988	18100	2	1.81e-05	0.022033	0.022724	0.999999	442	1	1.81e-05
RABL5	6	0.86771	0.93571	0.999988	19244	2	-4.89e-06	0.022081	0.022769	0.999999	443	1	-4.89e-06
MAFF	6	0.077274	0.22947	0.950713	4987	4	-2.45e-06	0.022129	0.022815	0.999999	444	1	-2.45e-06
hsa-mir-4497	4	0.8155	0.85973	0.999988	18671	1	1.21e-05	0.022173	0.022345	0.999999	445	1	1.21e-05
CDYL	6	0.8109	0.90705	0.999988	18639	2	6.65e-06	0.022177	0.022863	0.999999	446	1	6.65e-06
KPNA5	6	0.098277	0.27732	0.962313	5922	3	3.03e-07	0.022225	0.022907	0.999999	447	1	3.03e-07
PPM1N	6	0.24923	0.5002	0.999988	10299	2	-7.99e-07	0.022272	0.022955	0.999999	448	1	-7.99e-07
TSPAN4	6	0.79754	0.90086	0.999988	18484	2	9.39e-06	0.02232	0.023001	0.999999	449	1	9.39e-06
NCKAP5L	6	0.21634	0.4568	0.998783	9440	3	4.08e-06	0.022368	0.02305	0.999999	450	1	4.08e-06
TST	6	0.84554	0.92397	0.999988	18967	2	-2.22e-06	0.022416	0.023097	0.999999	451	1	-2.22e-06
TOM1L1	6	0.21342	0.45288	0.998783	9343	4	-2.9e-06	0.022512	0.023189	0.999999	452	1	-2.9e-06
C3orf58	6	0.48582	0.72125	0.999988	14662	3	3.81e-06	0.022607	0.023276	0.999999	453	1	3.81e-06
GSTO1	6	0.20551	0.44214	0.998783	9131	4	-1.01e-05	0.022655	0.023325	0.999999	454	1	-1.01e-05
hsa-mir-4688	4	0.44136	0.62631	0.999988	14011	2	1.12e-06	0.022684	0.022849	0.999999	455	1	1.12e-06
ZW10	6	0.53228	0.75505	0.999988	15378	3	-1.2e-06	0.022703	0.023366	0.999999	456	1	-1.2e-06
TIMM13	6	0.015108	0.065143	0.86853	1520	4	-1.58e-06	0.02275	0.023415	0.999999	457	1	-1.58e-06
CYP7B1	6	0.37103	0.63704	0.999988	12981	3	-4.21e-06	0.022798	0.023459	0.999999	458	1	-4.21e-06
RPL10L	6	0.49648	0.72904	0.999988	14822	3	-1.91e-06	0.022894	0.023561	0.999999	459	1	-1.91e-06
FAM186B	6	0.80559	0.90451	0.999988	18578	2	5.43e-06	0.022942	0.023606	0.999999	460	1	5.43e-06
SGK2	6	0.66961	0.8483	0.999988	17369	2	-9.98e-06	0.022989	0.023648	0.999999	461	1	-9.98e-06
RASGRP4	6	0.083345	0.24358	0.954299	5256	3	-1.59e-08	0.023037	0.023699	0.999999	462	1	-1.59e-08
ZNF366	6	0.23495	0.48154	0.999988	9924	4	-5.86e-06	0.023085	0.02374	0.999999	463	1	-5.86e-06
SERINC5	6	0.27447	0.53259	0.999988	10989	4	-1.91e-06	0.023133	0.02379	0.999999	464	1	-1.91e-06
IGLL5	6	0.46862	0.70871	0.999988	14393	3	1.81e-06	0.023181	0.023833	0.999999	465	1	1.81e-06
EREG	6	0.17395	0.39814	0.995408	8263	3	-2.83e-06	0.023228	0.023874	0.999999	466	1	-2.83e-06
CCL20	6	0.99213	0.99221	0.999988	20697	0	3.83e-06	0.023276	0.023918	0.999999	467	1	3.83e-06
PRSS27	6	0.082348	0.2413	0.954299	5211	2	-1.76e-06	0.023324	0.023969	0.999999	468	1	-1.76e-06
PFN4	6	0.99973	0.99973	0.999988	20909	0	1.56e-05	0.023372	0.024015	0.999999	469	1	1.56e-05
ITFG1	6	0.1998	0.43433	0.997785	8991	3	1.16e-06	0.023419	0.024065	0.999999	470	1	1.16e-06
SEC61A2	6	0.52623	0.75066	0.999988	15271	3	-2.49e-06	0.023467	0.02412	0.999999	471	1	-2.49e-06
CATSPERD	6	0.10527	0.29264	0.96493	6212	4	-1.21e-06	0.023563	0.024199	0.999999	472	1	-1.21e-06
RMND1	6	0.94131	0.96141	0.999988	19876	1	-5.46e-06	0.02361	0.024242	0.999999	473	1	-5.46e-06
CCL1	6	0.94327	0.96205	0.999988	19891	1	4.29e-06	0.023658	0.024285	0.999999	474	1	4.29e-06
GPR63	6	0.76863	0.88798	0.999988	18215	2	-2.34e-06	0.023706	0.024339	0.999999	475	1	-2.34e-06
MSANTD3-TMEFF1	6	0.75485	0.88204	0.999988	18092	1	2.5e-06	0.023754	0.024384	0.999999	476	1	2.5e-06
RIMS1	6	7.98e-05	0.00042106	0.305394	26	4	-9.47e-06	0.023801	0.024432	0.999999	477	1	-9.47e-06
DPYD	6	0.51167	0.74019	0.999988	15045	3	-2.63e-06	0.023849	0.024479	0.999999	478	1	-2.63e-06
CXCR6	6	0.29744	0.56118	0.999988	11548	3	-4.77e-06	0.023897	0.024519	0.999999	479	1	-4.77e-06
NIF3L1	6	0.95813	0.96772	0.999988	20045	1	-5.24e-06	0.023945	0.024561	0.999999	480	1	-5.24e-06
CNST	6	0.52385	0.74893	0.999988	15237	3	-8.59e-07	0.023992	0.02461	0.999999	481	1	-8.59e-07
PMEL	6	0.80462	0.90407	0.999988	18571	2	1.19e-05	0.024088	0.024704	0.999999	482	1	1.19e-05
NDST2	6	0.24233	0.49124	0.999988	10119	4	-9.9e-06	0.024136	0.024742	0.999999	483	1	-9.9e-06
AKNA	6	0.22108	0.46311	0.999181	9559	2	4.72e-06	0.024183	0.024793	0.999999	484	1	4.72e-06
PTGDR	6	0.99899	0.99899	0.999988	20888	0	9.79e-06	0.024279	0.024881	0.999999	485	1	9.79e-06
SYDE2	6	0.97969	0.98039	0.999988	20371	1	2.36e-06	0.024326	0.024925	0.999999	486	1	2.36e-06
PLTP	6	0.17212	0.39555	0.995408	8202	3	2.9e-06	0.024374	0.024969	0.999999	487	1	2.9e-06
RUNDC1	6	0.017212	0.07186	0.873639	1683	4	-3.23e-06	0.024422	0.025014	0.999999	488	1	-3.23e-06
C1QTNF9B-AS1	6	0.042463	0.14306	0.915989	3214	1	1.76e-05	0.02447	0.025057	0.999999	489	1	1.76e-05
TRIM2	6	0.25273	0.50481	0.999988	10403	3	-4.09e-06	0.024517	0.025108	0.999999	490	1	-4.09e-06
ATP8B3	6	0.0028955	0.014182	0.739702	381	4	-3.51e-06	0.024565	0.025156	0.999999	491	1	-3.51e-06
BCAN	6	0.1686	0.39046	0.995408	8100	4	-1.24e-06	0.024613	0.025208	0.999999	492	1	-1.24e-06
KCNJ9	6	0.2354	0.48214	0.999988	9942	3	1.13e-06	0.024661	0.025251	0.999999	493	1	1.13e-06
PLA2G2F	6	0.077205	0.22932	0.950713	4982	4	-4.39e-06	0.024804	0.025396	0.999999	494	1	-4.39e-06
CC2D1A	6	0.021152	0.083604	0.884473	1935	4	-3.1e-06	0.024851	0.025437	0.999999	495	1	-3.1e-06
PPP1R21	6	0.1578	0.37479	0.98853	7820	3	-1.55e-06	0.024899	0.025481	0.999999	496	1	-1.55e-06
PRDX4	6	0.52665	0.75098	0.999988	15280	2	2.83e-06	0.024947	0.025523	0.999999	497	1	2.83e-06
SF3B5	6	0.54997	0.76773	0.999988	15647	3	3.54e-06	0.024994	0.025571	0.999999	498	1	3.54e-06
LAMP2	6	0.83475	0.91862	0.999988	18868	2	1.19e-05	0.025042	0.025611	0.999999	499	1	1.19e-05
PUS10	6	0.037362	0.12934	0.91121	2916	3	-1.71e-06	0.02509	0.025653	0.999999	500	1	-1.71e-06
LRRC7	6	0.72342	0.86911	0.999988	17820	2	-2.22e-08	0.025138	0.0257	0.999999	501	1	-2.22e-08
SAMD7	6	0.86758	0.93564	0.999988	19241	2	3.15e-06	0.025185	0.025748	0.999999	502	1	3.15e-06
SLC25A19	6	0.17075	0.39362	0.995408	8166	4	-3.71e-06	0.025233	0.025795	0.999999	503	1	-3.71e-06
TULP4	6	0.33936	0.61152	0.999988	12484	4	-3.26e-06	0.025281	0.025837	0.999999	504	1	-3.26e-06
OR2T35	6	0.98272	0.98296	0.999988	20435	1	1.91e-06	0.025328	0.025888	0.999999	505	1	1.91e-06
WDR16	6	0.80333	0.90347	0.999988	18558	2	2.95e-06	0.025376	0.025928	0.999999	506	1	2.95e-06
NADK2	6	0.0085614	0.038977	0.833674	946	5	-7.52e-06	0.025424	0.025976	0.999999	507	1	-7.52e-06
FAM178A	6	0.84465	0.92353	0.999988	18958	2	1.45e-06	0.025471	0.02602	0.999999	508	1	1.45e-06
PRAMEF13	6	0.82369	0.9131	0.999988	18741	2	7.51e-06	0.025519	0.026074	0.999999	509	1	7.51e-06
HLA-DPA1	6	0.13524	0.3412	0.976349	7199	4	-2.47e-06	0.025567	0.026115	0.999999	510	1	-2.47e-06
GPR101	6	0.87863	0.94173	0.999988	19362	1	9.59e-06	0.025614	0.02616	0.999999	511	1	9.59e-06
KRTAP22-2	6	0.58158	0.7905	0.999988	16095	3	-6.13e-06	0.025662	0.026209	0.999999	512	1	-6.13e-06
FOXD4L4	6	0.96535	0.97118	0.999988	20121	1	1.4e-06	0.025781	0.026321	0.999999	513	1	1.4e-06
FOXD4L6	6	0.97747	0.97864	0.999988	20329	1	2.37e-07	0.025781	0.026321	0.999999	514	1	2.37e-07
FOXD4L3	6	0.32412	0.59365	0.999988	12160	3	-9.98e-07	0.025781	0.026321	0.999999	515	1	-9.98e-07
FOXD4L2	6	0.721	0.86814	0.999988	17799	2	-1.17e-06	0.025781	0.026321	0.999999	516	1	-1.17e-06
COA1	6	0.60133	0.80468	0.999988	16393	2	3.39e-06	0.0259	0.026446	0.999999	517	1	3.39e-06
LEF1	6	0.060156	0.18837	0.928784	4185	4	-6.72e-06	0.025996	0.026544	0.999999	518	1	-6.72e-06
ST8SIA5	6	0.40584	0.66279	0.999988	13498	3	4.95e-06	0.026043	0.026587	0.999999	519	1	4.95e-06
PHOX2B	6	0.057852	0.18268	0.928784	4042	4	-2.82e-06	0.026091	0.026642	0.999999	520	1	-2.82e-06
SLC2A9	6	0.10667	0.29564	0.96493	6271	5	-8.13e-06	0.026234	0.026771	0.999999	521	1	-8.13e-06
CCL8	6	0.47859	0.71603	0.999988	14555	2	1.25e-05	0.026282	0.02682	0.999999	522	1	1.25e-05
MAN1B1	6	0.95524	0.96652	0.999988	20010	1	2.85e-06	0.026329	0.026863	0.999999	523	1	2.85e-06
IKZF4	6	0.18855	0.41865	0.996459	8683	4	-2.48e-06	0.026377	0.026918	0.999999	524	1	-2.48e-06
MTSS1	6	0.016236	0.068877	0.871589	1610	4	-8.17e-06	0.026425	0.026969	0.999999	525	1	-8.17e-06
HOXA11	6	0.024413	0.093125	0.895919	2128	5	-7.96e-06	0.026472	0.027015	0.999999	526	1	-7.96e-06
CARD11	6	0.60375	0.8064	0.999988	16429	3	-5.06e-06	0.02652	0.02706	0.999999	527	1	-5.06e-06
RGS2	6	0.16189	0.38078	0.991101	7938	3	-3.15e-06	0.026567	0.027103	0.999999	528	1	-3.15e-06
PPEF1	6	0.30519	0.57072	0.999988	11730	2	1.96e-07	0.026615	0.027152	0.999999	529	1	1.96e-07
WDR53	6	0.77802	0.89209	0.999988	18299	1	7.65e-07	0.026663	0.027197	0.999999	530	1	7.65e-07
ITGB4	6	0.86116	0.93217	0.999988	19134	1	7.08e-06	0.026758	0.027287	0.999999	531	1	7.08e-06
AP4B1	6	0.97646	0.97792	0.999988	20317	1	1.48e-05	0.026806	0.027332	0.999999	532	1	1.48e-05
COLEC10	6	0.78274	0.8942	0.999988	18346	1	3.08e-06	0.026853	0.027381	0.999999	533	1	3.08e-06
PCDHB11	6	0.74563	0.87814	0.999988	18016	2	-5.67e-06	0.026901	0.027428	0.999999	534	1	-5.67e-06
F5	6	0.028709	0.10542	0.905859	2386	2	7.2e-06	0.026948	0.027468	0.999999	535	1	7.2e-06
ARHGAP15	6	0.77759	0.8919	0.999988	18293	1	-3.04e-06	0.026996	0.02752	0.999999	536	1	-3.04e-06
LTA4H	6	0.83769	0.92008	0.999988	18895	2	1.31e-05	0.027044	0.027554	0.999999	537	1	1.31e-05
GAL	6	0.96927	0.9733	0.999988	20189	1	1.02e-06	0.027091	0.027592	0.999999	538	1	1.02e-06
ZNF169	6	0.16579	0.38644	0.994701	8025	4	-8.53e-06	0.027139	0.027637	0.999999	539	1	-8.53e-06
TELO2	6	0.98277	0.98301	0.999988	20436	1	5.09e-06	0.027187	0.027688	0.999999	540	1	5.09e-06
RNASEL	6	0.59627	0.80109	0.999988	16308	2	-1.58e-06	0.027234	0.027742	0.999999	541	1	-1.58e-06
C9orf129	6	0.23878	0.4866	0.999988	10017	2	8.84e-06	0.027282	0.027788	0.999999	542	1	8.84e-06
KCNB1	6	0.84705	0.92478	0.999988	18983	1	1.48e-05	0.027329	0.02783	0.999999	543	1	1.48e-05
PSPC1	6	0.46675	0.70737	0.999988	14363	3	-1.23e-07	0.027377	0.027882	0.999999	544	1	-1.23e-07
PRSS2	6	0.022033	0.086186	0.887705	1989	2	-1.78e-06	0.027425	0.027928	0.999999	545	1	-1.78e-06
MGST1	6	0.46891	0.70894	0.999988	14398	3	-6.01e-07	0.02752	0.028022	0.999999	546	1	-6.01e-07
hsa-mir-3945	4	0.6008	0.74599	0.999988	16385	2	1.43e-08	0.027559	0.02763	0.999999	547	1	1.43e-08
ZNF304	6	0.21406	0.45376	0.998783	9361	3	-2.52e-06	0.027567	0.028066	0.999999	548	1	-2.52e-06
ZNF70	6	0.05446	0.17414	0.928784	3866	4	-2.43e-06	0.027615	0.028115	0.999999	549	1	-2.43e-06
CARD18	6	0.10199	0.28545	0.96493	6065	3	-1.47e-06	0.027663	0.028161	0.999999	550	1	-1.47e-06
CYP2J2	6	0.38654	0.64862	0.999988	13199	1	1.54e-05	0.02771	0.028203	0.999999	551	1	1.54e-05
SNX21	6	0.32251	0.59171	0.999988	12127	4	-2.94e-06	0.027758	0.028247	0.999999	552	1	-2.94e-06
SARS	6	0.83802	0.92025	0.999988	18898	2	-1.73e-06	0.027805	0.02829	0.999999	553	1	-1.73e-06
MAST2	6	0.69768	0.85897	0.999988	17610	2	3.11e-06	0.0279	0.028373	0.999999	554	1	3.11e-06
PIK3CG	6	0.64057	0.83234	0.999988	17002	2	-1.14e-06	0.027948	0.028412	0.999999	555	1	-1.14e-06
SETD3	6	0.63152	0.82595	0.999988	16869	2	4.46e-06	0.027996	0.028462	0.999999	556	1	4.46e-06
HTR5A	6	0.34127	0.61374	0.999988	12527	4	-2.21e-06	0.028043	0.028506	0.999999	557	1	-2.21e-06
GAREML	5	0.98238	0.98244	0.999988	20431	0	9.39e-06	0.028076	0.028317	0.999999	558	1	9.39e-06
OR1N2	6	0.62943	0.82453	0.999988	16840	2	5.26e-07	0.028091	0.028555	0.999999	559	1	5.26e-07
hsa-mir-3124	4	0.045383	0.13281	0.91121	3384	2	-1.16e-06	0.0281	0.028148	0.999999	560	1	-1.16e-06
SMARCC1	6	0.55894	0.77411	0.999988	15769	2	-4.05e-06	0.028138	0.028602	0.999999	561	1	-4.05e-06
TNFAIP8L2	6	0.31065	0.57742	0.999988	11853	4	-9.39e-06	0.028186	0.028649	0.999999	562	1	-9.39e-06
DDX28	6	0.17333	0.39725	0.995408	8232	4	-4.58e-06	0.028281	0.028742	0.999999	563	1	-4.58e-06
FAM69B	6	0.24142	0.49006	0.999988	10100	3	5.95e-07	0.028471	0.028942	0.999999	564	1	5.95e-07
hsa-mir-1247	4	0.99665	0.99666	0.999988	20828	0	1.26e-05	0.028513	0.028543	0.999999	565	1	1.26e-05
PSPN	6	0.70412	0.86148	0.999988	17662	2	7.28e-06	0.028519	0.028987	0.999999	566	1	7.28e-06
HSPA5	6	0.11912	0.31657	0.971034	6703	3	-2.31e-06	0.028566	0.029032	0.999999	567	1	-2.31e-06
hsa-mir-199a-2	4	0.074745	0.19564	0.930337	4885	3	-1e-05	0.028577	0.028607	0.999999	568	1	-1e-05
BZW1	6	0.14715	0.35906	0.983874	7537	3	-5.96e-07	0.028614	0.029089	0.999999	569	1	-5.96e-07
AQP11	6	0.21592	0.45627	0.998783	9421	2	2.64e-06	0.028661	0.029128	0.999999	570	1	2.64e-06
MSL1	6	0.63171	0.82609	0.999988	16870	1	-6.89e-07	0.028709	0.029182	0.999999	571	1	-6.89e-07
PCDHB9	6	0.13766	0.3449	0.977423	7275	3	-4.79e-06	0.028757	0.029237	0.999999	572	1	-4.79e-06
ZNF213	6	0.24614	0.49619	0.999988	10215	4	-3.04e-06	0.028804	0.029282	0.999999	573	1	-3.04e-06
KIF26A	6	0.12806	0.33029	0.974395	6975	2	3.59e-06	0.028852	0.029329	0.999999	574	1	3.59e-06
hsa-mir-6771	4	0.58536	0.73399	0.999988	16153	1	1.3e-06	0.028863	0.028893	0.999999	575	1	1.3e-06
XPA	6	0.68674	0.85474	0.999988	17524	2	-7.99e-07	0.028899	0.029372	0.999999	576	1	-7.99e-07
PCDH17	6	0.82451	0.91351	0.999988	18747	2	1.28e-05	0.028947	0.029408	0.999999	577	1	1.28e-05
FMNL2	6	0.78163	0.8937	0.999988	18327	2	6.33e-07	0.028994	0.029451	0.999999	578	1	6.33e-07
ANKH	6	0.24754	0.498	0.999988	10253	4	-4.6e-06	0.029042	0.029497	0.999999	579	1	-4.6e-06
TSPAN3	6	0.2822	0.54227	0.999988	11178	3	4.41e-06	0.029089	0.029548	0.999999	580	1	4.41e-06
MAGEA6	6	0.36244	0.63065	0.999988	12851	2	3.88e-06	0.029137	0.029598	0.999999	581	1	3.88e-06
ANXA8L1	6	0.59464	0.79992	0.999988	16282	2	1.15e-05	0.029184	0.02964	0.999999	582	1	1.15e-05
SETD7	6	0.10015	0.28145	0.963899	5994	4	-6.91e-07	0.029232	0.029678	0.999999	583	1	-6.91e-07
FTSJ1	6	0.54535	0.76443	0.999988	15568	3	-9.57e-06	0.029327	0.029786	0.999999	584	1	-9.57e-06
LAMA5	6	0.24249	0.49144	0.999988	10124	4	-2.42e-06	0.029374	0.02983	0.999999	585	1	-2.42e-06
GPSM3	6	0.72346	0.86913	0.999988	17821	1	4.62e-06	0.029422	0.029871	0.999999	586	1	4.62e-06
MOSPD2	6	0.15171	0.36583	0.985538	7664	3	-2.33e-06	0.02947	0.029917	0.999999	587	1	-2.33e-06
SOX13	6	0.27523	0.53354	0.999988	11002	4	-5.41e-06	0.029517	0.029965	0.999999	588	1	-5.41e-06
C10orf67	6	0.61645	0.81541	0.999988	16633	3	2.15e-06	0.029565	0.030012	0.999999	589	1	2.15e-06
CLDN1	6	0.7496	0.87979	0.999988	18046	2	4.67e-07	0.029612	0.03006	0.999999	590	1	4.67e-07
C19orf52	6	0.0081899	0.037443	0.828614	924	4	-1.01e-06	0.02966	0.030102	0.999999	591	1	-1.01e-06
UCKL1	6	0.048808	0.1596	0.922617	3567	3	-1.86e-06	0.029755	0.030185	0.999999	592	1	-1.86e-06
PCYT1A	6	0.014719	0.063643	0.865509	1494	4	-7.04e-06	0.029802	0.030234	0.999999	593	1	-7.04e-06
PRL	6	0.13471	0.3404	0.976116	7182	2	4.71e-07	0.02985	0.030277	0.999999	594	1	4.71e-07
GPR56	6	0.51283	0.74104	0.999988	15060	3	-2.48e-06	0.029897	0.030329	0.999999	595	1	-2.48e-06
IQCF5	6	0.9673	0.97223	0.999988	20149	1	3.21e-06	0.029945	0.03038	0.999999	596	1	3.21e-06
ZNF365	6	0.082209	0.24097	0.954299	5202	3	-2.17e-06	0.029992	0.030423	0.999999	597	1	-2.17e-06
TGFBR2	6	0.047176	0.15543	0.920807	3477	1	1.85e-05	0.03004	0.030467	0.999999	598	1	1.85e-05
GPR39	6	0.36071	0.62932	0.999988	12831	3	-1.25e-06	0.030087	0.030513	0.999999	599	1	-1.25e-06
IPO11	6	0.76405	0.88595	0.999988	18165	2	1.03e-06	0.030135	0.030551	0.999999	600	1	1.03e-06
COL23A1	6	0.28611	0.54713	0.999988	11273	2	3.78e-06	0.030182	0.030596	0.999999	601	1	3.78e-06
TMPRSS9	6	0.14364	0.35386	0.982448	7442	3	3.89e-06	0.03023	0.030636	0.999999	602	1	3.89e-06
LGR5	6	0.77393	0.89029	0.999988	18260	2	-2.46e-06	0.030277	0.030682	0.999999	603	1	-2.46e-06
NCSTN	6	0.05035	0.16359	0.924129	3651	4	-3.7e-06	0.030324	0.030727	0.999999	604	1	-3.7e-06
TACR1	6	0.044357	0.14809	0.915989	3330	5	-3.28e-06	0.030372	0.030773	0.999999	605	1	-3.28e-06
CCER1	6	0.10697	0.29628	0.96493	6281	4	-4.97e-06	0.030419	0.030819	0.999999	606	1	-4.97e-06
RFPL3	6	0.56984	0.78199	0.999988	15926	3	-8.16e-06	0.030467	0.030864	0.999999	607	1	-8.16e-06
CRYBA2	6	0.073287	0.22009	0.945004	4817	3	-3.08e-06	0.030514	0.03091	0.999999	608	1	-3.08e-06
C1orf158	6	0.62562	0.82188	0.999988	16769	2	2.22e-06	0.030562	0.030958	0.999999	609	1	2.22e-06
MYL1	6	0.75239	0.88098	0.999988	18078	2	1.11e-05	0.030609	0.031009	0.999999	610	1	1.11e-05
WDR4	6	0.23465	0.48113	0.999988	9919	4	-3.1e-06	0.030657	0.031053	0.999999	611	1	-3.1e-06
RBBP5	6	0.49019	0.72442	0.999988	14735	3	3.18e-07	0.030704	0.031104	0.999999	612	1	3.18e-07
GCC1	6	0.73094	0.87211	0.999988	17883	2	1.6e-06	0.030752	0.031148	0.999999	613	1	1.6e-06
CDH1	6	0.43805	0.6863	0.999988	13961	2	3.74e-06	0.030799	0.031189	0.999999	614	1	3.74e-06
EFNB2	6	0.25809	0.51176	0.999988	10543	2	1.56e-06	0.030847	0.031239	0.999999	615	1	1.56e-06
SOX15	6	0.95455	0.96624	0.999988	20003	1	2.11e-05	0.030894	0.031286	0.999999	616	1	2.11e-05
hsa-mir-4516	4	0.010245	0.034335	0.828614	1097	3	-3.18e-06	0.030926	0.030918	0.999999	617	1	-3.18e-06
NOD1	6	0.45032	0.69541	0.999988	14135	3	-5.12e-06	0.030942	0.031336	0.999999	618	1	-5.12e-06
RAB26	6	0.55415	0.77073	0.999988	15701	2	2.44e-06	0.030989	0.031379	0.999999	619	1	2.44e-06
MLL5	6	0.73006	0.87176	0.999988	17875	2	4.52e-06	0.031084	0.03146	0.999999	620	1	4.52e-06
DSCAML1	6	0.090609	0.26012	0.959856	5571	3	2.6e-06	0.031131	0.03151	0.999999	621	1	2.6e-06
DENND2C	6	0.17663	0.40192	0.995408	8335	2	-1.27e-06	0.031179	0.031556	0.999999	622	1	-1.27e-06
ZSCAN20	6	0.23621	0.48324	0.999988	9958	3	-1.24e-07	0.031226	0.031604	0.999999	623	1	-1.24e-07
C8orf42	6	0.90793	0.95228	0.999988	19633	1	4.02e-06	0.031274	0.031658	0.999999	624	1	4.02e-06
TSPAN7	6	0.28143	0.5413	0.999988	11156	2	9.25e-07	0.031321	0.031709	0.999999	625	1	9.25e-07
SORT1	6	0.15454	0.36999	0.987404	7741	4	-5.67e-06	0.031369	0.031747	0.999999	626	1	-5.67e-06
GFI1	6	0.10781	0.2981	0.96493	6324	2	2.5e-06	0.031416	0.03179	0.999999	627	1	2.5e-06
FAM159A	6	0.95713	0.9673	0.999988	20029	1	5e-06	0.031463	0.031837	0.999999	628	1	5e-06
hsa-mir-5692c-2	4	0.098579	0.23417	0.952252	5929	2	-2.9e-06	0.031497	0.031492	0.999999	629	1	-2.9e-06
GRASP	6	0.64333	0.83425	0.999988	17043	2	2.1e-06	0.031511	0.031895	0.999999	630	1	2.1e-06
hsa-mir-4796	4	0.46077	0.6406	0.999988	14273	1	1.33e-05	0.03156	0.031554	0.999999	631	1	1.33e-05
CEACAM20	6	0.0081817	0.037417	0.828614	922	3	-3.62e-07	0.031606	0.031992	0.999999	632	1	-3.62e-07
FOXO4	6	0.97511	0.97699	0.999988	20288	1	5.34e-06	0.031653	0.032042	0.999999	633	1	5.34e-06
PDZK1	6	0.071662	0.21619	0.941659	4742	3	-7.28e-06	0.031701	0.032092	0.999999	634	1	-7.28e-06
POLR1B	6	0.11546	0.31091	0.968672	6593	3	-5e-06	0.031748	0.032145	0.999999	635	1	-5e-06
hsa-mir-593	4	0.36756	0.57293	0.999988	12927	1	3.62e-06	0.031782	0.031778	0.999999	636	1	3.62e-06
CRYGC	6	0.096894	0.27431	0.961554	5861	4	-3.76e-06	0.031795	0.032195	0.999999	637	1	-3.76e-06
MSN	6	0.30245	0.56736	0.999988	11660	4	-2.13e-06	0.031843	0.032235	0.999999	638	1	-2.13e-06
NADKD1	6	0.12681	0.32838	0.973541	6941	4	-5.77e-06	0.03189	0.032288	0.999999	639	1	-5.77e-06
CCDC8	6	0.10578	0.29372	0.96493	6233	4	-8.64e-06	0.031938	0.032342	0.999999	640	1	-8.64e-06
FAM200B	6	0.064905	0.20006	0.930729	4428	5	-6.3e-06	0.031985	0.032399	0.999999	641	1	-6.3e-06
DISP2	6	0.76406	0.88595	0.999988	18166	1	7.74e-06	0.032127	0.032525	0.999999	642	1	7.74e-06
SNX14	6	0.029269	0.10698	0.905859	2426	5	-9.61e-06	0.032175	0.032578	0.999999	643	1	-9.61e-06
GPR150	6	0.055888	0.17777	0.928784	3942	3	8.55e-07	0.032222	0.032627	0.999999	644	1	8.55e-07
RRH	6	0.074668	0.22334	0.946969	4877	4	-1.77e-06	0.03227	0.032676	0.999999	645	1	-1.77e-06
HNRNPUL1	6	0.13563	0.34179	0.976349	7215	3	1.76e-06	0.032317	0.032716	0.999999	646	1	1.76e-06
TMED7-TICAM2	6	0.4872	0.72227	0.999988	14682	3	-6.56e-06	0.032364	0.03276	0.999999	647	1	-6.56e-06
KIF5B	6	0.54499	0.76416	0.999988	15565	2	1.18e-05	0.032412	0.032814	0.999999	648	1	1.18e-05
ZNF101	6	0.32496	0.59465	0.999988	12174	4	-6.64e-06	0.032459	0.032868	0.999999	649	1	-6.64e-06
NCALD	6	0.44123	0.68871	0.999988	14009	3	-6.67e-06	0.032507	0.032916	0.999999	650	1	-6.67e-06
IGSF9	6	0.10953	0.30166	0.96493	6412	4	-6.1e-06	0.032554	0.032962	0.999999	651	1	-6.1e-06
hsa-mir-324	4	0.99863	0.99861	0.999988	20874	0	1.65e-05	0.032606	0.032601	0.999999	652	1	1.65e-05
HMGCLL1	6	0.89086	0.94866	0.999988	19526	1	1.17e-05	0.032672	0.033078	0.999999	653	1	1.17e-05
TSHR	6	0.16705	0.38824	0.994701	8059	3	-3.04e-06	0.032743	0.033146	0.999999	654	1	-3.04e-06
MXRA8	6	0.2212	0.46326	0.999181	9564	3	2.33e-06	0.032791	0.033198	0.999999	655	1	2.33e-06
VTN	6	0.032767	0.11674	0.908431	2625	3	-6.96e-07	0.032838	0.033242	0.999999	656	1	-6.96e-07
OSBPL10	6	0.053094	0.17064	0.928784	3785	4	-1.27e-05	0.032886	0.033292	0.999999	657	1	-1.27e-05
CABP1	6	0.43512	0.68418	0.999988	13924	2	9.98e-06	0.032933	0.033343	0.999999	658	1	9.98e-06
KRT71	6	0.99846	0.99846	0.999988	20873	0	6.45e-06	0.03298	0.033389	0.999999	659	1	6.45e-06
C1orf50	6	0.80623	0.90483	0.999988	18585	2	6.58e-06	0.033028	0.033428	0.999999	660	1	6.58e-06
BRAP	6	0.49011	0.72435	0.999988	14733	3	-1.42e-07	0.033122	0.033519	0.999999	661	1	-1.42e-07
C4orf22	6	0.27922	0.53856	0.999988	11101	1	4.65e-06	0.03317	0.033567	0.999999	662	1	4.65e-06
WDR11	6	0.39638	0.65587	0.999988	13345	1	1.79e-05	0.033217	0.03362	0.999999	663	1	1.79e-05
CDK5R1	6	0.96228	0.96964	0.999988	20088	1	6.74e-06	0.033265	0.033662	0.999999	664	1	6.74e-06
STYX	6	0.066446	0.20376	0.935466	4493	3	-1.06e-06	0.033312	0.033713	0.999999	665	1	-1.06e-06
HDAC4	6	0.64481	0.83532	0.999988	17059	3	-1.06e-06	0.033359	0.033751	0.999999	666	1	-1.06e-06
NSUN6	6	0.41736	0.67121	0.999988	13658	3	-2.82e-06	0.033407	0.033796	0.999999	667	1	-2.82e-06
PTPN5	6	0.0060898	0.028413	0.801694	723	4	-3.21e-06	0.033454	0.033842	0.999999	668	1	-3.21e-06
HSD3B2	6	0.76277	0.88541	0.999988	18155	2	1.37e-05	0.033549	0.033932	0.999999	669	1	1.37e-05
ID3	6	0.17729	0.40285	0.995408	8352	4	-2.24e-06	0.033643	0.034034	0.999999	670	1	-2.24e-06
SLC9A1	6	0.06	0.18798	0.928784	4175	2	2.24e-06	0.033691	0.034074	0.999999	671	1	2.24e-06
SGMS1	6	0.18623	0.41545	0.996459	8614	1	1.04e-05	0.033738	0.034118	0.999999	672	1	1.04e-05
C19orf73	6	0.18016	0.40691	0.995408	8445	4	-3.1e-06	0.033785	0.034158	0.999999	673	1	-3.1e-06
C1orf100	6	0.091149	0.26133	0.959856	5589	4	-2.9e-06	0.03388	0.034263	0.999999	674	1	-2.9e-06
RBPMS2	6	0.65286	0.84099	0.999988	17186	2	2.19e-06	0.033927	0.034311	0.999999	675	1	2.19e-06
ZFP57	6	0.44357	0.69047	0.999988	14039	2	6.57e-06	0.033975	0.034355	0.999999	676	1	6.57e-06
EIF4E3	6	0.082665	0.24203	0.954299	5227	2	8.19e-07	0.034022	0.034407	0.999999	677	1	8.19e-07
C15orf48	6	0.1601	0.37816	0.989685	7892	2	-1.31e-05	0.034069	0.034459	0.999999	678	1	-1.31e-05
COPRS	6	0.87865	0.94175	0.999988	19363	2	3.65e-06	0.034117	0.034502	0.999999	679	1	3.65e-06
ZNF268	6	0.98162	0.98199	0.999988	20409	1	2e-05	0.034164	0.034552	0.999999	680	1	2e-05
HEMGN	6	0.66156	0.84525	0.999988	17292	2	7.23e-06	0.034259	0.034638	0.999999	681	1	7.23e-06
TPCN1	6	0.56434	0.77797	0.999988	15843	3	-7.67e-06	0.034306	0.03468	0.999999	682	1	-7.67e-06
S1PR5	6	0.07252	0.21826	0.944703	4778	3	3.47e-06	0.034353	0.034723	0.999999	683	1	3.47e-06
TFAP2B	6	0.54303	0.76278	0.999988	15535	2	6.42e-07	0.034401	0.034773	0.999999	684	1	6.42e-07
LAMB2	6	0.26898	0.52574	0.999988	10849	2	4.44e-06	0.034448	0.034813	0.999999	685	1	4.44e-06
SPOCK1	6	0.95126	0.96496	0.999988	19970	1	2.06e-05	0.034495	0.034858	0.999999	686	1	2.06e-05
SELRC1	6	0.73105	0.87215	0.999988	17886	2	1.11e-06	0.034543	0.034903	0.999999	687	1	1.11e-06
ATP5C1	6	0.40344	0.66108	0.999988	13455	3	1.74e-06	0.034637	0.034999	0.999999	688	1	1.74e-06
STK35	6	0.84972	0.92617	0.999988	19017	2	2.12e-06	0.034732	0.035097	0.999999	689	1	2.12e-06
SLC18A2	6	0.15736	0.37415	0.98853	7808	3	-8.29e-06	0.034779	0.035146	0.999999	690	1	-8.29e-06
ODAM	6	0.69132	0.85653	0.999988	17561	2	-1.41e-06	0.034826	0.035186	0.999999	691	1	-1.41e-06
ICA1L	6	0.73851	0.87516	0.999988	17947	2	-1.58e-06	0.034874	0.035238	0.999999	692	1	-1.58e-06
hsa-mir-4254	4	0.076231	0.19808	0.930354	4943	3	-4.2e-06	0.034885	0.034913	0.999999	693	1	-4.2e-06
NKX2-3	6	0.10652	0.29531	0.96493	6262	1	1.24e-05	0.034921	0.035278	0.999999	694	1	1.24e-05
ASB4	6	0.2265	0.47046	0.999988	9709	4	-4.11e-06	0.034968	0.035326	0.999999	695	1	-4.11e-06
TMEM79	6	0.0034112	0.016571	0.765695	437	5	-1.06e-05	0.035016	0.035375	0.999999	696	1	-1.06e-05
TNFRSF13C	6	0.011633	0.051498	0.855987	1216	3	1.79e-06	0.035063	0.035423	0.999999	697	1	1.79e-06
KHK	6	0.22505	0.46851	0.999988	9665	4	-4.91e-06	0.03511	0.035467	0.999999	698	1	-4.91e-06
EVX2	6	0.19333	0.42533	0.996459	8819	2	7.06e-06	0.035157	0.035519	0.999999	699	1	7.06e-06
SLC36A1	4	0.056738	0.16129	0.923577	3991	3	-9.13e-06	0.03517	0.03522	0.999999	700	1	-9.13e-06
HES5	6	0.43245	0.68225	0.999988	13888	2	1.02e-05	0.035205	0.035571	0.999999	701	1	1.02e-05
FSTL4	6	0.97087	0.97426	0.999988	20217	1	1.3e-05	0.035252	0.035619	0.999999	702	1	1.3e-05
HMOX1	6	0.41617	0.67034	0.999988	13639	2	9.01e-07	0.035299	0.035668	0.999999	703	1	9.01e-07
SPATA3	6	0.051725	0.16719	0.92824	3719	3	-1.71e-06	0.035394	0.035759	0.999999	704	1	-1.71e-06
NDUFV2	5	0.92343	0.93827	0.999988	19741	1	3.22e-06	0.035395	0.03542	0.999999	705	1	3.22e-06
LBX1	6	0.64891	0.83824	0.999988	17124	2	1.28e-05	0.035441	0.0358	0.999999	706	1	1.28e-05
ATP6V0A1	6	0.054427	0.17405	0.928784	3860	4	-1.55e-06	0.035488	0.035848	0.999999	707	1	-1.55e-06
MTA1	6	0.056333	0.17888	0.928784	3969	4	-1.57e-06	0.035536	0.035893	0.999999	708	1	-1.57e-06
GPM6B	6	0.86639	0.935	0.999988	19230	2	-6.74e-07	0.03563	0.035985	0.999999	709	1	-6.74e-07
CLUL1	6	0.12035	0.31847	0.972898	6734	4	-4.53e-06	0.035677	0.036035	0.999999	710	1	-4.53e-06
HELZ2	6	0.63235	0.82654	0.999988	16881	2	7.64e-06	0.035725	0.036079	0.999999	711	1	7.64e-06
MAN2C1	6	0.11472	0.30976	0.968509	6574	3	-3.31e-06	0.035772	0.036122	0.999999	712	1	-3.31e-06
CD320	6	0.78784	0.89649	0.999988	18400	2	2e-06	0.035819	0.036174	0.999999	713	1	2e-06
LPPR5	6	0.42011	0.67323	0.999988	13697	3	-2.99e-08	0.035867	0.036229	0.999999	714	1	-2.99e-08
IRG1	6	0.32941	0.59992	0.999988	12277	2	-4.69e-06	0.035914	0.036279	0.999999	715	1	-4.69e-06
PSG6	6	0.57681	0.787	0.999988	16026	2	9.91e-07	0.035961	0.036329	0.999999	716	1	9.91e-07
ARNT	6	0.886	0.9459	0.999988	19470	2	4.88e-06	0.036008	0.036367	0.999999	717	1	4.88e-06
RNF219	6	0.1645	0.38456	0.993874	7997	1	1.73e-05	0.036056	0.036418	0.999999	718	1	1.73e-05
OCIAD2	6	0.4806	0.71747	0.999988	14590	3	-1.81e-06	0.036103	0.036467	0.999999	719	1	-1.81e-06
NAT8L	6	0.39645	0.65593	0.999988	13349	2	4.96e-06	0.03615	0.036506	0.999999	720	1	4.96e-06
RPRM	6	0.35504	0.6251	0.999988	12729	3	-1.48e-06	0.036292	0.036639	0.999999	721	1	-1.48e-06
CRIPT	6	0.040135	0.13684	0.912532	3087	3	9.63e-07	0.036339	0.036686	0.999999	722	1	9.63e-07
POT1	6	0.21914	0.46051	0.998783	9512	4	-5.21e-06	0.036386	0.036734	0.999999	723	1	-5.21e-06
OR4C6	6	0.78738	0.89628	0.999988	18394	2	-4.54e-06	0.036433	0.036782	0.999999	724	1	-4.54e-06
hsa-mir-4676	4	0.29499	0.51155	0.999988	11490	1	1.26e-05	0.036465	0.03649	0.999999	725	1	1.26e-05
IMPA1	6	0.13904	0.34698	0.979018	7312	4	-7.72e-06	0.036481	0.036828	0.999999	726	1	-7.72e-06
C5orf28	6	0.52825	0.75212	0.999988	15313	3	3.75e-06	0.036528	0.036887	0.999999	727	1	3.75e-06
MYOM1	6	0.22108	0.46311	0.999181	9562	3	-9.96e-07	0.036575	0.03693	0.999999	728	1	-9.96e-07
UBE3B	6	0.28294	0.54318	0.999988	11198	3	-5.73e-06	0.036622	0.036974	0.999999	729	1	-5.73e-06
SLC18A1	6	0.26581	0.52169	0.999988	10750	4	-1.44e-06	0.03667	0.037016	0.999999	730	1	-1.44e-06
GPR141	6	0.22172	0.46395	0.999181	9579	3	-3.67e-07	0.036717	0.037061	0.999999	731	1	-3.67e-07
PDLIM3	6	0.44384	0.69067	0.999988	14040	2	5.24e-06	0.036764	0.037125	0.999999	732	1	5.24e-06
PEX14	6	0.069849	0.21187	0.941659	4648	3	1.02e-05	0.036811	0.037179	0.999999	733	1	1.02e-05
EBF1	6	0.68087	0.85251	0.999988	17469	2	3.7e-05	0.036858	0.037221	0.999999	734	1	3.7e-05
SSPN	6	0.88093	0.94304	0.999988	19403	2	8.07e-06	0.036906	0.03727	0.999999	735	1	8.07e-06
PGP	6	0.68019	0.85225	0.999988	17458	2	5.59e-06	0.036953	0.037318	0.999999	736	1	5.59e-06
SRRD	6	0.47656	0.71454	0.999988	14528	2	-7.23e-06	0.037	0.037372	0.999999	737	1	-7.23e-06
FADS3	6	0.019305	0.07815	0.883721	1802	3	1.76e-06	0.037047	0.037432	0.999999	738	1	1.76e-06
C9orf43	6	0.527	0.75123	0.999988	15291	2	1.71e-06	0.037094	0.037475	0.999999	739	1	1.71e-06
CDH16	6	0.43005	0.68049	0.999988	13849	2	7.72e-06	0.037142	0.037522	0.999999	740	1	7.72e-06
ALDH7A1	6	0.45741	0.70056	0.999988	14220	3	1.29e-06	0.037189	0.037564	0.999999	741	1	1.29e-06
ZNF460	6	0.42311	0.67546	0.999988	13740	2	3.38e-06	0.037236	0.037616	0.999999	742	1	3.38e-06
TCEANC	6	0.033855	0.11977	0.909269	2703	2	-2.94e-06	0.037283	0.037656	0.999999	743	1	-2.94e-06
ZBTB48	6	0.97451	0.97657	0.999988	20269	1	6.14e-06	0.03733	0.037709	0.999999	744	1	6.14e-06
TRIM15	6	0.85027	0.92647	0.999988	19023	2	6.95e-06	0.037378	0.037764	0.999999	745	1	6.95e-06
DDO	6	0.40137	0.65954	0.999988	13421	2	3.81e-06	0.037425	0.037809	0.999999	746	1	3.81e-06
CLSTN1	6	0.99866	0.99866	0.999988	20877	0	6.89e-06	0.037519	0.03791	0.999999	747	1	6.89e-06
RAPGEF5	6	0.21606	0.45642	0.998783	9431	4	-5.12e-06	0.037566	0.037959	0.999999	748	1	-5.12e-06
GOLGA1	6	0.37944	0.64333	0.999988	13092	3	-6.76e-06	0.037614	0.037999	0.999999	749	1	-6.76e-06
FAM210B	6	0.010645	0.047584	0.846095	1133	3	-8.88e-07	0.037661	0.038047	0.999999	750	1	-8.88e-07
HPCAL1	6	0.13539	0.34142	0.976349	7203	3	8.66e-06	0.037708	0.038095	0.999999	751	1	8.66e-06
CA14	6	0.316	0.5839	0.999988	11974	3	1.24e-06	0.037755	0.038147	0.999999	752	1	1.24e-06
ZSCAN10	6	0.10168	0.28473	0.96493	6050	2	1.32e-06	0.037802	0.038188	0.999999	753	1	1.32e-06
THEMIS	6	0.00060878	0.0032045	0.603739	110	3	1.16e-05	0.037897	0.03828	0.999999	754	1	1.16e-05
PATE4	6	0.27697	0.53574	0.999988	11044	3	-4.66e-06	0.037944	0.038325	0.999999	755	1	-4.66e-06
ZNF232	5	0.52339	0.7354	0.999988	15231	2	4.94e-06	0.037956	0.03795	0.999999	756	1	4.94e-06
TEX26	6	0.077807	0.23069	0.950713	5012	3	-2.5e-06	0.037991	0.038373	0.999999	757	1	-2.5e-06
SGIP1	6	0.25653	0.50978	0.999988	10505	2	3.25e-07	0.038038	0.038422	0.999999	758	1	3.25e-07
KCNAB2	6	0.51424	0.74208	0.999988	15086	1	6.65e-06	0.038085	0.038477	0.999999	759	1	6.65e-06
TP53I13	6	0.97028	0.97388	0.999988	20200	1	9.65e-06	0.038133	0.038524	0.999999	760	1	9.65e-06
GLOD4	6	0.16039	0.37857	0.990076	7899	3	-5.71e-07	0.03818	0.038569	0.999999	761	1	-5.71e-07
SMIM10	6	0.048943	0.15995	0.922617	3576	4	-2.1e-06	0.038227	0.038616	0.999999	762	1	-2.1e-06
AICDA	6	0.99591	0.99597	0.999988	20811	0	1.63e-05	0.038274	0.038661	0.999999	763	1	1.63e-05
FAM212A	6	0.69894	0.85947	0.999988	17623	2	4.21e-06	0.038321	0.038711	0.999999	764	1	4.21e-06
hsa-mir-375	4	0.62318	0.76338	0.999988	16734	1	3.31e-06	0.03839	0.038368	0.999999	765	1	3.31e-06
MEGF11	6	0.010704	0.047813	0.846095	1139	4	-2.11e-06	0.038415	0.038799	0.999999	766	1	-2.11e-06
SEC23A	6	0.32704	0.59712	0.999988	12224	3	-5.88e-06	0.038463	0.038845	0.999999	767	1	-5.88e-06
DCLK3	6	0.83602	0.91926	0.999988	18879	2	-1.1e-06	0.03851	0.038894	0.999999	768	1	-1.1e-06
GALNT3	6	0.96636	0.97172	0.999988	20134	1	5.29e-06	0.038557	0.038936	0.999999	769	1	5.29e-06
AZI1	6	0.22959	0.47455	0.999988	9781	2	5.58e-07	0.038604	0.038982	0.999999	770	1	5.58e-07
LGALS1	6	0.15585	0.37193	0.98853	7771	4	-1.31e-06	0.038651	0.03902	0.999999	771	1	-1.31e-06
KRTAP1-1	6	0.080187	0.23622	0.954299	5117	5	-1.91e-06	0.038698	0.039061	0.999999	772	1	-1.91e-06
NUDT2	6	0.77581	0.89116	0.999988	18277	2	9.46e-06	0.038745	0.039108	0.999999	773	1	9.46e-06
IFIT1	6	0.98771	0.98778	0.999988	20585	0	3.31e-05	0.038793	0.039151	0.999999	774	1	3.31e-05
RNPEP	6	0.16816	0.38983	0.995208	8090	4	-3.99e-06	0.03884	0.039209	0.999999	775	1	-3.99e-06
hsa-mir-4293	4	0.63516	0.77254	0.999988	16929	1	-1.4e-06	0.038863	0.038822	0.999999	776	1	-1.4e-06
PPIF	6	0.073488	0.22055	0.945004	4825	4	-7.34e-06	0.038887	0.03926	0.999999	777	1	-7.34e-06
ACE	6	0.82675	0.91462	0.999988	18770	1	2.92e-06	0.038934	0.039306	0.999999	778	1	2.92e-06
OLFML1	6	0.99811	0.99812	0.999988	20864	0	8.25e-06	0.038981	0.039354	0.999999	779	1	8.25e-06
ZDHHC11	6	0.65405	0.8418	0.999988	17202	2	5.84e-06	0.039028	0.039397	0.999999	780	1	5.84e-06
CTXN1	6	0.44771	0.69347	0.999988	14092	2	3.54e-06	0.039075	0.039441	0.999999	781	1	3.54e-06
MTFP1	6	0.19708	0.43056	0.997065	8919	4	-7.22e-07	0.039122	0.039483	0.999999	782	1	-7.22e-07
PIK3CB	6	0.47131	0.71064	0.999988	14442	3	2.05e-06	0.03917	0.03954	0.999999	783	1	2.05e-06
SLC6A7	6	0.030015	0.10905	0.905859	2462	4	-3.44e-06	0.039217	0.03959	0.999999	784	1	-3.44e-06
POGLUT1	6	0.56484	0.77834	0.999988	15851	2	1.58e-05	0.039264	0.039639	0.999999	785	1	1.58e-05
FAM101A	6	0.23533	0.48205	0.999988	9938	2	-5.86e-07	0.039335	0.039703	0.999999	786	1	-5.86e-07
ZNF664-FAM101A	6	0.14623	0.35766	0.983512	7508	3	-2.44e-06	0.039335	0.039703	0.999999	787	1	-2.44e-06
hsa-mir-7849	4	0.81365	0.85889	0.999988	18659	1	1.09e-05	0.039399	0.039344	0.999999	788	1	1.09e-05
PRSS12	6	0.91518	0.954	0.999988	19692	1	3.66e-06	0.039405	0.039775	0.999999	789	1	3.66e-06
CDC42EP3	6	0.80992	0.90658	0.999988	18625	2	-5.58e-06	0.039452	0.039822	0.999999	790	1	-5.58e-06
SCN3A	6	0.98161	0.98199	0.999988	20408	1	9.38e-06	0.039499	0.039868	0.999999	791	1	9.38e-06
ZFAND4	6	0.12122	0.31978	0.972898	6760	3	-3.98e-07	0.039547	0.039917	0.999999	792	1	-3.98e-07
hsa-mir-6791	4	0.68847	0.8139	0.999988	17541	1	1.23e-05	0.039557	0.039504	0.999999	793	0	1.23e-05
RPS6KB2	6	0.39745	0.65668	0.999988	13365	1	2.87e-06	0.039594	0.039966	0.999999	794	1	2.87e-06
R3HDM4	6	0.33343	0.60457	0.999988	12360	2	3.24e-06	0.039641	0.040009	0.999999	795	1	3.24e-06
hsa-mir-181b-2	4	0.97083	0.97078	0.999988	20216	0	1.38e-05	0.039683	0.039635	0.999999	796	0	1.38e-05
C9orf24	6	0.1352	0.34115	0.976349	7198	2	-1.31e-06	0.039688	0.040053	0.999999	797	1	-1.31e-06
SFTPD	6	0.37008	0.63633	0.999988	12957	3	6.58e-07	0.039735	0.040095	0.999999	798	1	6.58e-07
DNAJB4	6	0.86509	0.93431	0.999988	19212	2	1.01e-06	0.039782	0.040141	0.999999	799	1	1.01e-06
hsa-mir-4736	4	0.23924	0.4387	0.998677	10030	2	-5.28e-07	0.039809	0.039759	0.999999	800	0	-5.28e-07
LMBRD2	6	0.45931	0.70195	0.999988	14249	3	-5.97e-06	0.039829	0.04019	0.999999	801	1	-5.97e-06
CHST12	6	0.17704	0.40249	0.995408	8344	4	-3.1e-06	0.039876	0.040237	0.999999	802	1	-3.1e-06
SND1	6	0.50643	0.73635	0.999988	14968	3	-1.16e-06	0.039923	0.040279	0.999999	803	1	-1.16e-06
MAP2K7	6	0.93423	0.95909	0.999988	19823	1	2.1e-05	0.03997	0.040326	0.999999	804	1	2.1e-05
UBL7	6	0.062336	0.19378	0.929335	4307	5	-7.14e-06	0.040017	0.040376	0.999999	805	1	-7.14e-06
BRPF3	6	0.22825	0.47281	0.999988	9747	3	2.72e-06	0.040088	0.040452	0.999999	806	1	2.72e-06
DLG4	6	0.00086603	0.0045356	0.629919	141	3	-2.12e-06	0.040088	0.040452	0.999999	807	1	-2.12e-06
CD80	6	0.56347	0.77737	0.999988	15828	1	4.58e-06	0.040159	0.040516	0.999999	808	1	4.58e-06
USP17L10	6	0.15315	0.36797	0.986005	7707	1	9.74e-06	0.040206	0.040568	0.999999	809	1	9.74e-06
ADD3	6	0.5576	0.77318	0.999988	15752	3	-8.38e-06	0.040253	0.040613	0.999999	810	1	-8.38e-06
RTKN2	6	0.59797	0.8023	0.999988	16341	2	2.19e-06	0.040347	0.040714	0.999999	811	1	2.19e-06
MLLT1	6	0.75717	0.88303	0.999988	18111	1	2.1e-06	0.040394	0.040764	0.999999	812	1	2.1e-06
CSMD2	6	0.17346	0.39744	0.995408	8237	3	-6.41e-06	0.040441	0.040813	0.999999	813	1	-6.41e-06
PGBD3	6	0.22505	0.46851	0.999988	9668	2	-9.9e-07	0.040488	0.040861	0.999999	814	1	-9.9e-07
EPS8L1	6	0.040371	0.13747	0.912778	3102	1	4.3e-06	0.040535	0.040913	0.999999	815	1	4.3e-06
LHFPL3	6	0.20639	0.44335	0.998783	9154	4	-4.65e-06	0.040582	0.040957	0.999999	816	1	-4.65e-06
TTC21B	6	0.31858	0.58702	0.999988	12041	1	6.15e-06	0.040629	0.041013	0.999999	817	1	6.15e-06
NRARP	6	0.95324	0.96575	0.999988	19991	1	1.37e-05	0.040676	0.041073	0.999999	818	1	1.37e-05
RANBP1	6	0.8512	0.92694	0.999988	19030	2	4.33e-06	0.040724	0.04112	0.999999	819	1	4.33e-06
CSF2RB	6	0.26898	0.52574	0.999988	10844	1	1.4e-05	0.040771	0.041172	0.999999	820	1	1.4e-05
ARHGEF6	6	0.28426	0.54484	0.999988	11231	3	-6.99e-07	0.040818	0.041202	0.999999	821	1	-6.99e-07
PIK3C2A	6	0.82332	0.91291	0.999988	18738	2	-9.25e-07	0.040865	0.041253	0.999999	822	1	-9.25e-07
ZBTB32	6	0.12212	0.3212	0.973067	6790	2	8.25e-06	0.040912	0.041298	0.999999	823	1	8.25e-06
hsa-mir-181a-2	4	0.11006	0.25211	0.956773	6427	2	1.13e-05	0.040942	0.04085	0.999999	824	0	1.13e-05
CHIA	6	0.69992	0.85985	0.999988	17636	1	1.66e-05	0.040959	0.041341	0.999999	825	1	1.66e-05
EPM2AIP1	6	0.33229	0.60328	0.999988	12337	4	-1.32e-06	0.041006	0.041391	0.999999	826	1	-1.32e-06
ZNF711	6	0.83857	0.92052	0.999988	18903	1	1.4e-05	0.041147	0.04152	0.999999	827	1	1.4e-05
FAM154A	6	0.34349	0.61633	0.999988	12571	2	8.32e-07	0.041194	0.041566	0.999999	828	1	8.32e-07
hsa-mir-4527	4	0.95517	0.95502	0.999988	20009	0	2.55e-05	0.041194	0.041084	0.999999	829	0	2.55e-05
SP2	6	0.091958	0.26316	0.959856	5625	3	6.88e-07	0.041241	0.04161	0.999999	830	1	6.88e-07
SLC30A10	6	0.54651	0.76524	0.999988	15591	2	4.19e-06	0.041288	0.041654	0.999999	831	1	4.19e-06
DNTTIP1	6	0.17753	0.4032	0.995408	8356	3	-3.98e-06	0.041335	0.041701	0.999999	832	1	-3.98e-06
SLCO3A1	6	0.44139	0.68883	0.999988	14012	2	3.02e-06	0.041382	0.041746	0.999999	833	1	3.02e-06
hsa-mir-3978	4	0.53548	0.69605	0.999988	15419	2	7.47e-06	0.041414	0.041311	0.999999	834	0	7.47e-06
SEC14L2	6	0.047445	0.1561	0.920807	3494	3	1.56e-06	0.041429	0.041787	0.999999	835	1	1.56e-06
XCL1	6	0.25052	0.50187	0.999988	10338	3	-2e-06	0.041523	0.04189	0.999999	836	1	-2e-06
TAC4	6	0.58558	0.79339	0.999988	16155	2	4.92e-07	0.04157	0.041942	0.999999	837	1	4.92e-07
CLNS1A	5	0.45919	0.68619	0.999988	14247	3	-1.95e-05	0.041572	0.041526	0.999999	838	1	-1.95e-05
ASGR2	6	0.44071	0.68831	0.999988	13999	3	-1.99e-08	0.041664	0.042022	0.999999	839	1	-1.99e-08
ASTL	6	0.18292	0.41075	0.996085	8531	2	8.51e-08	0.041805	0.042166	0.999999	840	1	8.51e-08
GRIN1	6	0.97318	0.97568	0.999988	20246	1	2.55e-06	0.041899	0.042256	0.999999	841	1	2.55e-06
OR52I2	6	0.43512	0.68418	0.999988	13919	1	7.84e-07	0.041946	0.042297	0.999999	842	1	7.84e-07
JUNB	6	0.2608	0.51533	0.999988	10611	2	2.05e-06	0.041993	0.042345	0.999999	843	1	2.05e-06
C4orf21	6	0.58472	0.79276	0.999988	16145	3	-2.16e-06	0.04204	0.04239	0.999999	844	1	-2.16e-06
C3orf20	6	0.32829	0.59863	0.999988	12256	2	7.78e-06	0.042134	0.04249	0.999999	845	1	7.78e-06
CST2	6	0.283	0.54324	0.999988	11199	3	2.3e-06	0.042181	0.042541	0.999999	846	1	2.3e-06
WDR18	6	0.068958	0.20976	0.941088	4606	4	-2.57e-06	0.042228	0.042586	0.999999	847	1	-2.57e-06
NACC1	6	0.1825	0.41017	0.996085	8518	3	3.14e-08	0.042369	0.04272	0.999999	848	1	3.14e-08
SLC26A8	6	0.60557	0.80769	0.999988	16461	1	4.79e-06	0.042416	0.042768	0.999999	849	1	4.79e-06
HRH2	6	0.00089688	0.0046932	0.629919	146	5	-3.82e-06	0.04251	0.042871	0.999999	850	1	-3.82e-06
NPPC	6	0.21082	0.44936	0.998783	9271	3	1.24e-06	0.042604	0.042966	0.999999	851	1	1.24e-06
CMTM2	6	0.98589	0.98602	0.999988	20523	0	1.72e-06	0.042698	0.043068	0.999999	852	1	1.72e-06
HRH3	6	0.57885	0.78848	0.999988	16054	1	5.5e-06	0.042745	0.043111	0.999999	853	1	5.5e-06
SLC22A17	5	0.61083	0.78112	0.999988	16546	2	6.19e-06	0.042787	0.042725	0.999999	854	1	6.19e-06
PISD	6	0.15207	0.36637	0.985538	7675	4	-4.84e-06	0.042792	0.043154	0.999999	855	1	-4.84e-06
ADSSL1	6	0.59275	0.79857	0.999988	16261	3	2.74e-06	0.042839	0.043202	0.999999	856	1	2.74e-06
FAM208A	6	0.34228	0.61491	0.999988	12544	3	4.2e-06	0.042933	0.0433	0.999999	857	1	4.2e-06
FKBP14	6	0.74534	0.87803	0.999988	18011	1	1.84e-07	0.043074	0.043431	0.999999	858	1	1.84e-07
2025-09-14	3	0.029208	0.073466	0.877287	2421	1	3.24e-05	0.043076	0.043086	0.999999	859	0	3.24e-05
SHC4	6	0.45885	0.7016	0.999988	14241	3	-1.04e-06	0.043121	0.043472	0.999999	860	1	-1.04e-06
PHF23	6	0.17711	0.40259	0.995408	8347	3	-1.83e-06	0.043168	0.043518	0.999999	861	1	-1.83e-06
hsa-mir-3125	4	0.11146	0.25436	0.957287	6475	3	-4.13e-06	0.043175	0.043013	0.999999	862	0	-4.13e-06
PSG8	6	0.03785	0.13068	0.91121	2951	2	-1.01e-05	0.043215	0.043567	0.999999	863	1	-1.01e-05
FAM78A	6	0.08996	0.25864	0.958913	5540	2	5.42e-06	0.043262	0.043604	0.999999	864	1	5.42e-06
EPHA7	6	0.70491	0.8618	0.999988	17665	2	-1.11e-06	0.043309	0.04365	0.999999	865	1	-1.11e-06
ISM1	6	0.13246	0.337	0.976116	7111	3	-2.92e-06	0.043356	0.043697	0.999999	866	1	-2.92e-06
MOSPD1	6	0.25391	0.50637	0.999988	10439	4	-6.16e-06	0.043403	0.043749	0.999999	867	1	-6.16e-06
CTIF	6	0.63894	0.83115	0.999988	16979	2	3.79e-06	0.04345	0.043795	0.999999	868	1	3.79e-06
EZH1	6	0.33279	0.60385	0.999988	12348	4	-7.76e-06	0.043496	0.043843	0.999999	869	1	-7.76e-06
CXXC4	6	0.65623	0.84329	0.999988	17247	3	5.68e-07	0.043543	0.043898	0.999999	870	1	5.68e-07
C1orf87	6	0.307	0.57297	0.999988	11775	2	1.2e-06	0.04359	0.043947	0.999999	871	1	1.2e-06
NUFIP1	6	0.61727	0.81601	0.999988	16650	2	1.81e-06	0.043637	0.043987	0.999999	872	1	1.81e-06
TXNL1	6	0.69577	0.85822	0.999988	17592	1	1.8e-05	0.043684	0.044032	0.999999	873	1	1.8e-05
FRRS1	6	0.021412	0.084368	0.885583	1955	3	-1.8e-06	0.043731	0.04408	0.999999	874	1	-1.8e-06
F13B	6	0.22953	0.47448	0.999988	9779	4	-1.23e-05	0.043778	0.044116	0.999999	875	1	-1.23e-05
UBE2J1	6	0.13297	0.33776	0.976116	7125	4	-3.83e-06	0.043825	0.044156	0.999999	876	1	-3.83e-06
hsa-mir-6736	4	0.73943	0.83013	0.999988	17955	1	1.27e-06	0.043866	0.043717	0.999999	877	0	1.27e-06
PIN4	6	0.053242	0.171	0.928784	3796	3	5.95e-06	0.043872	0.044196	0.999999	878	1	5.95e-06
OSBPL6	6	0.75865	0.88366	0.999988	18123	2	6.05e-06	0.043919	0.044241	0.999999	879	1	6.05e-06
hsa-mir-4494	4	0.55298	0.70923	0.999988	15683	1	6.28e-06	0.043929	0.043775	0.999999	880	0	6.28e-06
SULT6B1	6	0.54579	0.76474	0.999988	15576	3	-3.15e-06	0.043966	0.044286	0.999999	881	1	-3.15e-06
COG7	6	0.80864	0.90595	0.999988	18606	2	1.15e-06	0.044013	0.044335	0.999999	882	1	1.15e-06
GNA11	6	0.97994	0.98057	0.999988	20376	1	4.92e-06	0.04406	0.044383	0.999999	883	1	4.92e-06
PPCDC	6	0.074598	0.22318	0.946969	4874	4	-5.07e-06	0.044107	0.04443	0.999999	884	1	-5.07e-06
BNIP3	6	0.63575	0.82893	0.999988	16934	2	1.01e-05	0.044153	0.044474	0.999999	885	1	1.01e-05
QTRTD1	6	0.10486	0.29175	0.96493	6192	1	2.75e-06	0.0442	0.044521	0.999999	886	1	2.75e-06
RGS18	6	0.064941	0.20016	0.930729	4432	3	-3.16e-06	0.044247	0.044564	0.999999	887	1	-3.16e-06
IGBP1	6	0.0057346	0.026861	0.796672	687	5	-5.6e-06	0.044341	0.04466	0.999999	888	1	-5.6e-06
hsa-mir-548o	4	0.97076	0.97071	0.999988	20214	0	1.42e-05	0.044369	0.04421	0.999999	889	0	1.42e-05
KIAA1456	6	0.14094	0.34982	0.980388	7367	4	-1.05e-06	0.044388	0.044708	0.999999	890	1	-1.05e-06
FAM53B	6	0.5584	0.77374	0.999988	15760	3	-6.6e-07	0.044435	0.044759	0.999999	891	1	-6.6e-07
MLC1	6	0.94387	0.96227	0.999988	19893	1	2.31e-05	0.044482	0.044804	0.999999	892	1	2.31e-05
SELK	6	0.10084	0.28298	0.964748	6020	4	-2.96e-06	0.044529	0.044847	0.999999	893	1	-2.96e-06
NHLH1	6	0.99908	0.99908	0.999988	20893	0	7.16e-06	0.044576	0.044893	0.999999	894	1	7.16e-06
ZNF662	6	0.84157	0.92199	0.999988	18929	2	2.26e-06	0.044623	0.044937	0.999999	895	1	2.26e-06
ACPP	6	0.68131	0.85267	0.999988	17475	2	1.13e-05	0.044669	0.044986	0.999999	896	1	1.13e-05
INCENP	6	0.053715	0.17221	0.928784	3824	4	-2.65e-06	0.044716	0.045032	0.999999	897	1	-2.65e-06
CXorf66	6	0.6563	0.84332	0.999988	17248	2	-6.32e-06	0.04481	0.045127	0.999999	898	1	-6.32e-06
HBB	6	0.29245	0.55507	0.999988	11443	4	-4.69e-06	0.044904	0.045211	0.999999	899	1	-4.69e-06
hsa-mir-3928	4	0.92866	0.9291	0.999988	19783	1	7.97e-06	0.044933	0.044755	0.999999	900	0	7.97e-06
EP300	6	0.17287	0.3966	0.995408	8221	2	-1.22e-06	0.044951	0.045257	0.999999	901	1	-1.22e-06
DBF4B	6	0.74062	0.87603	0.999988	17971	2	3.8e-06	0.044998	0.0453	0.999999	902	1	3.8e-06
TDRD7	6	0.86683	0.93524	0.999988	19235	2	-3.83e-06	0.045045	0.045348	0.999999	903	1	-3.83e-06
DBT	6	0.98163	0.98201	0.999988	20410	1	-2.24e-06	0.045091	0.045392	0.999999	904	1	-2.24e-06
TMEM191B	6	0.67191	0.84915	0.999988	17396	2	5.87e-06	0.045138	0.045443	0.999999	905	1	5.87e-06
ARHGEF4	6	0.6368	0.82967	0.999988	16946	2	1.67e-06	0.045185	0.04549	0.999999	906	1	1.67e-06
ACAP3	6	0.10011	0.28138	0.963899	5993	4	-2.21e-06	0.045232	0.045535	0.999999	907	1	-2.21e-06
GZMA	6	0.87755	0.94112	0.999988	19352	2	-1.74e-06	0.045279	0.045582	0.999999	908	1	-1.74e-06
FAM189B	6	0.37557	0.64041	0.999988	13039	3	-1.7e-06	0.04542	0.045693	0.999999	909	1	-1.7e-06
SENP6	6	0.0059979	0.028022	0.799548	707	4	-1.92e-06	0.045466	0.045739	0.999999	910	1	-1.92e-06
IL22	6	0.38451	0.64709	0.999988	13170	3	-1.77e-06	0.045513	0.04578	0.999999	911	1	-1.77e-06
CNKSR3	6	0.11029	0.30287	0.965273	6439	3	5.82e-06	0.04556	0.045816	0.999999	912	1	5.82e-06
SNX9	6	0.72886	0.87128	0.999988	17865	2	8.78e-07	0.045607	0.045868	0.999999	913	1	8.78e-07
B3GNT6	6	0.093964	0.26766	0.959856	5724	3	3.36e-06	0.045654	0.045915	0.999999	914	1	3.36e-06
PTCH1	6	0.10421	0.29032	0.96493	6164	2	4.36e-06	0.045701	0.045959	0.999999	915	1	4.36e-06
UAP1	6	0.52412	0.74914	0.999988	15241	3	4.52e-07	0.045748	0.046006	0.999999	916	1	4.52e-07
SSC5D	6	0.075522	0.22539	0.946972	4923	3	-2.98e-06	0.045794	0.046049	0.999999	917	1	-2.98e-06
DNAJC17	6	0.0087649	0.039817	0.833982	970	5	-4.95e-06	0.045888	0.046136	0.999999	918	1	-4.95e-06
ACTN2	6	0.053682	0.17213	0.928784	3820	4	-7.62e-06	0.045935	0.046179	0.999999	919	1	-7.62e-06
SERPIND1	6	0.7529	0.88121	0.999988	18081	2	-1.73e-06	0.045982	0.046224	0.999999	920	1	-1.73e-06
PLEKHG3	6	0.30605	0.57178	0.999988	11752	3	-8.51e-06	0.046075	0.046332	0.999999	921	1	-8.51e-06
MOCS1	6	0.68058	0.8524	0.999988	17465	1	1.48e-05	0.046122	0.046375	0.999999	922	1	1.48e-05
CLCN2	6	0.28712	0.54838	0.999988	11299	3	-6.07e-07	0.046169	0.046425	0.999999	923	1	-6.07e-07
LOC100287177	6	0.78615	0.89573	0.999988	18379	2	6.82e-06	0.046216	0.046466	0.999999	924	1	6.82e-06
CRY2	6	0.21782	0.45879	0.998783	9474	3	7.01e-06	0.04631	0.046556	0.999999	925	1	7.01e-06
AIDA	6	0.88815	0.94718	0.999988	19494	2	2.84e-06	0.046356	0.046593	0.999999	926	1	2.84e-06
PRAF2	6	0.22372	0.46672	0.999988	9631	3	-2.67e-06	0.04645	0.04669	0.999999	927	1	-2.67e-06
UBE2B	6	0.93383	0.95897	0.999988	19819	1	4.64e-06	0.046497	0.046736	0.999999	928	1	4.64e-06
APCDD1	6	0.7848	0.89514	0.999988	18365	1	1.42e-05	0.046544	0.046781	0.999999	929	1	1.42e-05
SPAST	6	0.056362	0.17895	0.928784	3971	4	-5.21e-06	0.046591	0.046839	0.999999	930	1	-5.21e-06
HOMER1	6	0.59335	0.79898	0.999988	16269	3	-3.7e-06	0.046637	0.046883	0.999999	931	1	-3.7e-06
GPAA1	6	0.11979	0.31761	0.971784	6718	4	-4.45e-06	0.046684	0.046925	0.999999	932	1	-4.45e-06
PIK3R3	6	0.085902	0.24944	0.956773	5368	3	7.2e-07	0.046731	0.046972	0.999999	933	1	7.2e-07
hsa-mir-505	4	0.94578	0.94561	0.999988	19913	0	4.62e-06	0.046752	0.046507	0.999999	934	0	4.62e-06
BMP2K	6	0.97198	0.97494	0.999988	20235	1	9.46e-06	0.046778	0.047009	0.999999	935	1	9.46e-06
SLC22A6	6	0.64493	0.83541	0.999988	17063	2	-1.49e-07	0.046918	0.047158	0.999999	936	1	-1.49e-07
AIPL1	6	0.90694	0.95206	0.999988	19631	1	9.51e-06	0.047012	0.047259	0.999999	937	1	9.51e-06
PCDHGC5	6	0.99573	0.99579	0.999988	20796	0	2.48e-05	0.047059	0.047293	0.999999	938	1	2.48e-05
MDM2	6	0.04596	0.15223	0.919983	3416	3	5.67e-08	0.047152	0.047383	0.999999	939	1	5.67e-08
NKRF	6	0.29549	0.5588	0.999988	11504	3	-2.5e-06	0.047199	0.047429	0.999999	940	1	-2.5e-06
PAPLN	6	0.93875	0.96055	0.999988	19855	1	3.25e-06	0.047246	0.04747	0.999999	941	1	3.25e-06
WDR46	6	0.017535	0.072827	0.877179	1696	4	-3.77e-06	0.047339	0.047559	0.999999	942	1	-3.77e-06
DLL3	6	0.07943	0.23448	0.952261	5087	4	-6e-07	0.047386	0.047607	0.999999	943	1	-6e-07
NKX3-1	6	0.63221	0.82644	0.999988	16879	1	7.79e-06	0.047433	0.047651	0.999999	944	1	7.79e-06
TGIF2	6	0.51566	0.7431	0.999988	15106	3	-2.51e-06	0.04748	0.047702	0.999999	945	1	-2.51e-06
CRYBB1	6	0.29139	0.55374	0.999988	11402	2	1.77e-05	0.047526	0.047743	0.999999	946	1	1.77e-05
SLC4A4	6	0.85689	0.92991	0.999988	19081	2	-2.25e-06	0.047573	0.047789	0.999999	947	1	-2.25e-06
ZNF552	6	0.1024	0.28634	0.96493	6084	2	1.41e-06	0.047667	0.047874	0.999999	948	1	1.41e-06
UCHL1	6	0.84795	0.92525	0.999988	18994	2	1.01e-05	0.047714	0.047918	0.999999	949	1	1.01e-05
ZNF329	6	0.50331	0.73404	0.999988	14919	3	-7.55e-07	0.04776	0.047971	0.999999	950	1	-7.55e-07
HIST1H3I	6	0.9241	0.95625	0.999988	19748	1	1.34e-06	0.047807	0.048026	0.999999	951	1	1.34e-06
DCAF4L1	6	0.52557	0.7502	0.999988	15263	3	1.92e-06	0.047854	0.048074	0.999999	952	1	1.92e-06
DPPA5	6	0.53102	0.75417	0.999988	15357	1	9.76e-06	0.047901	0.04812	0.999999	953	1	9.76e-06
ZHX1	6	0.055572	0.177	0.928784	3926	3	2.44e-06	0.047947	0.048171	0.999999	954	1	2.44e-06
FHOD1	6	0.55643	0.77235	0.999988	15740	3	-3.01e-07	0.047994	0.048221	0.999999	955	1	-3.01e-07
MPLKIP	5	0.37099	0.60175	0.999988	12980	3	-6.27e-06	0.048029	0.048024	0.999999	956	1	-6.27e-06
hsa-mir-6773	4	0.87077	0.88762	0.999988	19284	1	-1.25e-06	0.048036	0.047799	0.999999	957	0	-1.25e-06
C1orf204	6	0.23385	0.48008	0.999988	9895	3	-4.12e-06	0.048041	0.048263	0.999999	958	1	-4.12e-06
hsa-mir-3151	4	0.35718	0.56549	0.999988	12773	2	-2.66e-06	0.048067	0.047837	0.999999	959	0	-2.66e-06
EXOC6	6	0.10905	0.30067	0.96493	6391	2	2.77e-06	0.048088	0.048311	0.999999	960	1	2.77e-06
ATP6V0E1	6	0.75293	0.88122	0.999988	18082	2	1.78e-06	0.048228	0.04845	0.999999	961	1	1.78e-06
ATXN1	6	0.52733	0.75146	0.999988	15297	1	1.72e-06	0.048275	0.0485	0.999999	962	1	1.72e-06
HRCT1	6	0.16659	0.38758	0.994701	8046	2	4.32e-06	0.048321	0.048549	0.999999	963	1	4.32e-06
DEFB129	6	0.86234	0.93281	0.999988	19151	2	2.93e-06	0.048368	0.048594	0.999999	964	1	2.93e-06
hsa-mir-6125	4	0.03747	0.11209	0.907588	2925	3	-1.84e-06	0.04838	0.048147	0.999999	965	0	-1.84e-06
KIAA1199	6	0.58161	0.79052	0.999988	16097	2	5.63e-06	0.048462	0.048684	0.999999	966	1	5.63e-06
hsa-mir-4730	4	0.84025	0.87131	0.999988	18917	1	4.47e-06	0.048537	0.048296	0.999999	967	0	4.47e-06
CAND1	6	0.2575	0.51102	0.999988	10525	3	-1.31e-05	0.048555	0.048781	0.999999	968	1	-1.31e-05
SLC22A18AS	6	0.27579	0.53424	0.999988	11022	3	8.26e-07	0.048602	0.048825	0.999999	969	1	8.26e-07
C1orf95	6	0.73717	0.87464	0.999988	17940	1	6.52e-06	0.048649	0.048873	0.999999	970	1	6.52e-06
MED11	6	0.33093	0.60169	0.999988	12309	3	1.58e-06	0.048695	0.048917	0.999999	971	1	1.58e-06
ZC3H8	6	0.061591	0.19192	0.928784	4264	5	-2.78e-06	0.048742	0.048971	0.999999	972	1	-2.78e-06
C1orf115	6	0.082036	0.24057	0.954299	5194	4	-7.03e-06	0.048836	0.049059	0.999999	973	1	-7.03e-06
TRIM54	6	0.50915	0.73834	0.999988	15008	3	-2.41e-06	0.048882	0.049104	0.999999	974	1	-2.41e-06
RBMS1	6	0.22456	0.46783	0.999988	9657	3	1.75e-06	0.048929	0.049147	0.999999	975	1	1.75e-06
ETFB	6	0.067005	0.20509	0.937208	4510	3	3.6e-06	0.048976	0.049196	0.999999	976	1	3.6e-06
TBX19	6	0.76969	0.88844	0.999988	18227	1	1.27e-05	0.049022	0.049253	0.999999	977	1	1.27e-05
LRRC10B	6	0.35737	0.62681	0.999988	12777	2	1.16e-05	0.049069	0.049296	0.999999	978	1	1.16e-05
ADPRHL1	6	0.44422	0.69093	0.999988	14051	2	-3.26e-06	0.049116	0.049347	0.999999	979	1	-3.26e-06
ASAH1	6	0.14626	0.3577	0.983512	7512	3	2.11e-06	0.049163	0.049392	0.999999	980	1	2.11e-06
ARMCX2	6	0.13879	0.3466	0.978926	7306	4	-4.4e-06	0.049209	0.04943	0.999999	981	1	-4.4e-06
GDF15	6	0.62999	0.82489	0.999988	16847	2	-7.81e-07	0.049303	0.049511	0.999999	982	1	-7.81e-07
PRRG2	6	0.23533	0.48205	0.999988	9936	4	-6.49e-06	0.049349	0.049555	0.999999	983	1	-6.49e-06
IRAK4	6	0.58653	0.79407	0.999988	16171	3	-5.99e-07	0.049396	0.049604	0.999999	984	1	-5.99e-07
RP1L1	6	0.71961	0.8676	0.999988	17782	2	7.77e-07	0.049443	0.049643	0.999999	985	1	7.77e-07
SOWAHB	6	0.61491	0.81432	0.999988	16603	1	1.18e-05	0.049489	0.049688	0.999999	986	1	1.18e-05
FKBP7	6	0.38936	0.65073	0.999988	13230	3	-3.5e-06	0.049536	0.049738	0.999999	987	1	-3.5e-06
TESC	6	0.30608	0.57183	0.999988	11754	2	2.83e-06	0.049583	0.049779	0.999999	988	1	2.83e-06
MAD2L1	6	0.055242	0.17616	0.928784	3919	4	-3.19e-06	0.04963	0.049826	0.999999	989	1	-3.19e-06
SURF1	6	0.39217	0.65281	0.999988	13287	2	2.78e-06	0.04977	0.049967	0.999999	990	1	2.78e-06
PPIAL4G	6	0.23465	0.48113	0.999988	9916	3	-1.06e-06	0.049816	0.050014	0.999999	991	1	-1.06e-06
RAPGEF4	6	0.95765	0.96753	0.999988	20037	1	9.67e-06	0.049863	0.050067	0.999999	992	1	9.67e-06
TMEM43	6	0.026982	0.10047	0.901701	2284	4	-1.91e-06	0.049956	0.050147	0.999999	993	1	-1.91e-06
OXA1L	6	0.10868	0.29993	0.96493	6373	4	-5.16e-06	0.050003	0.050191	0.999999	994	1	-5.16e-06
TEN1	6	0.25438	0.50699	0.999988	10451	2	-2.82e-06	0.05005	0.050232	0.999999	995	1	-2.82e-06
MNX1	6	0.21597	0.45633	0.998783	9429	3	-2.85e-07	0.050096	0.050276	0.999999	996	1	-2.85e-07
VPS9D1	6	0.0042774	0.020473	0.783741	535	4	-3.26e-06	0.050143	0.050323	0.999999	997	1	-3.26e-06
OR8G5	6	0.98408	0.98424	0.999988	20472	1	7.51e-06	0.05019	0.050362	0.999999	998	1	7.51e-06
TARS2	6	0.33674	0.60846	0.999988	12434	3	-3.27e-06	0.050236	0.050413	0.999999	999	1	-3.27e-06
ZNRD1	6	0.01797	0.074143	0.878124	1731	4	-3.64e-06	0.050283	0.050462	0.999999	1000	1	-3.64e-06
DPY19L2	6	0.10342	0.28856	0.96493	6125	4	-6.15e-06	0.05033	0.050506	0.999999	1001	1	-6.15e-06
APMAP	6	0.067469	0.2062	0.93802	4535	4	-6.32e-06	0.050376	0.050558	0.999999	1002	1	-6.32e-06
HPCAL4	6	0.62247	0.81965	0.999988	16723	2	7.42e-06	0.050423	0.050607	0.999999	1003	1	7.42e-06
CNN1	6	0.082182	0.24092	0.954299	5198	4	-1.12e-06	0.05047	0.050661	0.999999	1004	1	-1.12e-06
NSUN4	6	0.63902	0.8312	0.999988	16981	3	-2.1e-06	0.050516	0.05071	0.999999	1005	1	-2.1e-06
CBR1	6	0.19299	0.42486	0.996459	8805	4	-8.3e-06	0.050563	0.050763	0.999999	1006	1	-8.3e-06
LPAR1	6	0.99883	0.99883	0.999988	20883	0	1.36e-05	0.05061	0.050808	0.999999	1007	1	1.36e-05
POU3F2	6	0.078381	0.23207	0.950713	5043	5	-5.46e-06	0.050726	0.050922	0.999999	1008	1	-5.46e-06
PAX2	6	0.24623	0.49631	0.999988	10222	2	5.31e-06	0.050726	0.050922	0.999999	1009	1	5.31e-06
RANBP3L	4	0.95375	0.9536	0.999988	19998	0	4.68e-06	0.05074	0.050557	0.999999	1010	0	4.68e-06
SPINK14	6	0.35895	0.628	0.999988	12801	1	7.42e-06	0.050796	0.050995	0.999999	1011	1	7.42e-06
OSBP2	6	0.3745	0.63958	0.999988	13025	2	2.3e-06	0.050843	0.051037	0.999999	1012	1	2.3e-06
hsa-let-7a-2	4	0.15631	0.32222	0.973067	7782	1	8.09e-07	0.05085	0.050672	0.999999	1013	0	8.09e-07
RASSF7	6	0.22718	0.47139	0.999988	9726	3	-1.75e-06	0.050936	0.051124	0.999999	1014	1	-1.75e-06
PVR	6	0.13529	0.34127	0.976349	7201	4	-2.52e-06	0.050983	0.051165	0.999999	1015	1	-2.52e-06
MYL10	6	0.99214	0.99222	0.999988	20698	0	1.43e-05	0.051029	0.051219	0.999999	1016	1	1.43e-05
TNFRSF11A	6	0.54852	0.76668	0.999988	15620	3	-1.07e-07	0.051076	0.051261	0.999999	1017	1	-1.07e-07
ZBTB43	6	0.37093	0.63696	0.999988	12976	3	-4.67e-07	0.051169	0.051366	0.999999	1018	1	-4.67e-07
TSPAN8	6	0.66514	0.84658	0.999988	17327	2	-6.45e-07	0.051216	0.051415	0.999999	1019	1	-6.45e-07
TMEFF1	6	0.2243	0.4675	0.999988	9644	1	9.43e-06	0.051263	0.051459	0.999999	1020	1	9.43e-06
CLEC1A	6	0.21531	0.45543	0.998783	9403	2	4.11e-06	0.051309	0.051507	0.999999	1021	1	4.11e-06
LMBR1L	6	0.14626	0.3577	0.983512	7513	3	-2.11e-06	0.051356	0.051554	0.999999	1022	1	-2.11e-06
TMEM35	6	0.97924	0.97999	0.999988	20362	1	8.06e-06	0.051449	0.051655	0.999999	1023	1	8.06e-06
CMSS1	6	0.39845	0.65741	0.999988	13380	3	5.57e-07	0.051496	0.051704	0.999999	1024	1	5.57e-07
RFK	6	0.13576	0.34198	0.976349	7218	4	-2.54e-06	0.051542	0.051748	0.999999	1025	1	-2.54e-06
TTC30A	6	0.18088	0.40791	0.995408	8464	3	-3.21e-06	0.051589	0.051791	0.999999	1026	1	-3.21e-06
RPL34	6	0.17979	0.4064	0.995408	8433	3	-1.1e-06	0.051636	0.051853	0.999999	1027	1	-1.1e-06
COLGALT1	6	0.32327	0.5926	0.999988	12144	3	-6.65e-07	0.051682	0.0519	0.999999	1028	1	-6.65e-07
AMY1B	6	0.31137	0.57831	0.999988	11863	1	9.89e-06	0.051752	0.051971	0.999999	1029	1	9.89e-06
AMY1A	6	0.92728	0.95709	0.999988	19767	1	9.89e-06	0.051752	0.051971	0.999999	1030	1	9.89e-06
VPS36	6	0.10891	0.30041	0.96493	6382	5	-1.98e-05	0.051822	0.052049	0.999999	1031	1	-1.98e-05
SDSL	6	0.14079	0.3496	0.980351	7363	4	-2.93e-06	0.051915	0.052159	0.999999	1032	1	-2.93e-06
POLR1E	6	0.26039	0.51479	0.999988	10603	4	-8.49e-06	0.051962	0.052207	0.999999	1033	1	-8.49e-06
LIPC	6	0.10468	0.29137	0.96493	6182	4	-2.29e-06	0.052008	0.05225	0.999999	1034	1	-2.29e-06
FKBP4	6	0.47466	0.71312	0.999988	14492	3	3.77e-06	0.052055	0.052284	0.999999	1035	1	3.77e-06
FBXO6	6	0.042597	0.14343	0.915989	3222	5	-2.89e-06	0.052102	0.052331	0.999999	1036	1	-2.89e-06
ZNF630	6	0.97851	0.97945	0.999988	20352	1	6.19e-06	0.052148	0.05238	0.999999	1037	1	6.19e-06
MTMR12	6	0.70496	0.86182	0.999988	17666	2	4.62e-06	0.052195	0.05243	0.999999	1038	1	4.62e-06
PEX5L	6	0.044084	0.14737	0.915989	3315	5	-7.68e-06	0.052241	0.052468	0.999999	1039	1	-7.68e-06
RNF40	6	0.81262	0.90783	0.999988	18650	2	8.36e-06	0.052334	0.05255	0.999999	1040	1	8.36e-06
DCTPP1	6	0.10305	0.28776	0.96493	6114	4	-5.37e-06	0.052381	0.052594	0.999999	1041	1	-5.37e-06
hsa-mir-2278	4	0.34031	0.55342	0.999988	12507	2	1.99e-06	0.05241	0.052242	0.999999	1042	0	1.99e-06
NAA30	6	0.16609	0.38686	0.994701	8031	2	-4.48e-07	0.052428	0.052643	0.999999	1043	1	-4.48e-07
UBE4A	6	0.47719	0.71498	0.999988	14537	2	2.02e-06	0.052521	0.052733	0.999999	1044	1	2.02e-06
LIPM	6	0.46767	0.70803	0.999988	14378	3	-1.41e-06	0.052567	0.052779	0.999999	1045	1	-1.41e-06
TTC16	6	0.055293	0.17628	0.928784	3921	3	-2.37e-07	0.052614	0.052822	0.999999	1046	1	-2.37e-07
ATG16L1	6	0.0019614	0.0098312	0.716133	272	5	-7.27e-06	0.05266	0.052868	0.999999	1047	1	-7.27e-06
AGAP3	6	0.0089679	0.040663	0.833982	987	4	-3.34e-06	0.052707	0.05291	0.999999	1048	1	-3.34e-06
DHRS4L1	6	0.83588	0.91918	0.999988	18876	2	2.22e-06	0.052754	0.052957	0.999999	1049	1	2.22e-06
ZNF746	6	0.26834	0.52493	0.999988	10830	2	8.39e-06	0.0528	0.053007	0.999999	1050	1	8.39e-06
CYBRD1	6	0.12914	0.33195	0.975073	7005	4	-4.46e-06	0.052847	0.053048	0.999999	1051	1	-4.46e-06
FLT3LG	6	0.05005	0.16278	0.924129	3632	3	1.23e-06	0.052893	0.05309	0.999999	1052	1	1.23e-06
SIGLEC14	6	0.11434	0.30923	0.968509	6560	3	-5.17e-06	0.05294	0.053134	0.999999	1053	1	-5.17e-06
PMEPA1	6	0.41224	0.66749	0.999988	13586	3	4.04e-06	0.052986	0.053179	0.999999	1054	1	4.04e-06
SGSM2	6	0.7859	0.89561	0.999988	18377	2	4.66e-06	0.053033	0.05323	0.999999	1055	1	4.66e-06
OR10Q1	6	0.98354	0.98372	0.999988	20458	1	2.21e-05	0.05308	0.053277	0.999999	1056	1	2.21e-05
YAF2	6	0.52632	0.75073	0.999988	15275	3	-3.82e-07	0.053126	0.053324	0.999999	1057	1	-3.82e-07
GATSL3	6	0.27076	0.52792	0.999988	10896	2	2.79e-06	0.053173	0.053377	0.999999	1058	1	2.79e-06
PUM2	6	0.5754	0.78599	0.999988	16000	2	5.85e-06	0.053219	0.05342	0.999999	1059	1	5.85e-06
PRPSAP1	6	0.26973	0.52667	0.999988	10866	2	6.83e-06	0.053266	0.053472	0.999999	1060	1	6.83e-06
BCL10	6	0.6133	0.81318	0.999988	16583	3	-1.23e-07	0.053312	0.053513	0.999999	1061	1	-1.23e-07
ASB14	6	0.96881	0.97302	0.999988	20180	1	8.47e-06	0.053359	0.053554	0.999999	1062	1	8.47e-06
SH3BP1	6	0.39115	0.65204	0.999988	13265	2	5.38e-06	0.053452	0.053653	0.999999	1063	1	5.38e-06
2025-03-11	6	0.50426	0.73475	0.999988	14934	2	4.03e-06	0.053498	0.053689	0.999999	1064	1	4.03e-06
MEGF9	6	0.20591	0.4427	0.998783	9149	3	2.52e-06	0.053545	0.053733	0.999999	1065	1	2.52e-06
MUSTN1	5	0.38699	0.61748	0.999988	13209	2	1.86e-06	0.053558	0.053596	0.999999	1066	0	1.86e-06
DEFB108B	6	0.422	0.67465	0.999988	13725	3	2.79e-06	0.053591	0.053777	0.999999	1067	1	2.79e-06
MDP1	6	0.25851	0.51233	0.999988	10552	3	6.37e-06	0.053638	0.05382	0.999999	1068	1	6.37e-06
GNPTG	6	0.28478	0.54548	0.999988	11245	4	-3.04e-07	0.053685	0.053862	0.999999	1069	1	-3.04e-07
ARTN	6	0.057302	0.1813	0.928784	4016	3	3.6e-06	0.053731	0.053909	0.999999	1070	1	3.6e-06
SAFB	6	0.004944	0.023416	0.786159	607	5	-3.14e-06	0.053778	0.053959	0.999999	1071	1	-3.14e-06
hsa-mir-486-2	4	0.9791	0.97917	0.999988	20359	0	5.64e-06	0.053813	0.05364	0.999999	1072	0	5.64e-06
CREB3	6	0.055242	0.17616	0.928784	3918	4	-2.36e-06	0.053824	0.054003	0.999999	1073	1	-2.36e-06
TLR8	5	0.80029	0.89345	0.999988	18520	2	8.92e-06	0.053908	0.053978	0.999999	1074	0	8.92e-06
NUMB	6	0.4333	0.68285	0.999988	13899	2	5.96e-06	0.053917	0.054089	0.999999	1075	1	5.96e-06
PRICKLE3	6	0.064125	0.19812	0.930354	4395	2	2.86e-06	0.05401	0.054191	0.999999	1076	1	2.86e-06
PROSER1	6	0.49971	0.73142	0.999988	14875	3	-6.28e-06	0.054057	0.054243	0.999999	1077	1	-6.28e-06
SIPA1	6	0.065433	0.20131	0.932156	4458	4	-3.84e-06	0.054103	0.054299	0.999999	1078	1	-3.84e-06
TMOD1	6	0.95055	0.96468	0.999988	19957	1	3.55e-06	0.05415	0.05434	0.999999	1079	1	3.55e-06
PHLPP1	6	0.56155	0.77596	0.999988	15802	1	3.23e-06	0.054243	0.054425	0.999999	1080	1	3.23e-06
GLDN	6	0.67279	0.84949	0.999988	17403	2	6.22e-06	0.054289	0.054465	0.999999	1081	1	6.22e-06
TP53INP1	6	0.25875	0.51265	0.999988	10563	3	-2.28e-06	0.054336	0.054508	0.999999	1082	1	-2.28e-06
KLHDC2	6	0.12055	0.31878	0.972898	6742	3	-4.24e-06	0.054382	0.054558	0.999999	1083	1	-4.24e-06
C2CD4A	6	0.038712	0.13301	0.91121	3008	5	-2.8e-06	0.054429	0.054599	0.999999	1084	1	-2.8e-06
C2CD4B	6	0.14991	0.36313	0.985532	7610	4	-4.84e-07	0.054475	0.054648	0.999999	1085	1	-4.84e-07
ADCY6	6	0.98125	0.98167	0.999988	20405	1	9.93e-06	0.054522	0.054686	0.999999	1086	1	9.93e-06
RWDD3	6	0.80947	0.90635	0.999988	18619	2	7.83e-06	0.054568	0.05473	0.999999	1087	1	7.83e-06
FGD6	6	0.38681	0.64882	0.999988	13206	2	1.25e-06	0.054615	0.054779	0.999999	1088	1	1.25e-06
JRK	6	0.25957	0.51372	0.999988	10579	2	8.64e-06	0.054661	0.054817	0.999999	1089	1	8.64e-06
hsa-mir-4443	3	0.97182	0.9719	0.999988	20234	0	3.07e-05	0.054666	0.054767	0.999999	1090	0	3.07e-05
hsa-mir-941-3	4	0.9008	0.9068	0.999988	19593	1	2.34e-05	0.054685	0.054502	0.999999	1091	0	2.34e-05
hsa-mir-941-2	4	0.9008	0.9068	0.999988	19595	1	2.34e-05	0.054685	0.054502	0.999999	1092	0	2.34e-05
hsa-mir-941-4	4	0.9008	0.9068	0.999988	19594	1	2.34e-05	0.054685	0.054502	0.999999	1093	0	2.34e-05
MAGEC1	6	0.54612	0.76497	0.999988	15582	1	6.79e-06	0.054708	0.05487	0.999999	1094	1	6.79e-06
LCA5	6	0.14082	0.34966	0.980351	7365	2	-4.7e-06	0.054754	0.05492	0.999999	1095	1	-4.7e-06
GPR125	6	0.11553	0.31102	0.968672	6596	4	-5.98e-06	0.054801	0.054969	0.999999	1096	1	-5.98e-06
ARSA	6	0.66448	0.84634	0.999988	17318	2	2.1e-06	0.054847	0.055014	0.999999	1097	1	2.1e-06
NUDT16L1	6	0.056494	0.17929	0.928784	3979	2	8.72e-07	0.054894	0.055064	0.999999	1098	1	8.72e-07
hsa-mir-484	3	0.71459	0.75636	0.999988	17739	1	7.8e-06	0.054901	0.055011	0.999999	1099	0	7.8e-06
SULT2B1	6	0.24954	0.50059	0.999988	10311	3	-6.57e-06	0.05494	0.055108	0.999999	1100	1	-6.57e-06
2025-09-03	6	0.094128	0.26804	0.959856	5734	3	1.17e-06	0.054986	0.055158	0.999999	1101	1	1.17e-06
hsa-mir-6073	4	0.09295	0.22532	0.946972	5669	2	-5.29e-06	0.054997	0.054791	0.999999	1102	0	-5.29e-06
CRIP3	6	0.99925	0.99926	0.999988	20897	0	2.26e-05	0.055033	0.055214	0.999999	1103	1	2.26e-05
XKR6	6	0.58254	0.79115	0.999988	16111	3	4.95e-06	0.055126	0.055302	0.999999	1104	1	4.95e-06
CXCR3	6	0.54983	0.76763	0.999988	15643	2	3.82e-06	0.055172	0.055344	0.999999	1105	1	3.82e-06
KLF15	6	0.12238	0.3216	0.973067	6798	2	-1.18e-06	0.055219	0.055396	0.999999	1106	1	-1.18e-06
DUSP6	6	0.23742	0.48485	0.999988	9988	3	2.77e-06	0.055265	0.055441	0.999999	1107	1	2.77e-06
KHDC1L	6	0.32941	0.59992	0.999988	12276	1	6.51e-06	0.055312	0.055493	0.999999	1108	1	6.51e-06
COL5A2	6	0.26743	0.52374	0.999988	10801	3	3.3e-06	0.055358	0.055541	0.999999	1109	1	3.3e-06
RBMXL1	6	0.20202	0.43742	0.998148	9051	2	7.11e-07	0.055405	0.055583	0.999999	1110	1	7.11e-07
EXOC3L4	6	0.67078	0.84875	0.999988	17382	1	6.81e-06	0.055451	0.055636	0.999999	1111	1	6.81e-06
LGALS14	6	0.66846	0.84787	0.999988	17356	2	2.15e-06	0.055498	0.055682	0.999999	1112	1	2.15e-06
KRR1	6	0.076514	0.22768	0.950053	4951	4	-6.41e-06	0.055544	0.055727	0.999999	1113	1	-6.41e-06
STPG2	6	0.074498	0.22295	0.946969	4871	3	-2.66e-06	0.05559	0.05578	0.999999	1114	1	-2.66e-06
TIMM10	6	0.15733	0.37411	0.98853	7804	4	-1.92e-06	0.055637	0.055816	0.999999	1115	1	-1.92e-06
ANKDD1A	6	0.99878	0.99877	0.999988	20880	0	2.17e-05	0.055683	0.055865	0.999999	1116	1	2.17e-05
PVALB	6	0.99905	0.99905	0.999988	20891	0	5.12e-06	0.05573	0.055907	0.999999	1117	1	5.12e-06
RPUSD2	6	0.4137	0.66852	0.999988	13608	3	-1.08e-06	0.055776	0.05595	0.999999	1118	1	-1.08e-06
USP4	6	0.18712	0.41668	0.996459	8638	4	-5.61e-06	0.055823	0.055992	0.999999	1119	1	-5.61e-06
OR10G4	6	0.89081	0.94865	0.999988	19524	1	3.1e-06	0.055869	0.056032	0.999999	1120	1	3.1e-06
GCC2	6	0.97629	0.97781	0.999988	20309	1	5.47e-06	0.055916	0.056084	0.999999	1121	1	5.47e-06
TBXAS1	6	0.44027	0.68798	0.999988	13989	3	-2.41e-06	0.055962	0.056124	0.999999	1122	1	-2.41e-06
PPP2R2B	6	0.39923	0.65799	0.999988	13388	3	-3.01e-06	0.056055	0.056215	0.999999	1123	1	-3.01e-06
C10orf129	6	0.99277	0.99283	0.999988	20712	0	1.11e-05	0.056148	0.056308	0.999999	1124	1	1.11e-05
HEXIM2	5	0.99909	0.99911	0.999988	20894	0	1.93e-05	0.056158	0.056237	0.999999	1125	0	1.93e-05
CLIC1	6	0.60784	0.80932	0.999988	16498	2	3.66e-06	0.056241	0.056389	0.999999	1126	1	3.66e-06
hsa-mir-6788	4	0.30248	0.52094	0.999988	11662	2	7.35e-06	0.056241	0.056052	0.999999	1127	0	7.35e-06
C17orf98	6	0.018629	0.076109	0.883663	1768	5	-3.89e-06	0.056333	0.056482	0.999999	1128	1	-3.89e-06
HSF2	6	0.33749	0.60935	0.999988	12445	3	-8.79e-06	0.05638	0.056533	0.999999	1129	1	-8.79e-06
DUS2L	6	0.24685	0.49711	0.999988	10240	2	-1.19e-06	0.056426	0.05658	0.999999	1130	1	-1.19e-06
C12orf76	6	0.32733	0.59746	0.999988	12231	3	-1.73e-06	0.056473	0.056625	0.999999	1131	1	-1.73e-06
CXorf65	6	0.5631	0.7771	0.999988	15824	2	-7.82e-07	0.056519	0.056666	0.999999	1132	1	-7.82e-07
CPA6	6	0.97526	0.97709	0.999988	20291	1	-2.55e-06	0.056565	0.056718	0.999999	1133	1	-2.55e-06
C16orf45	6	0.29486	0.55805	0.999988	11488	3	-7.77e-08	0.056612	0.056765	0.999999	1134	1	-7.77e-08
CTCFL	6	0.062544	0.19429	0.929786	4317	3	2.78e-06	0.056658	0.056807	0.999999	1135	1	2.78e-06
TMEM47	6	0.9997	0.9997	0.999988	20908	0	8.2e-06	0.056705	0.056854	0.999999	1136	1	8.2e-06
BHLHE22	6	0.23385	0.48008	0.999988	9897	3	4.05e-06	0.056751	0.056903	0.999999	1137	1	4.05e-06
NCS1	6	0.72847	0.87111	0.999988	17864	1	1e-05	0.056797	0.056956	0.999999	1138	1	1e-05
REL	6	0.48679	0.72198	0.999988	14678	2	-2.56e-06	0.056844	0.056995	0.999999	1139	1	-2.56e-06
FGFBP1	6	0.63672	0.82961	0.999988	16943	2	5e-06	0.05689	0.05704	0.999999	1140	1	5e-06
LUC7L2	6	0.76204	0.88509	0.999988	18150	2	4.04e-06	0.056937	0.057089	0.999999	1141	1	4.04e-06
SMCP	6	0.77653	0.89146	0.999988	18287	1	2.41e-06	0.056983	0.057135	0.999999	1142	1	2.41e-06
BAALC	6	0.34214	0.61476	0.999988	12541	2	7.14e-06	0.057076	0.057232	0.999999	1143	1	7.14e-06
AURKB	6	0.015096	0.065103	0.86853	1519	4	-2.14e-07	0.057122	0.057273	0.999999	1144	1	-2.14e-07
LRRC30	6	0.4223	0.67486	0.999988	13729	2	7.7e-06	0.057169	0.057323	0.999999	1145	1	7.7e-06
SCGB2A1	6	0.038683	0.13294	0.91121	3004	4	-2.19e-06	0.057215	0.057362	0.999999	1146	1	-2.19e-06
WDR96	6	0.02581	0.097123	0.899376	2209	5	-5.25e-06	0.057261	0.057404	0.999999	1147	1	-5.25e-06
WDR83OS	6	0.64609	0.83623	0.999988	17076	1	6.59e-06	0.057308	0.057451	0.999999	1148	1	6.59e-06
ANKRD28	6	0.99958	0.99957	0.999988	20904	0	1.78e-05	0.057447	0.057595	0.999999	1149	1	1.78e-05
PEX12	6	0.25554	0.50844	0.999988	10484	4	-2.25e-06	0.057493	0.057648	0.999999	1150	1	-2.25e-06
TBPL2	6	0.58275	0.7913	0.999988	16114	3	-1.71e-06	0.05754	0.05769	0.999999	1151	1	-1.71e-06
WDFY4	6	0.51419	0.74204	0.999988	15085	2	9.4e-06	0.057586	0.05774	0.999999	1152	1	9.4e-06
BAAT	6	0.096315	0.27302	0.960714	5840	5	-6.32e-06	0.057632	0.057789	0.999999	1153	1	-6.32e-06
STIL	6	0.34611	0.6184	0.999988	12608	3	-4.64e-06	0.057679	0.057837	0.999999	1154	1	-4.64e-06
PRRG1	6	0.17798	0.40385	0.995408	8369	4	-7.45e-06	0.057771	0.057936	0.999999	1155	1	-7.45e-06
CYB5R1	6	0.39751	0.65672	0.999988	13369	3	-1.04e-05	0.057818	0.057981	0.999999	1156	1	-1.04e-05
GIF	6	0.58114	0.79017	0.999988	16085	2	-1.58e-06	0.057864	0.058023	0.999999	1157	1	-1.58e-06
hsa-mir-302f	3	0.38243	0.53749	0.999988	13136	2	-5.01e-06	0.057877	0.057999	0.999999	1158	0	-5.01e-06
CTDSPL	6	0.37061	0.63672	0.999988	12969	3	2.02e-06	0.05791	0.058073	0.999999	1159	1	2.02e-06
KDR	6	0.16554	0.38606	0.994561	8020	2	7.76e-07	0.057957	0.058129	0.999999	1160	1	7.76e-07
CCDC117	6	0.87295	0.93857	0.999988	19305	1	1.08e-05	0.058003	0.058174	0.999999	1161	1	1.08e-05
hsa-mir-1290	4	0.087732	0.21688	0.943162	5449	2	-1.48e-05	0.058012	0.0578	0.999999	1162	0	-1.48e-05
NKX2-8	6	0.08191	0.24028	0.954299	5190	4	-2.78e-06	0.05805	0.058227	0.999999	1163	1	-2.78e-06
hsa-mir-6834	4	0.36135	0.56846	0.999988	12838	2	-3.22e-07	0.058074	0.057861	0.999999	1164	0	-3.22e-07
JPH3	6	0.26642	0.52243	0.999988	10766	4	-2.59e-06	0.058096	0.05827	0.999999	1165	1	-2.59e-06
SLC25A30	6	0.9716	0.97471	0.999988	20231	1	-2.71e-06	0.058142	0.058312	0.999999	1166	1	-2.71e-06
FMN2	6	0.14822	0.36064	0.98435	7563	2	-7.04e-07	0.058189	0.058355	0.999999	1167	1	-7.04e-07
DPP6	6	0.95888	0.96806	0.999988	20052	1	6.14e-06	0.058235	0.058399	0.999999	1168	1	6.14e-06
OR10AD1	6	0.48956	0.72397	0.999988	14714	3	-5.69e-06	0.058281	0.058442	0.999999	1169	1	-5.69e-06
APOBEC4	6	0.34415	0.61692	0.999988	12588	2	-2.39e-06	0.058328	0.058486	0.999999	1170	1	-2.39e-06
LCN10	6	0.1018	0.285	0.96493	6057	3	-1.76e-06	0.058374	0.058533	0.999999	1171	1	-1.76e-06
AKR1C4	6	0.78126	0.89355	0.999988	18325	2	3.65e-06	0.05842	0.058577	0.999999	1172	1	3.65e-06
GUCY1A3	6	0.81087	0.90703	0.999988	18638	2	-3.38e-06	0.058467	0.058618	0.999999	1173	1	-3.38e-06
hsa-mir-6755	4	0.096489	0.23091	0.950713	5846	1	8.13e-06	0.058509	0.058283	0.999999	1174	0	8.13e-06
SETD5	6	0.98048	0.98102	0.999988	20387	1	1.1e-05	0.058559	0.058715	0.999999	1175	0	1.1e-05
ANKRD1	6	0.21217	0.4512	0.998783	9318	3	-2.21e-06	0.058606	0.058766	0.999999	1176	0	-2.21e-06
hsa-mir-6087	3	0.012794	0.033865	0.828614	1327	2	-2.42e-06	0.058672	0.058777	0.999999	1177	0	-2.42e-06
TRIM71	6	0.036913	0.12812	0.910274	2894	4	-2.47e-06	0.058698	0.058849	0.999999	1178	0	-2.47e-06
ATP10B	6	0.40637	0.66317	0.999988	13502	3	-5.16e-07	0.058791	0.058951	0.999999	1179	0	-5.16e-07
CDKN1A	6	0.10134	0.28404	0.964776	6044	1	1.22e-05	0.058883	0.059042	0.999999	1180	0	1.22e-05
PLA2G2E	6	0.021412	0.084368	0.885583	1954	2	2.21e-06	0.058976	0.059137	0.999999	1181	0	2.21e-06
TSFM	6	0.56739	0.78021	0.999988	15883	3	1.29e-06	0.059022	0.059177	0.999999	1182	0	1.29e-06
KRTAP17-1	6	0.18292	0.41075	0.996085	8530	2	2.54e-06	0.059069	0.059222	0.999999	1183	0	2.54e-06
OSBPL11	6	0.51917	0.74562	0.999988	15156	3	-2.14e-06	0.059161	0.059311	0.999999	1184	0	-2.14e-06
ABHD5	6	0.25875	0.51265	0.999988	10564	3	-1.15e-06	0.059208	0.059352	0.999999	1185	0	-1.15e-06
TRNT1	6	0.28501	0.54577	0.999988	11250	4	-2.41e-06	0.059254	0.059402	0.999999	1186	0	-2.41e-06
LBR	6	0.34946	0.62096	0.999988	12648	2	2.45e-06	0.0593	0.059447	0.999999	1187	0	2.45e-06
CD300A	6	0.060203	0.18848	0.928784	4189	4	-1.77e-06	0.059346	0.059494	0.999999	1188	0	-1.77e-06
C11orf31	6	0.15082	0.36451	0.985538	7640	2	1.23e-06	0.059393	0.059545	0.999999	1189	0	1.23e-06
RNF150	6	0.15201	0.36627	0.985538	7671	4	-1.85e-06	0.059439	0.059596	0.999999	1190	0	-1.85e-06
MMAA	6	0.64666	0.83664	0.999988	17086	2	4.6e-06	0.059485	0.059645	0.999999	1191	0	4.6e-06
HEXA	6	0.74367	0.87729	0.999988	17993	2	4.82e-05	0.059532	0.059679	0.999999	1192	0	4.82e-05
EPB41L4B	6	0.15981	0.37772	0.989547	7884	2	6.7e-06	0.059578	0.059729	0.999999	1193	0	6.7e-06
SEC61A1	6	0.69879	0.8594	0.999988	17621	2	1.2e-06	0.059624	0.059772	0.999999	1194	0	1.2e-06
SCT	6	0.95079	0.96477	0.999988	19966	1	7.55e-07	0.059671	0.059817	0.999999	1195	0	7.55e-07
ST18	6	0.027979	0.1033	0.904469	2342	4	-2.95e-06	0.059717	0.059865	0.999999	1196	0	-2.95e-06
TMEM208	6	0.82778	0.91513	0.999988	18785	2	1.6e-06	0.059763	0.059911	0.999999	1197	0	1.6e-06
CNPY2	6	0.62229	0.81954	0.999988	16721	2	7.03e-06	0.059809	0.059956	0.999999	1198	0	7.03e-06
OTUD1	6	0.037469	0.12963	0.91121	2923	4	-2.14e-06	0.059948	0.06009	0.999999	1199	0	-2.14e-06
SASH1	6	0.78855	0.89681	0.999988	18407	2	6.27e-07	0.059994	0.060132	0.999999	1200	0	6.27e-07
NPFFR2	6	0.01495	0.064531	0.86853	1507	3	-4.09e-06	0.060041	0.060173	0.999999	1201	0	-4.09e-06
C11orf73	6	0.19064	0.42159	0.996459	8739	4	-3.8e-06	0.060087	0.060218	0.999999	1202	0	-3.8e-06
PDF	6	0.63569	0.8289	0.999988	16933	1	5.31e-06	0.060133	0.060266	0.999999	1203	0	5.31e-06
ZNF280B	6	0.87216	0.93814	0.999988	19298	2	3.32e-07	0.060179	0.06032	0.999999	1204	0	3.32e-07
CDK15	6	0.4152	0.66962	0.999988	13622	2	-3.35e-06	0.060226	0.060367	0.999999	1205	0	-3.35e-06
IFFO2	6	0.56812	0.78073	0.999988	15900	2	7.59e-06	0.060272	0.060415	0.999999	1206	0	7.59e-06
ABCB9	6	0.0090269	0.040908	0.833982	995	4	-7.15e-06	0.060318	0.060471	0.999999	1207	0	-7.15e-06
HOXB13	6	0.026544	0.099228	0.899376	2254	3	-1.6e-06	0.060364	0.06052	0.999999	1208	0	-1.6e-06
SCUBE3	6	0.87452	0.93943	0.999988	19324	2	-3.87e-06	0.060457	0.060616	0.999999	1209	0	-3.87e-06
CPNE9	6	0.99951	0.99951	0.999988	20902	0	9.89e-06	0.060503	0.06067	0.999999	1210	0	9.89e-06
KIF13B	6	0.63091	0.82554	0.999988	16857	2	1.89e-06	0.060549	0.060716	0.999999	1211	0	1.89e-06
FH	6	0.051438	0.16644	0.927415	3703	5	-7.59e-06	0.060596	0.060762	0.999999	1212	0	-7.59e-06
ZNF483	6	0.56708	0.78	0.999988	15879	3	-2.39e-06	0.060642	0.060813	0.999999	1213	0	-2.39e-06
TRAF5	6	0.0098244	0.044256	0.840933	1063	5	-7.46e-06	0.060688	0.060851	0.999999	1214	0	-7.46e-06
EPS8L3	6	0.76868	0.888	0.999988	18217	2	-2.53e-06	0.060734	0.060898	0.999999	1215	0	-2.53e-06
MLF2	6	0.030482	0.11038	0.905859	2496	4	-2.53e-06	0.060827	0.060991	0.999999	1216	0	-2.53e-06
CASK	6	0.9826	0.98287	0.999988	20433	1	8.48e-06	0.060873	0.061046	0.999999	1217	0	8.48e-06
FANK1	6	0.49786	0.73007	0.999988	14851	2	3.1e-07	0.060919	0.061089	0.999999	1218	0	3.1e-07
KRT12	6	0.048041	0.15765	0.921329	3530	3	-6.82e-06	0.060966	0.061134	0.999999	1219	0	-6.82e-06
NDUFA7	6	0.74917	0.87963	0.999988	18042	2	1.31e-05	0.061012	0.061179	0.999999	1220	0	1.31e-05
hsa-mir-545	4	0.88088	0.89365	0.999988	19400	1	9.37e-07	0.061021	0.06074	0.999999	1221	0	9.37e-07
TAS1R2	6	0.059555	0.18688	0.928784	4143	4	-4.21e-06	0.061058	0.061225	0.999999	1222	0	-4.21e-06
BEST4	6	0.78658	0.89593	0.999988	18387	1	7.1e-08	0.061104	0.061267	0.999999	1223	0	7.1e-08
TMEM179	6	0.73462	0.8736	0.999988	17915	1	4.89e-06	0.061197	0.061354	0.999999	1224	0	4.89e-06
TAC1	6	0.061405	0.19146	0.928784	4253	2	7.29e-06	0.061243	0.0614	0.999999	1225	0	7.29e-06
ANKRD20A3	6	0.26898	0.52574	0.999988	10846	3	-6.13e-06	0.061289	0.061456	0.999999	1226	0	-6.13e-06
KIAA1644	6	0.6281	0.82358	0.999988	16815	3	-3.72e-06	0.061335	0.061502	0.999999	1227	0	-3.72e-06
TREH	6	0.27675	0.53547	0.999988	11038	3	-4.97e-06	0.061428	0.061596	0.999999	1228	0	-4.97e-06
CNTN5	6	0.84815	0.92535	0.999988	18999	2	-7.77e-07	0.06152	0.061694	0.999999	1229	0	-7.77e-07
C11orf52	6	0.42049	0.67352	0.999988	13703	2	-3.65e-06	0.061566	0.061738	0.999999	1230	0	-3.65e-06
ATXN3	6	0.92499	0.95649	0.999988	19757	1	1.17e-05	0.061613	0.061787	0.999999	1231	0	1.17e-05
ATXN7L3B	6	0.22164	0.46385	0.999181	9576	2	1.14e-05	0.061659	0.061833	0.999999	1232	0	1.14e-05
SH3RF1	6	0.073629	0.22089	0.945004	4834	3	4.29e-06	0.061705	0.061878	0.999999	1233	0	4.29e-06
NDE1	6	0.73344	0.87311	0.999988	17907	2	6.57e-06	0.061751	0.061926	0.999999	1234	0	6.57e-06
hsa-mir-5700	4	0.10167	0.239	0.954299	6049	2	-1.38e-06	0.061795	0.061519	0.999999	1235	0	-1.38e-06
MSR1	6	0.086777	0.2514	0.956773	5402	4	-9.48e-06	0.061797	0.061971	0.999999	1236	0	-9.48e-06
USH2A	6	0.2094	0.44745	0.998783	9235	1	-2.82e-07	0.061844	0.062017	0.999999	1237	0	-2.82e-07
APOL5	6	0.85164	0.92717	0.999988	19038	2	8.69e-06	0.06189	0.062062	0.999999	1238	0	8.69e-06
OVGP1	6	0.9847	0.98485	0.999988	20490	0	6.84e-06	0.061936	0.062114	0.999999	1239	0	6.84e-06
EIF2AK2	6	0.077166	0.22922	0.950713	4979	2	1.07e-05	0.061982	0.062156	0.999999	1240	0	1.07e-05
PMPCA	6	0.18478	0.41339	0.996459	8580	3	-1.51e-06	0.062028	0.062197	0.999999	1241	0	-1.51e-06
NCOA5	6	0.10953	0.30166	0.96493	6405	3	-3.67e-06	0.062075	0.062248	0.999999	1242	0	-3.67e-06
hsa-mir-4750	3	0.20739	0.35607	0.982602	9183	2	-1.74e-06	0.062154	0.062181	0.999999	1243	0	-1.74e-06
FAM161B	6	0.58805	0.79517	0.999988	16190	2	2.92e-06	0.062167	0.062338	0.999999	1244	0	2.92e-06
USP14	6	0.37013	0.63637	0.999988	12964	2	4.87e-06	0.062213	0.062387	0.999999	1245	0	4.87e-06
ZMYND8	6	0.073287	0.22009	0.945004	4816	2	-4.74e-06	0.062259	0.062442	0.999999	1246	0	-4.74e-06
CT47A2	6	0.99575	0.99581	0.999988	20806	0	-1.46e-06	0.062559	0.062743	0.999999	1247	0	-1.46e-06
CT47A3	6	0.99575	0.99581	0.999988	20805	0	-1.46e-06	0.062559	0.062743	0.999999	1248	0	-1.46e-06
CT47A11	6	0.99575	0.99581	0.999988	20802	0	-1.46e-06	0.062559	0.062743	0.999999	1249	0	-1.46e-06
CT47A10	6	0.99575	0.99581	0.999988	20803	0	-1.46e-06	0.062559	0.062743	0.999999	1250	0	-1.46e-06
CT47A12	6	0.99575	0.99581	0.999988	20807	0	-1.46e-06	0.062559	0.062743	0.999999	1251	0	-1.46e-06
CT47A4	6	0.99575	0.99581	0.999988	20799	0	-1.46e-06	0.062559	0.062743	0.999999	1252	0	-1.46e-06
CT47A6	6	0.99575	0.99581	0.999988	20801	0	-1.46e-06	0.062559	0.062743	0.999999	1253	0	-1.46e-06
CT47A7	6	0.99575	0.99581	0.999988	20800	0	-1.46e-06	0.062559	0.062743	0.999999	1254	0	-1.46e-06
CT47A9	6	0.99575	0.99581	0.999988	20809	0	-1.46e-06	0.062559	0.062743	0.999999	1255	0	-1.46e-06
CT47A1	6	0.99575	0.99581	0.999988	20804	0	-1.46e-06	0.062559	0.062743	0.999999	1256	0	-1.46e-06
CT47A5	6	0.99575	0.99581	0.999988	20798	0	-1.46e-06	0.062559	0.062743	0.999999	1257	0	-1.46e-06
CT47A8	6	0.99575	0.99581	0.999988	20808	0	-1.46e-06	0.062559	0.062743	0.999999	1258	0	-1.46e-06
FBXO3	6	0.20253	0.4381	0.998506	9065	4	-3.33e-06	0.062859	0.063035	0.999999	1259	0	-3.33e-06
G0S2	6	0.42724	0.67842	0.999988	13804	2	6.21e-07	0.062952	0.063125	0.999999	1260	0	6.21e-07
MNF1	6	0.030083	0.10924	0.905859	2470	5	-1.71e-05	0.062998	0.063169	0.999999	1261	0	-1.71e-05
KRT36	6	0.45467	0.69858	0.999988	14185	2	7.63e-06	0.063044	0.063205	0.999999	1262	0	7.63e-06
SLC29A1	6	0.19453	0.427	0.996459	8856	3	5.69e-06	0.06309	0.063254	0.999999	1263	0	5.69e-06
LRIT1	6	0.73241	0.87271	0.999988	17895	2	-2.49e-07	0.063136	0.063312	0.999999	1264	0	-2.49e-07
TSC22D3	6	0.30763	0.57371	0.999988	11789	2	1.94e-06	0.063182	0.063355	0.999999	1265	0	1.94e-06
MZB1	6	0.094216	0.26823	0.959856	5741	5	-1.07e-05	0.063275	0.063459	0.999999	1266	0	-1.07e-05
MRPL23	6	0.41163	0.66704	0.999988	13576	3	-5.46e-07	0.063321	0.063511	0.999999	1267	0	-5.46e-07
CES1	6	0.33012	0.60076	0.999988	12291	3	-1.91e-06	0.063367	0.063553	0.999999	1268	0	-1.91e-06
MSX1	6	0.57407	0.78503	0.999988	15986	2	2.02e-06	0.063413	0.063603	0.999999	1269	0	2.02e-06
WNK4	6	0.051169	0.16577	0.926296	3689	4	-4.66e-06	0.063459	0.063649	0.999999	1270	0	-4.66e-06
LYRM4	6	0.18478	0.41339	0.996459	8577	2	1.05e-05	0.063505	0.063699	0.999999	1271	0	1.05e-05
ZNF420	6	0.4949	0.72787	0.999988	14800	3	-4.75e-06	0.063551	0.063744	0.999999	1272	0	-4.75e-06
NHLH2	6	0.20384	0.4399	0.998783	9094	3	7.87e-07	0.063597	0.063791	0.999999	1273	0	7.87e-07
NDST4	6	0.53956	0.76021	0.999988	15484	1	3.81e-06	0.06369	0.063891	0.999999	1274	0	3.81e-06
OR5AK2	6	0.6158	0.81496	0.999988	16626	2	-4.06e-07	0.063782	0.063982	0.999999	1275	0	-4.06e-07
PBDC1	6	0.085584	0.24869	0.956509	5354	5	-4.52e-06	0.063828	0.064032	0.999999	1276	0	-4.52e-06
UBL4A	6	0.072486	0.21817	0.944703	4775	2	9.33e-07	0.063874	0.064081	0.999999	1277	0	9.33e-07
CERK	6	0.015918	0.067962	0.871589	1589	5	-1.15e-05	0.064012	0.064219	0.999999	1278	0	-1.15e-05
hsa-mir-4522	4	0.9848	0.98477	0.999988	20493	0	1.39e-05	0.064053	0.063801	0.999999	1279	0	1.39e-05
FBXL6	6	0.48901	0.72359	0.999988	14706	2	2.44e-06	0.064105	0.064307	0.999999	1280	0	2.44e-06
DAPP1	6	0.39442	0.65447	0.999988	13312	1	1.66e-05	0.064197	0.064401	0.999999	1281	0	1.66e-05
KMT2D	6	0.98953	0.98963	0.999988	20642	0	8.26e-06	0.064243	0.064446	0.999999	1282	0	8.26e-06
PRM2	6	0.37013	0.63637	0.999988	12961	3	-4.96e-07	0.064289	0.064494	0.999999	1283	0	-4.96e-07
RTN4RL2	6	0.08295	0.2427	0.954299	5239	4	-2.7e-06	0.064381	0.064578	0.999999	1284	0	-2.7e-06
ADAM28	6	0.041805	0.14131	0.915989	3176	2	-2.29e-06	0.064427	0.064619	0.999999	1285	0	-2.29e-06
SLCO2A1	6	0.99873	0.99873	0.999988	20879	0	1.89e-05	0.064473	0.064666	0.999999	1286	0	1.89e-05
MST4	6	0.77908	0.89257	0.999988	18309	2	-2.61e-06	0.064519	0.064721	0.999999	1287	0	-2.61e-06
OTC	6	0.66568	0.84678	0.999988	17329	2	-3.94e-06	0.064566	0.06477	0.999999	1288	0	-3.94e-06
NRIP3	6	0.55485	0.77121	0.999988	15713	3	7.76e-06	0.064635	0.064843	0.999999	1289	0	7.76e-06
CREB3L3	6	0.19402	0.42627	0.996459	8839	2	2.48e-06	0.064635	0.064843	0.999999	1290	0	2.48e-06
LGALS9B	6	0.075352	0.22499	0.946969	4912	4	-5.69e-06	0.064704	0.064909	0.999999	1291	0	-5.69e-06
GNG13	6	0.05163	0.16696	0.928111	3714	4	-5.13e-06	0.06475	0.064955	0.999999	1292	0	-5.13e-06
hsa-mir-4772	4	0.33342	0.54845	0.999988	12358	2	-1.17e-06	0.064764	0.064537	0.999999	1293	0	-1.17e-06
OTOR	6	0.0096618	0.043578	0.839291	1052	3	8.58e-07	0.064796	0.065	0.999999	1294	0	8.58e-07
DDR1	6	0.11641	0.31238	0.968952	6620	3	-1.7e-06	0.064842	0.065044	0.999999	1295	0	-1.7e-06
FYB	6	0.25297	0.50514	0.999988	10410	4	-5.17e-06	0.064888	0.065087	0.999999	1296	0	-5.17e-06
AGL	6	0.22635	0.47027	0.999988	9705	2	1.24e-05	0.064934	0.06514	0.999999	1297	0	1.24e-05
PRR5L	6	0.29525	0.55852	0.999988	11494	3	-2.01e-06	0.06498	0.065183	0.999999	1298	0	-2.01e-06
hsa-mir-4518	4	0.66342	0.79461	0.999988	17307	2	1.2e-06	0.065011	0.064795	0.999999	1299	0	1.2e-06
CTAGE4	6	0.96848	0.97285	0.999988	20173	1	2.58e-06	0.065026	0.065219	0.999999	1300	0	2.58e-06
hsa-mir-197	4	0.02512	0.078257	0.883721	2174	3	-1.85e-06	0.065042	0.064822	0.999999	1301	0	-1.85e-06
RASSF4	6	0.4939	0.72713	0.999988	14779	1	7.59e-06	0.065211	0.06542	0.999999	1302	0	7.59e-06
EAF1	6	0.016071	0.068416	0.871589	1600	5	-9.16e-06	0.065257	0.065468	0.999999	1303	0	-9.16e-06
TUFT1	6	0.4596	0.70218	0.999988	14252	2	-1.98e-06	0.065303	0.065512	0.999999	1304	0	-1.98e-06
DOCK11	5	0.41513	0.64469	0.999988	13620	2	-8.2e-07	0.065309	0.065323	0.999999	1305	0	-8.2e-07
MMEL1	6	0.76895	0.88812	0.999988	18220	2	5.2e-06	0.065349	0.065557	0.999999	1306	0	5.2e-06
UNC5A	6	0.99894	0.99894	0.999988	20887	0	1.15e-05	0.065395	0.065605	0.999999	1307	0	1.15e-05
CASP4	6	0.48086	0.71764	0.999988	14596	3	-1.63e-06	0.065441	0.065649	0.999999	1308	0	-1.63e-06
P2RY11	6	0.95231	0.96536	0.999988	19981	1	7.77e-06	0.065487	0.065693	0.999999	1309	0	7.77e-06
INPP5K	6	0.070013	0.21226	0.941659	4658	3	-9.63e-06	0.065533	0.065736	0.999999	1310	0	-9.63e-06
SORCS1	6	0.085048	0.24748	0.95627	5337	4	-1.83e-06	0.065579	0.065788	0.999999	1311	0	-1.83e-06
RABL6	6	0.6724	0.84933	0.999988	17397	2	4.11e-06	0.065625	0.065834	0.999999	1312	0	4.11e-06
ZC3H14	6	0.87737	0.94102	0.999988	19350	2	-4.19e-06	0.065671	0.065884	0.999999	1313	0	-4.19e-06
TLR1	5	0.73934	0.85476	0.999988	17953	2	-2.6e-06	0.065693	0.065715	0.999999	1314	0	-2.6e-06
SRY	6	0.63927	0.83138	0.999988	16987	3	-5.62e-06	0.065763	0.065969	0.999999	1315	0	-5.62e-06
OR8S1	6	0.99417	0.99422	0.999988	20755	0	1.42e-05	0.065855	0.066061	0.999999	1316	0	1.42e-05
SPEM1	6	0.36745	0.6344	0.999988	12926	3	1.47e-06	0.065901	0.066101	0.999999	1317	0	1.47e-06
ART3	6	0.4703	0.70991	0.999988	14422	3	-6.4e-06	0.065947	0.066148	0.999999	1318	0	-6.4e-06
C3orf36	5	0.27149	0.50092	0.999988	10913	2	3.71e-06	0.065962	0.065986	0.999999	1319	0	3.71e-06
TEKT1	6	0.50308	0.73386	0.999988	14914	3	-2.64e-06	0.065993	0.066188	0.999999	1320	0	-2.64e-06
C1orf35	6	0.51159	0.74013	0.999988	15044	1	3.01e-06	0.066039	0.066238	0.999999	1321	0	3.01e-06
hsa-mir-3690-1	4	0.94648	0.94631	0.999988	19917	0	2.93e-06	0.066076	0.065867	0.999999	1322	0	2.93e-06
hsa-mir-3690-2	4	0.94648	0.94631	0.999988	19918	0	2.93e-06	0.066076	0.065867	0.999999	1323	0	2.93e-06
NOL3	6	0.90149	0.95084	0.999988	19597	1	3.48e-06	0.066085	0.06629	0.999999	1324	0	3.48e-06
KLHL1	6	0.7326	0.87279	0.999988	17898	2	-3.75e-07	0.066131	0.066345	0.999999	1325	0	-3.75e-07
ZDHHC2	6	0.77429	0.89045	0.999988	18264	2	-2.02e-06	0.066177	0.066389	0.999999	1326	0	-2.02e-06
RNF130	6	0.99311	0.99319	0.999988	20722	0	7.86e-06	0.066223	0.066432	0.999999	1327	0	7.86e-06
THSD4	6	0.12754	0.32948	0.973592	6959	4	-5.11e-06	0.066269	0.066483	0.999999	1328	0	-5.11e-06
OR4D1	6	0.54415	0.7636	0.999988	15547	2	1.48e-06	0.066315	0.066531	0.999999	1329	0	1.48e-06
EPHB4	6	0.165	0.38529	0.994115	8009	3	6.01e-06	0.066361	0.066581	0.999999	1330	0	6.01e-06
CCDC23	6	0.54588	0.76481	0.999988	15577	3	3.46e-06	0.066407	0.066623	0.999999	1331	0	3.46e-06
OR1M1	6	0.16871	0.39061	0.995408	8104	3	-4.13e-06	0.066499	0.066723	0.999999	1332	0	-4.13e-06
NEU2	6	0.71584	0.86611	0.999988	17751	2	3.49e-06	0.066545	0.066769	0.999999	1333	0	3.49e-06
STX10	6	0.12916	0.33198	0.975073	7006	4	-3.81e-06	0.066591	0.066818	0.999999	1334	0	-3.81e-06
RFX1	6	0.18855	0.41865	0.996459	8684	3	5.55e-07	0.066729	0.066943	0.999999	1335	0	5.55e-07
SLC22A15	6	0.38854	0.65011	0.999988	13223	3	7.63e-07	0.066775	0.066988	0.999999	1336	0	7.63e-07
LILRB4	6	0.25163	0.50334	0.999988	10375	2	9.1e-06	0.066821	0.067027	0.999999	1337	0	9.1e-06
GPIHBP1	6	0.83093	0.91669	0.999988	18819	2	1e-06	0.066913	0.067115	0.999999	1338	0	1e-06
LTB	6	0.034334	0.12105	0.909292	2733	4	-3.99e-06	0.066959	0.067159	0.999999	1339	0	-3.99e-06
AP3B1	6	0.62059	0.81835	0.999988	16693	2	-8.72e-07	0.067051	0.067243	0.999999	1340	0	-8.72e-07
CRLF2_Y	6	0.93422	0.95909	0.999988	19822	1	-6.63e-07	0.06712	0.067313	0.999999	1341	0	-6.63e-07
CRLF2_X	6	0.93422	0.95909	0.999988	19821	1	-6.63e-07	0.06712	0.067313	0.999999	1342	0	-6.63e-07
UBA6	6	0.23386	0.4801	0.999988	9903	4	-6.63e-06	0.067189	0.067381	0.999999	1343	0	-6.63e-06
ZFAND1	6	0.75438	0.88184	0.999988	18091	2	1.97e-06	0.067235	0.067427	0.999999	1344	0	1.97e-06
RAPGEFL1	6	0.054387	0.17395	0.928784	3858	4	-1.03e-06	0.067281	0.067477	0.999999	1345	0	-1.03e-06
MGAT4C	6	0.22456	0.46783	0.999988	9654	2	4.96e-06	0.067327	0.067523	0.999999	1346	0	4.96e-06
ARID3C	6	0.60674	0.80853	0.999988	16485	2	4.95e-06	0.067373	0.067577	0.999999	1347	0	4.95e-06
MAPKAPK2	6	0.069695	0.21148	0.941659	4642	5	-6.03e-06	0.067419	0.067626	0.999999	1348	0	-6.03e-06
GPRIN1	6	0.34788	0.61976	0.999988	12631	2	1.01e-05	0.067465	0.067664	0.999999	1349	0	1.01e-05
SRSF5	6	0.66508	0.84655	0.999988	17323	2	2.36e-06	0.067511	0.067706	0.999999	1350	0	2.36e-06
ZNF691	6	0.57188	0.78344	0.999988	15953	2	8.51e-06	0.067557	0.067754	0.999999	1351	0	8.51e-06
hsa-mir-587	4	0.74796	0.83317	0.999988	18033	1	6.25e-07	0.067602	0.067415	0.999999	1352	0	6.25e-07
ORC6	6	0.43564	0.68456	0.999988	13927	3	-1.52e-06	0.067603	0.067797	0.999999	1353	0	-1.52e-06
CLDN3	6	0.80923	0.90623	0.999988	18614	1	2.67e-05	0.067649	0.067835	0.999999	1354	0	2.67e-05
hsa-mir-761	3	0.10168	0.22409	0.946969	6053	2	-1.52e-06	0.067674	0.067596	0.999999	1355	0	-1.52e-06
SNAP25	6	0.013838	0.060167	0.861868	1415	4	-7.63e-06	0.067695	0.067883	0.999999	1356	0	-7.63e-06
SCN8A	6	0.53687	0.75832	0.999988	15440	2	1.02e-06	0.067741	0.067925	0.999999	1357	0	1.02e-06
ANKRD6	6	0.52714	0.75134	0.999988	15296	2	-5.32e-08	0.067787	0.067971	0.999999	1358	0	-5.32e-08
MYO1C	6	0.091974	0.26319	0.959856	5626	4	-2.79e-06	0.067832	0.068017	0.999999	1359	0	-2.79e-06
PITRM1	6	0.31235	0.5795	0.999988	11894	2	-2.9e-06	0.067878	0.068059	0.999999	1360	0	-2.9e-06
ADAMTS20	6	0.19974	0.43425	0.997785	8984	2	-7.5e-07	0.067924	0.068103	0.999999	1361	0	-7.5e-07
PAM	6	0.027234	0.10118	0.901701	2299	2	2.92e-06	0.06797	0.068148	0.999999	1362	0	2.92e-06
POU4F2	6	0.60829	0.80964	0.999988	16507	3	-3.38e-06	0.068016	0.068197	0.999999	1363	0	-3.38e-06
AHR	6	0.37194	0.63769	0.999988	12990	2	9.81e-06	0.068062	0.068251	0.999999	1364	0	9.81e-06
OR6C70	6	0.57313	0.78436	0.999988	15970	3	-1.03e-05	0.068108	0.0683	0.999999	1365	0	-1.03e-05
NOTCH4	6	0.032412	0.11575	0.908431	2612	3	3.23e-07	0.068154	0.068341	0.999999	1366	0	3.23e-07
ZNRF2	6	0.85772	0.93036	0.999988	19089	2	7.76e-06	0.0682	0.068387	0.999999	1367	0	7.76e-06
ADAMTSL1	6	0.26671	0.5228	0.999988	10784	2	1.99e-06	0.068292	0.068487	0.999999	1368	0	1.99e-06
KIAA0556	6	0.4657	0.70663	0.999988	14348	3	-1.35e-07	0.068384	0.068571	0.999999	1369	0	-1.35e-07
STARD13	6	0.81781	0.91028	0.999988	18683	2	8.47e-06	0.06843	0.06861	0.999999	1370	0	8.47e-06
FAM72B	6	0.85416	0.92849	0.999988	19056	2	-5.76e-06	0.068476	0.068661	0.999999	1371	0	-5.76e-06
OR10A2	6	0.42011	0.67323	0.999988	13700	2	-2.58e-07	0.068521	0.068703	0.999999	1372	0	-2.58e-07
GIT1	6	0.79116	0.89794	0.999988	18432	2	3.6e-06	0.068567	0.06875	0.999999	1373	0	3.6e-06
ASCL5	6	0.43379	0.6832	0.999988	13906	3	2.15e-06	0.068613	0.068799	0.999999	1374	0	2.15e-06
NDUFV3	6	0.052842	0.17001	0.928784	3771	4	-2.63e-06	0.068659	0.068848	0.999999	1375	0	-2.63e-06
COL22A1	6	0.29552	0.55884	0.999988	11511	4	-6.64e-06	0.068705	0.068891	0.999999	1376	0	-6.64e-06
hsa-mir-143	4	0.47181	0.64868	0.999988	14449	2	-7.51e-07	0.068711	0.068526	0.999999	1377	0	-7.51e-07
BOD1	6	0.048961	0.15999	0.922617	3578	3	-2.7e-06	0.068751	0.068929	0.999999	1378	0	-2.7e-06
AIP	6	0.77371	0.89019	0.999988	18257	2	1.37e-05	0.068797	0.068967	0.999999	1379	0	1.37e-05
LETMD1	6	0.26973	0.52667	0.999988	10873	4	-4.2e-06	0.068843	0.069013	0.999999	1380	0	-4.2e-06
TLX2	6	0.33159	0.60247	0.999988	12325	2	3.97e-06	0.068889	0.069058	0.999999	1381	0	3.97e-06
IL17RE	6	0.51792	0.74476	0.999988	15136	3	-1.75e-06	0.068935	0.069108	0.999999	1382	0	-1.75e-06
DSP	6	0.51058	0.73939	0.999988	15030	3	-1.54e-06	0.068981	0.069155	0.999999	1383	0	-1.54e-06
RPS17L	6	0.68358	0.85357	0.999988	17502	2	-2.02e-05	0.069049	0.069236	0.999999	1384	0	-2.02e-05
RPS17	6	0.68358	0.85357	0.999988	17501	2	-2.02e-05	0.069049	0.069236	0.999999	1385	0	-2.02e-05
BSND	6	0.33404	0.60526	0.999988	12376	2	5.79e-06	0.069118	0.069305	0.999999	1386	0	5.79e-06
FTO	6	0.080896	0.23788	0.954299	5140	4	-9.27e-06	0.069164	0.069354	0.999999	1387	0	-9.27e-06
TBC1D9B	6	0.44414	0.69087	0.999988	14050	2	1.93e-05	0.06921	0.069407	0.999999	1388	0	1.93e-05
MYOZ3	6	0.16047	0.37869	0.990076	7904	4	-1.3e-06	0.069256	0.069452	0.999999	1389	0	-1.3e-06
HBA1	6	0.67959	0.85202	0.999988	17448	1	1.38e-05	0.069371	0.069552	0.999999	1390	0	1.38e-05
HBA2	6	0.67959	0.85202	0.999988	17449	1	1.38e-05	0.069371	0.069552	0.999999	1391	0	1.38e-05
NELL2	6	0.44878	0.69428	0.999988	14111	3	-1.54e-06	0.069439	0.069622	0.999999	1392	0	-1.54e-06
RBM45	6	0.26518	0.52086	0.999988	10729	4	-8.53e-06	0.069485	0.069667	0.999999	1393	0	-8.53e-06
METTL2B	6	0.52145	0.74722	0.999988	15208	3	2.01e-06	0.069531	0.069712	0.999999	1394	0	2.01e-06
KIAA1107	6	0.9857	0.98584	0.999988	20515	0	1.71e-05	0.069577	0.069763	0.999999	1395	0	1.71e-05
PLEKHO2	6	0.40592	0.66286	0.999988	13499	3	-6.14e-06	0.069715	0.069895	0.999999	1396	0	-6.14e-06
LAYN	6	0.03818	0.13158	0.91121	2969	3	1.33e-06	0.069806	0.069986	0.999999	1397	0	1.33e-06
STX11	6	0.9982	0.99822	0.999988	20867	0	4.3e-06	0.069852	0.070038	0.999999	1398	0	4.3e-06
PRRG3	6	0.62263	0.81974	0.999988	16725	3	-5.67e-06	0.069898	0.070079	0.999999	1399	0	-5.67e-06
PRDM9	6	0.10895	0.30049	0.96493	6385	3	5.29e-07	0.069944	0.070129	0.999999	1400	0	5.29e-07
hsa-mir-3938	4	0.4271	0.61603	0.999988	13799	2	-4.91e-06	0.069973	0.069816	0.999999	1401	0	-4.91e-06
DSEL	6	0.62809	0.82357	0.999988	16814	3	-3.85e-06	0.06999	0.070178	0.999999	1402	0	-3.85e-06
GBP7	6	0.20748	0.44482	0.998783	9184	2	1.45e-06	0.070036	0.07023	0.999999	1403	0	1.45e-06
ZNF586	6	0.29549	0.5588	0.999988	11501	3	2.34e-06	0.070082	0.070276	0.999999	1404	0	2.34e-06
SGOL2	6	0.05979	0.18747	0.928784	4158	4	-6.28e-06	0.070127	0.070323	0.999999	1405	0	-6.28e-06
SLAIN1	6	0.088699	0.25578	0.958403	5487	4	-2.61e-06	0.070173	0.070366	0.999999	1406	0	-2.61e-06
hsa-mir-4721	4	0.81911	0.86135	0.999988	18694	1	6.93e-07	0.070219	0.07006	0.999999	1407	0	6.93e-07
MED22	6	0.24231	0.49121	0.999988	10118	3	-4.33e-07	0.070219	0.070412	0.999999	1408	0	-4.33e-07
TIMM23	6	0.054892	0.17525	0.928784	3894	4	-4.44e-06	0.070265	0.070462	0.999999	1409	0	-4.44e-06
SGPP2	6	0.024756	0.094143	0.895919	2149	4	-5.03e-06	0.070357	0.070558	0.999999	1410	0	-5.03e-06
NTNG2	6	0.012308	0.054127	0.856515	1272	4	-4.87e-06	0.070448	0.070659	0.999999	1411	0	-4.87e-06
PSMD9	6	0.62848	0.82384	0.999988	16824	3	6.85e-07	0.070494	0.070703	0.999999	1412	0	6.85e-07
hsa-mir-4999	4	0.27565	0.48678	0.999988	11013	1	3.8e-06	0.070526	0.070365	0.999999	1413	0	3.8e-06
MRI1	6	0.18411	0.41244	0.996459	8562	4	-9.78e-07	0.07054	0.070744	0.999999	1414	0	-9.78e-07
ZBTB21	6	0.57225	0.78372	0.999988	15957	3	-3.37e-06	0.070586	0.07079	0.999999	1415	0	-3.37e-06
hsa-mir-1257	4	0.55438	0.71029	0.999988	15704	2	-2.45e-06	0.070618	0.070455	0.999999	1416	0	-2.45e-06
LIX1	6	0.50736	0.73705	0.999988	14987	2	5.95e-06	0.070632	0.070835	0.999999	1417	0	5.95e-06
hsa-mir-1178	4	0.09709	0.23188	0.950713	5866	3	-4.25e-06	0.070649	0.070488	0.999999	1418	0	-4.25e-06
GPR137B	6	0.97624	0.97777	0.999988	20307	1	6.62e-06	0.070677	0.070886	0.999999	1419	0	6.62e-06
CCDC92	6	0.084463	0.24614	0.955919	5311	5	-3.23e-06	0.070723	0.070939	0.999999	1420	0	-3.23e-06
KATNA1	6	0.028852	0.10583	0.905859	2395	3	-5.91e-06	0.070769	0.070991	0.999999	1421	0	-5.91e-06
TIGD2	6	0.1451	0.35602	0.982602	7483	4	-7.58e-06	0.070815	0.071031	0.999999	1422	0	-7.58e-06
CCL19	6	0.46487	0.70601	0.999988	14333	3	-1.62e-06	0.070861	0.071078	0.999999	1423	0	-1.62e-06
hsa-mir-5707	2	0.55737	0.58477	0.999988	15750	1	1.44e-05	0.070885	0.070736	0.999999	1424	0	1.44e-05
PIK3CD	6	0.47467	0.71313	0.999988	14493	3	2.41e-06	0.070907	0.071124	0.999999	1425	0	2.41e-06
ARHGAP44	6	0.76357	0.88575	0.999988	18163	2	1.16e-05	0.070952	0.071175	0.999999	1426	0	1.16e-05
C14orf183	6	0.042158	0.14224	0.915989	3195	2	1.19e-05	0.070998	0.071221	0.999999	1427	0	1.19e-05
P2RY12	6	0.83226	0.91738	0.999988	18835	1	-4.31e-06	0.071044	0.071264	0.999999	1428	0	-4.31e-06
ZNF670	6	0.16045	0.37866	0.990076	7903	2	1.01e-07	0.07109	0.071316	0.999999	1429	0	1.01e-07
VMA21	6	0.52146	0.74724	0.999988	15209	2	1.34e-05	0.071136	0.071355	0.999999	1430	0	1.34e-05
MTG2	6	0.60556	0.80769	0.999988	16460	3	-3.74e-06	0.071296	0.071518	0.999999	1431	0	-3.74e-06
GTPBP5	6	0.53428	0.75648	0.999988	15402	3	-6.74e-06	0.071296	0.071518	0.999999	1432	0	-6.74e-06
PSMB1	6	0.11553	0.31102	0.968672	6597	4	-7.36e-06	0.071365	0.071583	0.999999	1433	0	-7.36e-06
CORO1A	6	0.067847	0.2071	0.938447	4555	5	-6.34e-06	0.07141	0.071627	0.999999	1434	0	-6.34e-06
hsa-mir-34b	4	0.30241	0.52084	0.999988	11659	2	2.3e-06	0.071448	0.071297	0.999999	1435	0	2.3e-06
SPATA31A5	6	0.97778	0.97887	0.999988	20335	1	3.61e-06	0.071456	0.071666	0.999999	1436	0	3.61e-06
LRRC4B	6	0.48793	0.7228	0.999988	14693	1	5.32e-06	0.071548	0.071756	0.999999	1437	0	5.32e-06
SLC12A1	6	0.0076239	0.03508	0.828614	861	5	-9.07e-06	0.071594	0.071807	0.999999	1438	0	-9.07e-06
DYNLL2	6	0.99523	0.99529	0.999988	20780	0	2.24e-06	0.071639	0.071853	0.999999	1439	0	2.24e-06
KCNS1	6	0.98927	0.98934	0.999988	20633	0	2.31e-06	0.071731	0.071948	0.999999	1440	0	2.31e-06
LRRN2	6	0.012455	0.054726	0.856515	1292	3	-1.26e-06	0.071777	0.071995	0.999999	1441	0	-1.26e-06
hsa-mir-4738	4	0.21553	0.40664	0.995408	9408	2	2.25e-06	0.071817	0.071657	0.999999	1442	0	2.25e-06
NR1H2	6	0.73653	0.87438	0.999988	17938	2	-5.68e-07	0.071823	0.072044	0.999999	1443	0	-5.68e-07
BBS4	6	0.5073	0.737	0.999988	14984	3	-3.63e-06	0.071868	0.07209	0.999999	1444	0	-3.63e-06
SIGMAR1	6	0.24098	0.48951	0.999988	10081	4	-1.54e-06	0.07196	0.07219	0.999999	1445	0	-1.54e-06
OR1N1	6	0.00070616	0.0037058	0.608911	124	3	-1.96e-07	0.072006	0.072236	0.999999	1446	0	-1.96e-07
FABP2	6	0.91446	0.95381	0.999988	19686	1	1.01e-05	0.072051	0.072275	0.999999	1447	0	1.01e-05
ZNF100	6	0.52062	0.74664	0.999988	15184	3	-5.23e-06	0.072097	0.072318	0.999999	1448	0	-5.23e-06
MKI67	6	0.023213	0.089639	0.894909	2049	4	-2.94e-06	0.072143	0.072359	0.999999	1449	0	-2.94e-06
CHD1	6	0.99459	0.99463	0.999988	20767	0	5.16e-06	0.072189	0.072409	0.999999	1450	0	5.16e-06
TSSK3	6	0.094188	0.26817	0.959856	5738	3	-1.4e-06	0.072235	0.072455	0.999999	1451	0	-1.4e-06
GLI4	6	0.42591	0.67747	0.999988	13788	1	2.42e-06	0.07228	0.072497	0.999999	1452	0	2.42e-06
FANCC	6	0.60012	0.80383	0.999988	16370	3	1.67e-06	0.072326	0.072539	0.999999	1453	0	1.67e-06
AGA	6	0.2819	0.5419	0.999988	11174	3	-7.71e-06	0.072372	0.072583	0.999999	1454	0	-7.71e-06
PNMA2	6	0.19572	0.42867	0.996459	8883	3	-1.55e-06	0.072418	0.072626	0.999999	1455	0	-1.55e-06
OR10A5	6	0.019305	0.07815	0.883721	1804	3	-2.35e-06	0.072463	0.072675	0.999999	1456	0	-2.35e-06
KRTAP10-5	6	0.4179	0.67161	0.999988	13667	3	-1.97e-06	0.072509	0.072721	0.999999	1457	0	-1.97e-06
KIAA0753	6	0.75731	0.8831	0.999988	18112	1	1.4e-05	0.072555	0.072767	0.999999	1458	0	1.4e-05
ABI3	6	0.09958	0.28026	0.963899	5967	2	6.09e-06	0.072601	0.072808	0.999999	1459	0	6.09e-06
MXI1	6	0.46552	0.70651	0.999988	14342	3	3.05e-07	0.072646	0.072856	0.999999	1460	0	3.05e-07
AMZ2	6	0.85635	0.92963	0.999988	19072	1	6.39e-06	0.072692	0.072901	0.999999	1461	0	6.39e-06
MYPN	6	0.34789	0.61977	0.999988	12632	2	4.72e-06	0.072738	0.072945	0.999999	1462	0	4.72e-06
TRIM43B	6	0.057661	0.18218	0.928784	4030	3	-2.92e-06	0.072784	0.072987	0.999999	1463	0	-2.92e-06
MAP1B	6	0.4708	0.71029	0.999988	14431	3	7.2e-07	0.072829	0.073033	0.999999	1464	0	7.2e-07
NEK10	6	0.31825	0.58663	0.999988	12033	4	-2.3e-06	0.072875	0.073072	0.999999	1465	0	-2.3e-06
AP4M1	6	0.57435	0.78522	0.999988	15990	2	1.51e-06	0.072921	0.073117	0.999999	1466	0	1.51e-06
hsa-mir-379	4	0.10598	0.24574	0.955263	6243	3	-3.02e-06	0.072952	0.072792	0.999999	1467	0	-3.02e-06
UBXN2A	6	0.085634	0.24882	0.956509	5356	3	5.73e-07	0.072967	0.073166	0.999999	1468	0	5.73e-07
AGT	6	0.49688	0.72933	0.999988	14829	3	1.84e-06	0.073012	0.073219	0.999999	1469	0	1.84e-06
SNAPIN	6	0.049785	0.16211	0.924129	3615	5	-8.33e-06	0.073058	0.073265	0.999999	1470	0	-8.33e-06
ZNF749	6	0.65502	0.84244	0.999988	17223	3	-3.31e-06	0.073104	0.073315	0.999999	1471	0	-3.31e-06
TLR5	6	0.25356	0.50591	0.999988	10430	3	4.96e-07	0.073149	0.073365	0.999999	1472	0	4.96e-07
RPGRIP1	6	0.94729	0.96346	0.999988	19926	1	6.97e-06	0.073195	0.073415	0.999999	1473	0	6.97e-06
CRYBB3	6	0.31731	0.58547	0.999988	12010	2	-1.5e-06	0.073241	0.073456	0.999999	1474	0	-1.5e-06
SLC31A1	6	0.59745	0.80193	0.999988	16326	2	8.5e-06	0.073287	0.073495	0.999999	1475	0	8.5e-06
ORAI3	6	0.01455	0.062966	0.863603	1481	4	-3.97e-06	0.073378	0.073577	0.999999	1476	0	-3.97e-06
STT3B	6	0.047408	0.15601	0.920807	3490	5	-8.58e-06	0.073424	0.073627	0.999999	1477	0	-8.58e-06
NAPRT1	6	0.67043	0.84862	0.999988	17374	2	4.09e-06	0.073469	0.073672	0.999999	1478	0	4.09e-06
VDAC3	6	0.39683	0.6562	0.999988	13354	2	9.34e-06	0.073515	0.073714	0.999999	1479	0	9.34e-06
PPP1CA	6	0.18569	0.41466	0.996459	8601	4	-5.24e-06	0.073607	0.073801	0.999999	1480	0	-5.24e-06
GTF2B	6	0.1706	0.3934	0.995408	8161	2	-4.7e-08	0.073652	0.073847	0.999999	1481	0	-4.7e-08
EFNA1	6	0.025257	0.095516	0.896422	2183	2	-3.88e-06	0.073698	0.073888	0.999999	1482	0	-3.88e-06
hsa-mir-532	4	0.46995	0.64731	0.999988	14417	2	-6.88e-06	0.073719	0.073526	0.999999	1483	0	-6.88e-06
CLEC10A	6	0.21145	0.45022	0.998783	9290	4	-1.41e-06	0.073744	0.073942	0.999999	1484	0	-1.41e-06
TMEM51	6	0.25273	0.50481	0.999988	10406	3	9.91e-07	0.073789	0.073985	0.999999	1485	0	9.91e-07
hsa-mir-3915	4	0.29036	0.50571	0.999988	11382	2	-1.69e-06	0.073811	0.073626	0.999999	1486	0	-1.69e-06
HIST2H2BF	6	0.99388	0.99394	0.999988	20746	0	2.68e-06	0.073835	0.074029	0.999999	1487	0	2.68e-06
SFTPB	6	0.78951	0.89724	0.999988	18419	2	3.81e-06	0.073881	0.074083	0.999999	1488	0	3.81e-06
OR2A2	6	0.17266	0.39632	0.995408	8216	2	-3.13e-06	0.073927	0.074133	0.999999	1489	0	-3.13e-06
HNF1B	6	0.65074	0.8395	0.999988	17150	2	4.62e-07	0.073972	0.074178	0.999999	1490	0	4.62e-07
CACNA1A	6	0.24395	0.49336	0.999988	10162	3	9.15e-06	0.074018	0.07423	0.999999	1491	0	9.15e-06
BRMS1L	6	0.41262	0.66778	0.999988	13592	3	5.03e-06	0.074064	0.074274	0.999999	1492	0	5.03e-06
C17orf78	6	0.27269	0.53033	0.999988	10944	1	2e-05	0.074109	0.074315	0.999999	1493	0	2e-05
FLJ25363	6	0.23959	0.48768	0.999988	10040	3	1.39e-06	0.074155	0.074359	0.999999	1494	0	1.39e-06
INSM1	6	0.64025	0.83211	0.999988	16997	2	3.28e-06	0.074201	0.07441	0.999999	1495	0	3.28e-06
GLB1L3	6	0.21148	0.45025	0.998783	9292	4	-3.22e-06	0.074269	0.074477	0.999999	1496	0	-3.22e-06
GLB1L2	6	0.94082	0.96123	0.999988	19872	1	2.89e-06	0.074269	0.074477	0.999999	1497	0	2.89e-06
ZNF688	6	0.1998	0.43433	0.997785	8990	1	7.15e-06	0.074338	0.074551	0.999999	1498	0	7.15e-06
MDFI	6	0.49408	0.72726	0.999988	14784	3	2.18e-06	0.074383	0.074595	0.999999	1499	0	2.18e-06
CTU2	6	0.13744	0.34454	0.97735	7266	4	-1.96e-06	0.074429	0.074642	0.999999	1500	0	-1.96e-06
TRIM34	6	0.91192	0.9532	0.999988	19666	1	5.94e-06	0.074475	0.07468	0.999999	1501	0	5.94e-06
MITD1	6	0.22505	0.46851	0.999988	9669	2	-8.25e-06	0.074566	0.074779	0.999999	1502	0	-8.25e-06
FAM83B	6	0.33213	0.6031	0.999988	12336	4	-5.64e-06	0.074612	0.074824	0.999999	1503	0	-5.64e-06
NENF	6	0.51774	0.74463	0.999988	15135	3	-8.61e-07	0.074657	0.074883	0.999999	1504	0	-8.61e-07
ANK2	6	0.99957	0.99957	0.999988	20903	0	2.12e-05	0.074703	0.074923	0.999999	1505	0	2.12e-05
AGPAT1	6	0.6097	0.81059	0.999988	16527	3	-2.88e-06	0.074749	0.074976	0.999999	1506	0	-2.88e-06
TEX36	5	0.96803	0.96815	0.999988	20159	1	2.68e-06	0.07477	0.074825	0.999999	1507	0	2.68e-06
RRAGD	6	0.94993	0.96446	0.999988	19952	1	6.2e-08	0.074794	0.075026	0.999999	1508	0	6.2e-08
HSPA9	6	0.060434	0.18907	0.928784	4197	3	-8.92e-06	0.07484	0.075068	0.999999	1509	0	-8.92e-06
SNX31	6	0.95597	0.96681	0.999988	20016	1	2.26e-06	0.074931	0.075165	0.999999	1510	0	2.26e-06
NUP62CL	6	0.89463	0.94942	0.999988	19551	1	-2.95e-07	0.074977	0.075208	0.999999	1511	0	-2.95e-07
TACO1	6	0.0048374	0.022961	0.786118	591	2	4.08e-06	0.075023	0.075251	0.999999	1512	0	4.08e-06
hsa-mir-1301	4	0.89954	0.90593	0.999988	19584	1	3.5e-06	0.075037	0.074841	0.999999	1513	0	3.5e-06
CCDC125	6	0.38352	0.64635	0.999988	13153	2	5.58e-07	0.075068	0.075292	0.999999	1514	0	5.58e-07
RSAD1	6	0.62536	0.82172	0.999988	16766	3	5.73e-07	0.075205	0.075431	0.999999	1515	0	5.73e-07
IL1B	6	0.91875	0.95489	0.999988	19716	1	1.7e-05	0.075251	0.075479	0.999999	1516	0	1.7e-05
DISC1	4	0.67163	0.80116	0.999988	17394	1	9.41e-07	0.075251	0.075066	0.999999	1517	0	9.41e-07
MATR3	6	0.35211	0.62291	0.999988	12682	2	2.21e-06	0.075342	0.075573	0.999999	1518	0	2.21e-06
hsa-mir-4326	4	0.29157	0.50724	0.999988	11410	2	-8.6e-07	0.075343	0.075155	0.999999	1519	0	-8.6e-07
USP29	6	0.73472	0.87363	0.999988	17918	2	5.69e-06	0.075388	0.075614	0.999999	1520	0	5.69e-06
SLC6A2	6	0.71903	0.86741	0.999988	17779	2	1.12e-05	0.075433	0.075665	0.999999	1521	0	1.12e-05
DDX39A	5	0.30046	0.53107	0.999988	11622	2	3.47e-06	0.075456	0.075513	0.999999	1522	0	3.47e-06
ISM2	6	0.80662	0.90502	0.999988	18589	2	-1.38e-06	0.075479	0.075705	0.999999	1523	0	-1.38e-06
RPP25L	6	0.41224	0.66749	0.999988	13585	2	2.63e-06	0.075525	0.075753	0.999999	1524	0	2.63e-06
IAPP	6	0.26898	0.52574	0.999988	10850	2	4.97e-06	0.07557	0.075796	0.999999	1525	0	4.97e-06
LOC100505478	6	0.35987	0.62867	0.999988	12819	3	7.89e-07	0.075616	0.075848	0.999999	1526	0	7.89e-07
OLFM3	6	0.73272	0.87283	0.999988	17900	2	6.63e-06	0.075662	0.075899	0.999999	1527	0	6.63e-06
COL14A1	6	0.56118	0.7757	0.999988	15798	2	6.15e-06	0.075707	0.075945	0.999999	1528	0	6.15e-06
RAB5C	6	0.11015	0.30265	0.965273	6431	2	3.19e-06	0.075753	0.075996	0.999999	1529	0	3.19e-06
hsa-mir-892a	4	0.7733	0.84242	0.999988	18252	1	1.38e-05	0.075772	0.075611	0.999999	1530	0	1.38e-05
TAS2R5	6	0.62693	0.82277	0.999988	16787	1	5.03e-06	0.075798	0.076038	0.999999	1531	0	5.03e-06
SAYSD1	6	0.12476	0.32521	0.973495	6871	2	4.83e-06	0.075844	0.076084	0.999999	1532	0	4.83e-06
LRRN3	6	0.7268	0.87044	0.999988	17847	2	1.21e-06	0.07589	0.076128	0.999999	1533	0	1.21e-06
LYZ	6	0.024589	0.093662	0.895919	2144	5	-9.36e-06	0.075935	0.076178	0.999999	1534	0	-9.36e-06
PPP1R16A	6	0.20557	0.44221	0.998783	9132	3	1.73e-06	0.075981	0.076216	0.999999	1535	0	1.73e-06
hsa-mir-563	4	0.73588	0.82889	0.999988	17931	1	-1.58e-06	0.076017	0.075836	0.999999	1536	0	-1.58e-06
CXorf51A	6	0.97857	0.97949	0.999988	20353	1	-1.2e-06	0.076027	0.076265	0.999999	1537	0	-1.2e-06
ABHD15	6	0.46807	0.70833	0.999988	14388	3	3.2e-07	0.076072	0.076304	0.999999	1538	0	3.2e-07
PEAK1	6	0.023013	0.089068	0.894909	2040	3	-6.15e-07	0.076163	0.076395	0.999999	1539	0	-6.15e-07
TAOK2	6	0.49616	0.7288	0.999988	14819	2	2.65e-06	0.076209	0.076436	0.999999	1540	0	2.65e-06
hsa-mir-15a	4	0.038595	0.11505	0.908431	2996	1	7.49e-06	0.076231	0.076039	0.999999	1541	0	7.49e-06
ZYX	6	0.34354	0.61639	0.999988	12573	3	-8.99e-06	0.076255	0.07648	0.999999	1542	0	-8.99e-06
C9orf78	6	0.28065	0.54034	0.999988	11141	3	-3.7e-06	0.0763	0.076518	0.999999	1543	0	-3.7e-06
CCDC74A	6	0.054427	0.17405	0.928784	3861	2	-2.06e-06	0.076346	0.07657	0.999999	1544	0	-2.06e-06
METTL21B	6	0.15258	0.36712	0.985591	7694	1	4.16e-06	0.076391	0.076607	0.999999	1545	0	4.16e-06
PHKG1	6	0.086896	0.25166	0.956773	5405	3	1.1e-06	0.076437	0.076647	0.999999	1546	0	1.1e-06
AP5S1	6	0.34234	0.61498	0.999988	12545	4	-2.34e-06	0.076483	0.076686	0.999999	1547	0	-2.34e-06
FBXW12	6	0.98938	0.98946	0.999988	20636	0	7.7e-06	0.076528	0.076732	0.999999	1548	0	7.7e-06
CACNA1C	6	0.9896	0.9897	0.999988	20644	0	5.83e-06	0.076574	0.076772	0.999999	1549	0	5.83e-06
hsa-mir-135a-1	4	0.14544	0.30602	0.966871	7493	1	9.17e-06	0.076598	0.07638	0.999999	1550	0	9.17e-06
MSRB2	6	0.26827	0.52485	0.999988	10825	4	-6.94e-06	0.076619	0.076819	0.999999	1551	0	-6.94e-06
C21orf2	6	0.78092	0.89341	0.999988	18324	2	9.42e-06	0.076665	0.076866	0.999999	1552	0	9.42e-06
XRCC1	6	0.85169	0.9272	0.999988	19039	2	-2.28e-06	0.07671	0.076915	0.999999	1553	0	-2.28e-06
MYCBP	6	0.40892	0.66507	0.999988	13530	2	1.73e-05	0.076756	0.076963	0.999999	1554	0	1.73e-05
PGM5	6	0.9843	0.98445	0.999988	20477	1	9.82e-06	0.076802	0.077015	0.999999	1555	0	9.82e-06
TMEM130	6	0.33159	0.60247	0.999988	12324	3	1.62e-06	0.07687	0.077074	0.999999	1556	0	1.62e-06
SLC22A10	6	0.981	0.98145	0.999988	20403	1	1.38e-06	0.07687	0.077074	0.999999	1557	0	1.38e-06
FLII	6	0.99903	0.99902	0.999988	20890	0	3.17e-05	0.076938	0.077138	0.999999	1558	0	3.17e-05
PER2	6	0.65016	0.83911	0.999988	17139	2	-2.55e-06	0.077007	0.077203	0.999999	1559	0	-2.55e-06
RAMP1	6	0.5637	0.77752	0.999988	15832	1	-2.74e-06	0.077007	0.077203	0.999999	1560	0	-2.74e-06
KRBA1	6	0.89152	0.94879	0.999988	19528	1	2.68e-06	0.077075	0.077269	0.999999	1561	0	2.68e-06
SNX25	6	0.88996	0.94823	0.999988	19515	1	5.53e-06	0.077121	0.077318	0.999999	1562	0	5.53e-06
FBXL17	6	0.31473	0.58235	0.999988	11942	4	-3e-06	0.077166	0.077362	0.999999	1563	0	-3e-06
MYRIP	6	0.10895	0.30048	0.96493	6383	4	-2.42e-06	0.07728	0.077464	0.999999	1564	0	-2.42e-06
RRAS2	6	0.0049069	0.023257	0.786118	601	3	-2.34e-06	0.07728	0.077464	0.999999	1565	0	-2.34e-06
ARMS2	6	0.021029	0.083231	0.884248	1925	3	4.79e-08	0.077348	0.077546	0.999999	1566	0	4.79e-08
EHD4	6	0.039056	0.13394	0.91121	3028	5	-5.55e-06	0.077394	0.077598	0.999999	1567	0	-5.55e-06
SETD6	6	0.39782	0.65695	0.999988	13371	3	-4.18e-06	0.077439	0.077648	0.999999	1568	0	-4.18e-06
DLGAP1	6	0.65195	0.84035	0.999988	17169	1	5.25e-06	0.077485	0.077692	0.999999	1569	0	5.25e-06
hsa-mir-5006	4	0.83764	0.87007	0.999988	18894	1	6.64e-06	0.077546	0.077314	0.999999	1570	0	6.64e-06
NFE2L1	6	0.4858	0.72124	0.999988	14660	3	-3.44e-07	0.077622	0.077835	0.999999	1571	0	-3.44e-07
TMEM132E	6	0.37819	0.6424	0.999988	13079	3	4.85e-07	0.077713	0.077921	0.999999	1572	0	4.85e-07
MSGN1	6	0.2764	0.53501	0.999988	11035	1	2.33e-06	0.077758	0.077965	0.999999	1573	0	2.33e-06
REEP5	6	0.30488	0.57032	0.999988	11723	2	4.42e-06	0.077804	0.078004	0.999999	1574	0	4.42e-06
ZNF432	6	0.89791	0.95011	0.999988	19571	1	3.05e-06	0.077895	0.078089	0.999999	1575	0	3.05e-06
LOC643355	6	0.053072	0.17058	0.928784	3779	4	-2.32e-06	0.07794	0.078132	0.999999	1576	0	-2.32e-06
EBP	6	0.66	0.84467	0.999988	17279	1	2.74e-06	0.077986	0.078177	0.999999	1577	0	2.74e-06
IFNA10	6	0.38248	0.64557	0.999988	13137	2	-3.29e-06	0.078031	0.078218	0.999999	1578	0	-3.29e-06
hsa-mir-149	4	0.32227	0.54048	0.999988	12121	1	2.9e-06	0.078035	0.077825	0.999999	1579	0	2.9e-06
PRRC2A	6	0.15679	0.37334	0.98853	7793	3	-4.09e-07	0.078077	0.078263	0.999999	1580	0	-4.09e-07
UNC119B	6	0.087565	0.2532	0.956773	5440	5	-1.01e-05	0.078123	0.078307	0.999999	1581	0	-1.01e-05
GM2A	6	0.97448	0.97656	0.999988	20268	1	-1.16e-06	0.078168	0.078353	0.999999	1582	0	-1.16e-06
EDA	6	0.16075	0.37911	0.990211	7909	4	-2.52e-06	0.078214	0.078399	0.999999	1583	0	-2.52e-06
GEMIN4	6	0.17843	0.40447	0.995408	8383	2	5.84e-06	0.078259	0.078452	0.999999	1584	0	5.84e-06
C10orf62	6	0.30653	0.57239	0.999988	11766	4	-4.04e-06	0.078396	0.078576	0.999999	1585	0	-4.04e-06
CRYAA	6	0.24688	0.49716	0.999988	10241	4	-2.93e-06	0.078441	0.078631	0.999999	1586	0	-2.93e-06
CETN3	6	0.98443	0.98458	0.999988	20482	0	-1.41e-06	0.078487	0.078673	0.999999	1587	0	-1.41e-06
JMY	6	0.10786	0.29821	0.96493	6330	4	-4.9e-06	0.078532	0.078712	0.999999	1588	0	-4.9e-06
C4orf48	5	0.61675	0.78432	0.999988	16642	1	1.42e-05	0.078655	0.0787	0.999999	1589	0	1.42e-05
F2RL2	6	0.94189	0.9616	0.999988	19880	1	1.04e-05	0.078669	0.078854	0.999999	1590	0	1.04e-05
WDR54	6	0.096016	0.27235	0.959965	5830	4	-2.42e-06	0.078714	0.078894	0.999999	1591	0	-2.42e-06
SORBS2	6	0.59238	0.7983	0.999988	16251	3	3.96e-06	0.07876	0.078936	0.999999	1592	0	3.96e-06
DAB2	6	0.38654	0.64862	0.999988	13201	3	-2.17e-06	0.078805	0.078982	0.999999	1593	0	-2.17e-06
SH2D2A	6	0.45885	0.7016	0.999988	14244	1	3.95e-06	0.078851	0.079022	0.999999	1594	0	3.95e-06
LOC649330	6	0.96842	0.97281	0.999988	20171	1	1.77e-05	0.078896	0.07906	0.999999	1595	0	1.77e-05
KLHL31	6	0.12276	0.32219	0.973067	6813	4	-6.36e-06	0.078942	0.07911	0.999999	1596	0	-6.36e-06
EPOR	6	0.71057	0.86401	0.999988	17712	2	2.34e-06	0.078987	0.079161	0.999999	1597	0	2.34e-06
TANC2	6	0.17349	0.39749	0.995408	8238	3	-6.41e-07	0.079033	0.079213	0.999999	1598	0	-6.41e-07
PRTN3	6	0.030826	0.11137	0.906738	2524	3	-1.65e-06	0.079078	0.079255	0.999999	1599	0	-1.65e-06
DIO3	6	0.19305	0.42493	0.996459	8808	3	1.17e-06	0.079124	0.0793	0.999999	1600	0	1.17e-06
CLCN7	6	0.075531	0.22541	0.946972	4925	3	-3.92e-06	0.079169	0.079347	0.999999	1601	0	-3.92e-06
RPL37	6	0.18352	0.4116	0.996201	8550	1	4.94e-06	0.079215	0.079401	0.999999	1602	0	4.94e-06
DNAH7	6	0.62403	0.82076	0.999988	16749	3	2.74e-06	0.07926	0.079443	0.999999	1603	0	2.74e-06
SERPINB9	6	0.82756	0.91503	0.999988	18782	2	2.7e-06	0.079305	0.079486	0.999999	1604	0	2.7e-06
ANGPT1	6	0.093242	0.26603	0.959856	5688	4	-4.58e-06	0.079351	0.079528	0.999999	1605	0	-4.58e-06
ANKRD13C	6	0.96187	0.96944	0.999988	20080	1	1.75e-06	0.079396	0.079564	0.999999	1606	0	1.75e-06
TBC1D10A	6	0.69745	0.85887	0.999988	17608	2	2.13e-06	0.079442	0.079611	0.999999	1607	0	2.13e-06
CRTC1	6	0.085334	0.24814	0.956509	5343	4	-1.29e-06	0.079487	0.079657	0.999999	1608	0	-1.29e-06
OPRD1	6	0.024159	0.092405	0.895919	2107	3	3.83e-07	0.079533	0.079701	0.999999	1609	0	3.83e-07
SLC8A3	6	0.86797	0.93586	0.999988	19245	1	5.26e-06	0.079578	0.079748	0.999999	1610	0	5.26e-06
GAGE10	6	0.17571	0.40063	0.995408	8308	3	-1.38e-05	0.079669	0.079829	0.999999	1611	0	-1.38e-05
SLITRK2	6	0.73588	0.87411	0.999988	17930	2	1.34e-06	0.079715	0.079869	0.999999	1612	0	1.34e-06
SPATA13	6	0.75937	0.88395	0.999988	18132	2	1.12e-05	0.07976	0.079903	0.999999	1613	0	1.12e-05
ZNF324B	6	0.29166	0.55408	0.999988	11415	4	-3.8e-06	0.079806	0.07995	0.999999	1614	0	-3.8e-06
hsa-mir-1255b-2	4	0.034399	0.1039	0.904744	2740	3	-2.3e-06	0.079806	0.07963	0.999999	1615	0	-2.3e-06
LYG2	6	0.85405	0.92843	0.999988	19054	2	1.07e-06	0.079851	0.079997	0.999999	1616	0	1.07e-06
GTPBP3	6	0.034735	0.12214	0.910021	2758	4	-2.78e-06	0.079896	0.080033	0.999999	1617	0	-2.78e-06
PAK1IP1	6	0.11039	0.30303	0.965273	6442	4	-6.37e-06	0.079987	0.080119	0.999999	1618	0	-6.37e-06
RGS5	6	0.10099	0.28328	0.964776	6023	3	-3.04e-07	0.080033	0.080164	0.999999	1619	0	-3.04e-07
SERP2	6	0.06184	0.19255	0.928784	4279	3	-6.33e-06	0.080078	0.080209	0.999999	1620	0	-6.33e-06
RFX8	6	0.88585	0.94583	0.999988	19467	2	9.3e-06	0.080124	0.080255	0.999999	1621	0	9.3e-06
CYP4F2	6	0.029666	0.10809	0.905859	2447	5	-2.17e-06	0.080169	0.080305	0.999999	1622	0	-2.17e-06
PHAX	5	0.0033617	0.014306	0.739702	430	2	-1.74e-06	0.080212	0.080281	0.999999	1623	0	-1.74e-06
PRRX1	6	0.39098	0.65192	0.999988	13257	3	-2.44e-06	0.080215	0.08035	0.999999	1624	0	-2.44e-06
TPRG1L	6	0.4088	0.66498	0.999988	13529	3	-5.97e-07	0.08026	0.080389	0.999999	1625	0	-5.97e-07
CBLN2	6	0.46651	0.70721	0.999988	14359	2	1.13e-06	0.080351	0.080473	0.999999	1626	0	1.13e-06
CACNA2D4	6	0.36002	0.62878	0.999988	12825	3	3.24e-08	0.080396	0.080526	0.999999	1627	0	3.24e-08
RHCE	6	0.11055	0.30329	0.965273	6450	2	3.42e-07	0.080442	0.080565	0.999999	1628	0	3.42e-07
hsa-mir-548v	3	0.68167	0.73798	0.999988	17482	1	2.5e-06	0.080447	0.080378	0.999999	1629	0	2.5e-06
CLSTN2	6	0.38249	0.64558	0.999988	13139	2	1.82e-05	0.080487	0.080598	0.999999	1630	0	1.82e-05
hsa-mir-544a	4	0.47158	0.64851	0.999988	14443	2	-6.06e-06	0.080508	0.08031	0.999999	1631	0	-6.06e-06
ESPN	6	0.27589	0.53438	0.999988	11026	2	3.38e-06	0.080533	0.080651	0.999999	1632	0	3.38e-06
HS1BP3	6	0.21964	0.46117	0.998956	9524	3	6.8e-07	0.080578	0.080695	0.999999	1633	0	6.8e-07
PAK1	6	0.10063	0.28253	0.964159	6015	3	-3.32e-06	0.080623	0.080739	0.999999	1634	0	-3.32e-06
KNCN	6	0.2717	0.5291	0.999988	10918	2	7.62e-06	0.080714	0.080828	0.999999	1635	0	7.62e-06
SUV39H2	6	0.26262	0.51766	0.999988	10662	4	-1.33e-05	0.08076	0.080874	0.999999	1636	0	-1.33e-05
C16orf74	6	0.43408	0.68341	0.999988	13908	3	-2.11e-06	0.080805	0.080916	0.999999	1637	0	-2.11e-06
CCT8	6	0.0037209	0.017966	0.771283	473	3	6.77e-06	0.080987	0.081099	0.999999	1638	0	6.77e-06
COG4	6	0.99965	0.99965	0.999988	20907	0	8.17e-06	0.081032	0.081149	0.999999	1639	0	8.17e-06
KCTD15	6	0.031385	0.11291	0.907588	2550	3	-7.75e-08	0.081078	0.081205	0.999999	1640	0	-7.75e-08
hsa-mir-323b	4	0.096907	0.23156	0.950713	5862	3	-1.4e-05	0.081148	0.080995	0.999999	1641	0	-1.4e-05
PIGV	6	0.59119	0.79744	0.999988	16237	2	1.02e-05	0.081168	0.081299	0.999999	1642	0	1.02e-05
HMGN4	6	0.17634	0.4015	0.995408	8325	2	8.89e-06	0.081214	0.081343	0.999999	1643	0	8.89e-06
PTPN7	6	0.31835	0.58673	0.999988	12036	3	6.13e-06	0.081259	0.081378	0.999999	1644	0	6.13e-06
OPN5	6	0.20679	0.4439	0.998783	9168	3	-5.02e-06	0.081305	0.08142	0.999999	1645	0	-5.02e-06
PSD	6	0.9761	0.97767	0.999988	20305	1	6.69e-06	0.081395	0.081516	0.999999	1646	0	6.69e-06
GALNT12	6	0.059541	0.18684	0.928784	4142	4	-6.38e-06	0.081441	0.081565	0.999999	1647	0	-6.38e-06
ZSCAN16	6	0.32523	0.59496	0.999988	12181	3	-3.42e-06	0.081486	0.081612	0.999999	1648	0	-3.42e-06
CDO1	6	0.53497	0.75698	0.999988	15415	3	-8.23e-07	0.081531	0.081655	0.999999	1649	0	-8.23e-07
SLC7A3	6	0.31753	0.58573	0.999988	12017	3	-2.23e-06	0.081577	0.081696	0.999999	1650	0	-2.23e-06
NUDT11	6	0.49066	0.72477	0.999988	14742	2	-1.4e-06	0.081622	0.081736	0.999999	1651	0	-1.4e-06
C13orf35	6	0.51901	0.7455	0.999988	15154	2	1.35e-07	0.081668	0.081779	0.999999	1652	0	1.35e-07
C4orf51	6	0.31787	0.58616	0.999988	12021	4	-4.81e-06	0.081713	0.081826	0.999999	1653	0	-4.81e-06
CYP2C9	6	0.346	0.61833	0.999988	12606	3	-1.52e-06	0.081781	0.081913	0.999999	1654	0	-1.52e-06
CYP2C19	6	0.05035	0.16359	0.924129	3647	4	-2.9e-06	0.081781	0.081913	0.999999	1655	0	-2.9e-06
DCP2	6	0.013764	0.059865	0.861868	1406	4	-6.92e-06	0.081849	0.081976	0.999999	1656	0	-6.92e-06
FBXO4	6	0.019822	0.079712	0.883721	1845	5	-7.12e-06	0.081894	0.082022	0.999999	1657	0	-7.12e-06
LOC100144595	6	0.42313	0.67547	0.999988	13745	2	2.96e-06	0.08194	0.08207	0.999999	1658	0	2.96e-06
HGFAC	6	0.68023	0.85227	0.999988	17459	1	6.99e-06	0.082031	0.082166	0.999999	1659	0	6.99e-06
MRTO4	6	0.63459	0.82812	0.999988	16914	3	-1.69e-06	0.082076	0.082223	0.999999	1660	0	-1.69e-06
TMEM53	6	0.81466	0.90879	0.999988	18666	2	9.5e-07	0.082121	0.082271	0.999999	1661	0	9.5e-07
TK1	6	0.60016	0.80386	0.999988	16372	2	1.52e-06	0.082167	0.082311	0.999999	1662	0	1.52e-06
GRB10	6	0.8215	0.91203	0.999988	18720	2	4.17e-06	0.082212	0.082353	0.999999	1663	0	4.17e-06
ZNF317	6	0.788	0.89656	0.999988	18402	2	1.98e-06	0.082257	0.0824	0.999999	1664	0	1.98e-06
ASB6	6	0.9829	0.98313	0.999988	20439	1	5.75e-06	0.082348	0.08249	0.999999	1665	0	5.75e-06
GOLGA4	6	0.63245	0.8266	0.999988	16883	1	4.9e-06	0.082484	0.082614	0.999999	1666	0	4.9e-06
GAP43	6	0.31974	0.58845	0.999988	12063	3	-2.84e-08	0.082529	0.082658	0.999999	1667	0	-2.84e-08
FAM174B	6	0.019041	0.077351	0.883721	1789	2	1.97e-05	0.082575	0.082715	0.999999	1668	0	1.97e-05
CCDC121	6	0.1084	0.29933	0.96493	6358	3	-5.36e-06	0.082665	0.082802	0.999999	1669	0	-5.36e-06
FAM178B	6	0.35111	0.62222	0.999988	12667	2	2.26e-06	0.082711	0.082856	0.999999	1670	0	2.26e-06
C12orf52	6	0.17702	0.40247	0.995408	8343	4	-3.2e-06	0.082756	0.082907	0.999999	1671	0	-3.2e-06
TMEM41A	6	0.048478	0.15876	0.922002	3547	5	-7.02e-06	0.082801	0.082951	0.999999	1672	0	-7.02e-06
USP42	6	0.988	0.98808	0.999988	20591	0	9.7e-06	0.082847	0.082991	0.999999	1673	0	9.7e-06
LCE2D	6	0.11591	0.3116	0.968672	6605	3	4e-06	0.082892	0.083042	0.999999	1674	0	4e-06
PRKACA	6	0.24685	0.49711	0.999988	10238	3	8.06e-07	0.082937	0.08309	0.999999	1675	0	8.06e-07
CUL9	6	0.22052	0.46234	0.999181	9546	3	9.15e-07	0.082983	0.083137	0.999999	1676	0	9.15e-07
IGDCC4	6	0.1723	0.3958	0.995408	8207	3	-2.75e-06	0.083028	0.083175	0.999999	1677	0	-2.75e-06
MMP16	6	0.63447	0.82804	0.999988	16912	2	5.68e-06	0.083073	0.083216	0.999999	1678	0	5.68e-06
CCHCR1	6	0.79054	0.89768	0.999988	18426	2	-2.43e-06	0.083119	0.083262	0.999999	1679	0	-2.43e-06
TMEM201	6	0.23928	0.48726	0.999988	10034	2	5.93e-06	0.083209	0.083352	0.999999	1680	0	5.93e-06
PGPEP1L	6	0.0093703	0.042363	0.839085	1025	2	1.07e-05	0.083255	0.083401	0.999999	1681	0	1.07e-05
GGT6	6	0.023932	0.091731	0.895919	2092	2	1.12e-07	0.0833	0.08344	0.999999	1682	0	1.12e-07
C22orf31	6	0.88307	0.94424	0.999988	19425	2	4.58e-06	0.083345	0.083477	0.999999	1683	0	4.58e-06
ASIC2	6	0.6104	0.81113	0.999988	16535	2	9.29e-07	0.083391	0.083518	0.999999	1684	0	9.29e-07
CYP8B1	6	0.72691	0.87048	0.999988	17850	2	5.39e-06	0.083436	0.083561	0.999999	1685	0	5.39e-06
ARFGAP2	6	0.80065	0.90223	0.999988	18524	2	3.22e-06	0.083481	0.083597	0.999999	1686	0	3.22e-06
ORC1	6	0.086599	0.251	0.956773	5399	2	1.93e-06	0.083526	0.083649	0.999999	1687	0	1.93e-06
PTPRE	6	0.84773	0.92514	0.999988	18990	1	2.38e-05	0.083617	0.083738	0.999999	1688	0	2.38e-05
TFR2	6	0.10145	0.28426	0.96493	6045	4	-1.67e-06	0.083662	0.083783	0.999999	1689	0	-1.67e-06
TBXA2R	6	0.035684	0.12472	0.910021	2812	3	4.81e-06	0.083708	0.083829	0.999999	1690	0	4.81e-06
NKX2-4	6	0.090722	0.26038	0.959856	5573	3	1.52e-06	0.083753	0.083875	0.999999	1691	0	1.52e-06
HMGN3	6	0.22172	0.46395	0.999181	9580	2	4.54e-06	0.083798	0.083919	0.999999	1692	0	4.54e-06
CCDC157	6	0.22578	0.46948	0.999988	9690	1	1.19e-05	0.083844	0.083971	0.999999	1693	0	1.19e-05
FOXR2	6	0.41719	0.67108	0.999988	13654	3	1.04e-06	0.083889	0.084022	0.999999	1694	0	1.04e-06
TMEM154	6	0.87977	0.94238	0.999988	19381	2	-9.11e-07	0.083934	0.084065	0.999999	1695	0	-9.11e-07
GPR161	6	0.95526	0.96652	0.999988	20011	1	4.28e-06	0.083979	0.084113	0.999999	1696	0	4.28e-06
TRAF4	6	0.65738	0.84371	0.999988	17257	2	2.59e-06	0.084025	0.084161	0.999999	1697	0	2.59e-06
hsa-mir-6070	4	0.99842	0.99841	0.999988	20870	0	1.25e-05	0.08404	0.083887	0.999999	1698	0	1.25e-05
MBD6	6	0.67297	0.84955	0.999988	17405	1	3.69e-06	0.08407	0.084198	0.999999	1699	0	3.69e-06
CSNK1G3	6	0.6898	0.85595	0.999988	17554	2	3.61e-06	0.084115	0.084246	0.999999	1700	0	3.61e-06
hsa-mir-4473	4	0.45547	0.63666	0.999988	14192	2	-6.4e-06	0.084131	0.083979	0.999999	1701	0	-6.4e-06
KCNH2	6	0.3243	0.59388	0.999988	12163	2	5.07e-06	0.08416	0.08429	0.999999	1702	0	5.07e-06
RNF224	6	0.082563	0.24179	0.954299	5221	3	3.19e-06	0.084206	0.084339	0.999999	1703	0	3.19e-06
DEFB125	6	0.28783	0.54927	0.999988	11316	2	1.19e-06	0.084251	0.084385	0.999999	1704	0	1.19e-06
NAMPT	6	0.01402	0.060888	0.861868	1434	5	-8.47e-06	0.084342	0.084477	0.999999	1705	0	-8.47e-06
ZNF587B	6	0.54827	0.76651	0.999988	15616	3	-2.01e-06	0.084387	0.084523	0.999999	1706	0	-2.01e-06
hsa-mir-4479	4	0.26389	0.47158	0.999988	10694	1	9.87e-06	0.084405	0.084251	0.999999	1707	0	9.87e-06
RUFY2	6	0.83102	0.91674	0.999988	18821	2	1.02e-05	0.084432	0.084573	0.999999	1708	0	1.02e-05
MAPKAPK5	6	0.85879	0.93093	0.999988	19103	2	5.57e-06	0.084477	0.084622	0.999999	1709	0	5.57e-06
FTCD	6	0.12308	0.32268	0.973067	6829	4	-1.73e-06	0.084523	0.084668	0.999999	1710	0	-1.73e-06
KDM4D	6	0.080146	0.23612	0.954299	5113	2	-4.32e-06	0.084568	0.084718	0.999999	1711	0	-4.32e-06
DPYS	6	0.68967	0.8559	0.999988	17553	2	-2.59e-06	0.084613	0.084756	0.999999	1712	0	-2.59e-06
hsa-mir-3148	4	0.52453	0.68802	0.999988	15250	2	-6.51e-06	0.084618	0.084469	0.999999	1713	0	-6.51e-06
RSAD2	6	0.0065585	0.030476	0.820374	763	3	3.76e-06	0.084658	0.084816	0.999999	1714	0	3.76e-06
EDN3	6	0.21471	0.45464	0.998783	9383	2	4.17e-06	0.084749	0.084914	0.999999	1715	0	4.17e-06
SLC47A2	6	0.87308	0.93864	0.999988	19307	2	6.82e-07	0.084794	0.084958	0.999999	1716	0	6.82e-07
PEX7	6	0.18472	0.4133	0.996459	8573	3	-8.68e-07	0.084839	0.085009	0.999999	1717	0	-8.68e-07
SHB	6	0.69702	0.85869	0.999988	17604	2	6.73e-06	0.084885	0.085051	0.999999	1718	0	6.73e-06
C17orf102	6	0.63067	0.82535	0.999988	16855	3	1.67e-06	0.08493	0.085099	0.999999	1719	0	1.67e-06
MAGEE2	6	0.90669	0.95201	0.999988	19628	1	1.19e-05	0.084975	0.085151	0.999999	1720	0	1.19e-05
HSD17B13	6	0.93053	0.95799	0.999988	19794	1	3.87e-06	0.08502	0.085197	0.999999	1721	0	3.87e-06
GNPDA2	6	0.56749	0.78028	0.999988	15888	2	2.46e-06	0.085066	0.085244	0.999999	1722	0	2.46e-06
OXTR	6	0.34087	0.61332	0.999988	12517	3	7.57e-06	0.085111	0.08529	0.999999	1723	0	7.57e-06
SAG	6	0.43697	0.6855	0.999988	13941	2	-1.75e-06	0.085156	0.085337	0.999999	1724	0	-1.75e-06
FIZ1	5	0.99453	0.99451	0.999988	20766	0	5.3e-06	0.085176	0.085306	0.999999	1725	0	5.3e-06
BSPRY	6	0.5387	0.75962	0.999988	15468	3	-4.83e-06	0.085201	0.085378	0.999999	1726	0	-4.83e-06
VPS54	6	0.12093	0.31934	0.972898	6754	3	6.24e-06	0.085292	0.085465	0.999999	1727	0	6.24e-06
SPRED2	6	0.8564	0.92965	0.999988	19074	2	3.06e-06	0.085337	0.085512	0.999999	1728	0	3.06e-06
C20orf166	6	0.030681	0.11096	0.905971	2517	4	-6.77e-06	0.085382	0.085557	0.999999	1729	0	-6.77e-06
FUT10	6	0.00090224	0.004715	0.629919	149	3	-2.11e-06	0.085473	0.085645	0.999999	1730	0	-2.11e-06
C6orf106	6	0.85236	0.92753	0.999988	19045	2	1.98e-06	0.085518	0.085692	0.999999	1731	0	1.98e-06
HKDC1	6	0.00012178	0.00066721	0.367249	38	4	-2.87e-06	0.085563	0.085734	0.999999	1732	0	-2.87e-06
ADAMTS7	5	0.18132	0.4012	0.995408	8483	3	-8.29e-07	0.085591	0.085728	0.999999	1733	0	-8.29e-07
APOA1BP	6	0.62265	0.81976	0.999988	16726	2	7.5e-06	0.085608	0.085771	0.999999	1734	0	7.5e-06
hsa-mir-1256	4	0.16008	0.32782	0.973495	7891	3	-3.76e-06	0.08562	0.08543	0.999999	1735	0	-3.76e-06
SLC44A2	6	0.66357	0.84602	0.999988	17310	2	-3.88e-06	0.085653	0.085814	0.999999	1736	0	-3.88e-06
hsa-mir-4771-1	4	0.8956	0.9032	0.999988	19556	1	9e-06	0.085681	0.085495	0.999999	1737	0	9e-06
PTPRR	6	0.38614	0.64832	0.999988	13193	3	-2.31e-06	0.085699	0.085861	0.999999	1738	0	-2.31e-06
GAL3ST2	6	0.3094	0.57586	0.999988	11833	3	-5.71e-08	0.085789	0.085957	0.999999	1739	0	-5.71e-08
PSMG2	6	0.17683	0.4022	0.995408	8339	3	-2.44e-06	0.085925	0.086096	0.999999	1740	0	-2.44e-06
hsa-mir-553	2	0.97028	0.97047	0.999988	20201	0	2.21e-05	0.085928	0.085755	0.999999	1741	0	2.21e-05
PHF19	6	0.6673	0.84742	0.999988	17346	2	3.13e-06	0.08597	0.086135	0.999999	1742	0	3.13e-06
PCSK9	6	0.64074	0.83244	0.999988	17007	2	3.79e-06	0.08606	0.086235	0.999999	1743	0	3.79e-06
PDE6B	6	0.88901	0.94767	0.999988	19505	2	6.81e-06	0.086106	0.086286	0.999999	1744	0	6.81e-06
SEC14L1	6	0.17982	0.40645	0.995408	8437	3	-7.55e-06	0.086151	0.086332	0.999999	1745	0	-7.55e-06
GSTA4	6	0.96716	0.97214	0.999988	20145	1	5.49e-06	0.086196	0.08637	0.999999	1746	0	5.49e-06
ANKMY2	6	0.69409	0.85757	0.999988	17583	2	6.61e-06	0.086241	0.086415	0.999999	1747	0	6.61e-06
TEX22	6	0.19143	0.4227	0.996459	8771	4	-3.99e-06	0.086286	0.086461	0.999999	1748	0	-3.99e-06
KCTD18	6	0.37249	0.63808	0.999988	12999	3	-2.14e-06	0.086331	0.086508	0.999999	1749	0	-2.14e-06
BBS7	6	0.59139	0.79758	0.999988	16241	3	-1.49e-06	0.086377	0.086548	0.999999	1750	0	-1.49e-06
PPP2R1B	6	0.75068	0.88024	0.999988	18060	2	6.87e-06	0.086422	0.08659	0.999999	1751	0	6.87e-06
ISCA1	6	0.25786	0.51147	0.999988	10537	3	-4.87e-06	0.086512	0.086686	0.999999	1752	0	-4.87e-06
PIGZ	6	0.52931	0.75291	0.999988	15326	3	1.12e-06	0.086603	0.086778	0.999999	1753	0	1.12e-06
ELMOD1	6	0.7517	0.88068	0.999988	18071	2	3.48e-06	0.086648	0.086825	0.999999	1754	0	3.48e-06
KIAA1210	6	0.060804	0.18998	0.928784	4217	5	-1.07e-05	0.086693	0.086864	0.999999	1755	0	-1.07e-05
ATP1A4	6	0.50331	0.73404	0.999988	14917	1	5.58e-06	0.086783	0.086948	0.999999	1756	0	5.58e-06
PLA2G1B	6	0.47634	0.71437	0.999988	14525	3	3.27e-06	0.086874	0.087032	0.999999	1757	0	3.27e-06
RTDR1	6	0.78284	0.89425	0.999988	18349	2	3.55e-06	0.086919	0.087068	0.999999	1758	0	3.55e-06
LHFPL5	6	0.67363	0.8498	0.999988	17413	1	5.62e-06	0.086964	0.087114	0.999999	1759	0	5.62e-06
DSCR6	6	0.8577	0.93035	0.999988	19088	1	4.51e-06	0.087009	0.087159	0.999999	1760	0	4.51e-06
GBP4	6	0.98708	0.98715	0.999988	20566	0	8.86e-06	0.087054	0.087198	0.999999	1761	0	8.86e-06
MBOAT1	6	0.62378	0.82058	0.999988	16744	3	-7.14e-06	0.087099	0.087249	0.999999	1762	0	-7.14e-06
STEAP1B	6	0.74734	0.87885	0.999988	18026	2	-2.85e-06	0.087144	0.087283	0.999999	1763	0	-2.85e-06
DTNB	6	0.32225	0.59142	0.999988	12119	3	-2.98e-06	0.08719	0.087333	0.999999	1764	0	-2.98e-06
BHLHB9	6	0.25356	0.5059	0.999988	10422	3	-1.95e-06	0.087235	0.08738	0.999999	1765	0	-1.95e-06
FEZ2	6	0.52127	0.7471	0.999988	15198	3	-6.33e-06	0.08728	0.087433	0.999999	1766	0	-6.33e-06
PRDX2	6	0.24105	0.4896	0.999988	10084	3	2.07e-06	0.087325	0.08748	0.999999	1767	0	2.07e-06
FAM78B	6	0.40804	0.66443	0.999988	13517	3	-3.45e-07	0.08737	0.08753	0.999999	1768	0	-3.45e-07
MT1E	6	0.30353	0.56868	0.999988	11692	1	1.07e-05	0.087415	0.087574	0.999999	1769	0	1.07e-05
RSRC2	6	0.10739	0.29719	0.96493	6299	3	-4.69e-07	0.08746	0.087611	0.999999	1770	0	-4.69e-07
CLDN14	6	0.1261	0.32729	0.973495	6915	3	-3.16e-06	0.087551	0.087706	0.999999	1771	0	-3.16e-06
MAN1A1	6	0.48374	0.71974	0.999988	14637	2	4.87e-06	0.087596	0.087756	0.999999	1772	0	4.87e-06
UTP3	6	0.14856	0.36115	0.984446	7577	3	6.71e-07	0.087641	0.087795	0.999999	1773	0	6.71e-07
SLC5A1	6	0.80803	0.90567	0.999988	18602	2	9.41e-06	0.087686	0.087844	0.999999	1774	0	9.41e-06
SPAG9	6	0.2107	0.44918	0.998783	9264	2	6.83e-06	0.087731	0.087884	0.999999	1775	0	6.83e-06
USP17L7	6	0.30724	0.57326	0.999988	11780	2	-4.1e-07	0.087776	0.087938	0.999999	1776	0	-4.1e-07
SMURF2	6	0.23465	0.48113	0.999988	9915	3	-3.2e-06	0.087822	0.08798	0.999999	1777	0	-3.2e-06
CELSR3	6	0.61947	0.81756	0.999988	16680	1	2.09e-06	0.087867	0.088024	0.999999	1778	0	2.09e-06
C1QTNF9B	6	0.21981	0.46141	0.999181	9530	3	-7.78e-06	0.087912	0.088069	0.999999	1779	0	-7.78e-06
APBB2	6	0.47393	0.71256	0.999988	14481	3	-7.27e-06	0.087957	0.088128	0.999999	1780	0	-7.27e-06
BAK1	6	0.29139	0.55374	0.999988	11401	3	1.82e-06	0.088002	0.088175	0.999999	1781	0	1.82e-06
LCP2	6	0.041733	0.14112	0.915989	3169	4	-2.37e-06	0.088047	0.088225	0.999999	1782	0	-2.37e-06
PFKM	6	0.034311	0.121	0.909292	2727	4	-2.81e-06	0.088092	0.088271	0.999999	1783	0	-2.81e-06
BCMO1	6	0.11072	0.30356	0.965806	6454	4	-9.37e-06	0.088228	0.088409	0.999999	1784	0	-9.37e-06
SYNM	6	0.15679	0.37334	0.98853	7792	2	1.7e-07	0.088318	0.088501	0.999999	1785	0	1.7e-07
MROH8	6	0.038437	0.13227	0.91121	2986	4	-1.08e-05	0.088363	0.088545	0.999999	1786	0	-1.08e-05
hsa-mir-660	4	0.61439	0.75653	0.999988	16592	1	-1.91e-07	0.088381	0.088182	0.999999	1787	0	-1.91e-07
LRRC48	6	0.97281	0.97544	0.999988	20243	1	6.64e-06	0.088408	0.088591	0.999999	1788	0	6.64e-06
hsa-mir-653	4	0.51295	0.67922	0.999988	15062	2	3.81e-06	0.088441	0.088253	0.999999	1789	0	3.81e-06
IZUMO3	6	0.39566	0.65537	0.999988	13334	3	-2.25e-06	0.088453	0.088633	0.999999	1790	0	-2.25e-06
TPRG1	6	0.5009	0.73228	0.999988	14890	2	-4.17e-07	0.088498	0.088676	0.999999	1791	0	-4.17e-07
STX12	6	0.99828	0.9983	0.999988	20869	0	1.12e-05	0.088543	0.088714	0.999999	1792	0	1.12e-05
REG1A	6	0.38097	0.64444	0.999988	13118	2	4.59e-06	0.088588	0.088756	0.999999	1793	0	4.59e-06
RNF114	6	0.050044	0.16276	0.924129	3628	4	-3.36e-06	0.088633	0.088806	0.999999	1794	0	-3.36e-06
KIAA1468	6	0.31438	0.58192	0.999988	11936	2	2.26e-06	0.088679	0.088847	0.999999	1795	0	2.26e-06
DCAF10	6	0.25438	0.50699	0.999988	10448	1	9.49e-06	0.088724	0.088886	0.999999	1796	0	9.49e-06
TACC2	5	0.078369	0.21275	0.941659	5040	2	4.07e-07	0.088761	0.088885	0.999999	1797	0	4.07e-07
PRAMEF20	6	0.825	0.91375	0.999988	18753	2	3.11e-06	0.088769	0.088936	0.999999	1798	0	3.11e-06
PI4K2B	6	0.66019	0.84475	0.999988	17283	2	3.24e-06	0.088859	0.089028	0.999999	1799	0	3.24e-06
PTPLB	6	0.44018	0.68791	0.999988	13987	3	8e-07	0.088904	0.089071	0.999999	1800	0	8e-07
KIF5A	6	0.23385	0.48008	0.999988	9894	4	-3.35e-06	0.088949	0.089111	0.999999	1801	0	-3.35e-06
IL2RB	6	0.25863	0.51248	0.999988	10556	4	-4.57e-06	0.088994	0.089154	0.999999	1802	0	-4.57e-06
ZNF695	6	0.25477	0.50749	0.999988	10462	4	-7.1e-06	0.089084	0.089251	0.999999	1803	0	-7.1e-06
C5orf58	6	0.61025	0.81101	0.999988	16533	2	1.8e-06	0.089129	0.089289	0.999999	1804	0	1.8e-06
NOTCH2NL	6	0.024218	0.092558	0.895919	2112	5	-5.74e-06	0.089219	0.089385	0.999999	1805	0	-5.74e-06
TOX	6	0.47962	0.71675	0.999988	14575	3	-2.46e-06	0.089287	0.08946	0.999999	1806	0	-2.46e-06
CD177	6	0.40341	0.66106	0.999988	13454	3	-3.11e-06	0.089355	0.089532	0.999999	1807	0	-3.11e-06
PARK2	6	0.92838	0.95741	0.999988	19780	1	1.79e-06	0.0894	0.089572	0.999999	1808	0	1.79e-06
MTMR6	6	0.34779	0.61969	0.999988	12630	3	-2.48e-06	0.089445	0.089613	0.999999	1809	0	-2.48e-06
RALGAPA1	6	0.39498	0.65487	0.999988	13320	3	-3.5e-06	0.08949	0.089658	0.999999	1810	0	-3.5e-06
OR52I1	6	0.99027	0.99036	0.999988	20655	0	8.77e-06	0.089535	0.089702	0.999999	1811	0	8.77e-06
SLC28A3	6	0.52061	0.74663	0.999988	15183	2	-1.21e-06	0.08958	0.089749	0.999999	1812	0	-1.21e-06
TBL3	6	0.1286	0.33112	0.974406	6991	3	3.35e-06	0.089625	0.089787	0.999999	1813	0	3.35e-06
MCFD2	6	0.45745	0.70058	0.999988	14222	3	-2.94e-07	0.08967	0.08983	0.999999	1814	0	-2.94e-07
HAVCR1	6	0.97483	0.9768	0.999988	20279	1	3.63e-06	0.089715	0.089868	0.999999	1815	0	3.63e-06
E2F8	6	0.20701	0.44422	0.998783	9171	1	1.94e-05	0.08976	0.089914	0.999999	1816	0	1.94e-05
OR1S1	6	0.77774	0.89197	0.999988	18296	2	5.09e-06	0.089805	0.08996	0.999999	1817	0	5.09e-06
FRMD4A	6	0.18173	0.40912	0.995408	8494	3	-2.58e-06	0.089895	0.090048	0.999999	1818	0	-2.58e-06
EIF2A	6	0.74404	0.87745	0.999988	17996	2	-2.93e-06	0.08994	0.090085	0.999999	1819	0	-2.93e-06
NDUFS6	6	0.13772	0.34499	0.977481	7278	4	-1.15e-06	0.09003	0.090182	0.999999	1820	0	-1.15e-06
AGO3	6	0.35565	0.62555	0.999988	12740	3	-5.74e-06	0.090165	0.090317	0.999999	1821	0	-5.74e-06
KRT40	6	0.09963	0.28037	0.963899	5973	5	-5.29e-06	0.09021	0.090373	0.999999	1822	0	-5.29e-06
RGS6	6	0.95799	0.96767	0.999988	20042	1	9.96e-06	0.090255	0.090422	0.999999	1823	0	9.96e-06
PIAS4	6	0.064404	0.19881	0.930729	4404	3	-3.18e-07	0.0903	0.090476	0.999999	1824	0	-3.18e-07
RPL39	6	0.040915	0.13895	0.915929	3130	3	7.52e-08	0.090345	0.09052	0.999999	1825	0	7.52e-08
GABBR1	6	0.35349	0.62393	0.999988	12704	3	7.28e-07	0.090391	0.090566	0.999999	1826	0	7.28e-07
hsa-mir-346	4	0.30062	0.51869	0.999988	11624	2	-6.11e-09	0.090409	0.090196	0.999999	1827	0	-6.11e-09
HIST1H4K	6	0.467	0.70755	0.999988	14365	2	1.23e-06	0.090458	0.090648	0.999999	1828	0	1.23e-06
HIST1H4J	6	0.467	0.70755	0.999988	14366	2	1.73e-06	0.090458	0.090648	0.999999	1829	0	1.73e-06
WLS	6	0.12182	0.32074	0.972898	6782	2	4.4e-06	0.090526	0.090717	0.999999	1830	0	4.4e-06
TRAF1	6	0.13444	0.33997	0.976116	7176	3	4.25e-06	0.090571	0.090755	0.999999	1831	0	4.25e-06
CBR4	6	0.59296	0.79871	0.999988	16264	3	1.44e-06	0.090616	0.0908	0.999999	1832	0	1.44e-06
ADRA1A	6	0.87327	0.93875	0.999988	19310	1	-1.95e-06	0.090661	0.090851	0.999999	1833	0	-1.95e-06
PLAC9	6	0.58719	0.79456	0.999988	16178	1	1.91e-05	0.090706	0.090898	0.999999	1834	0	1.91e-05
SMAP2	6	0.052815	0.16995	0.928784	3770	5	-4.81e-06	0.090751	0.090944	0.999999	1835	0	-4.81e-06
COL5A1	6	0.78218	0.89395	0.999988	18331	2	1.13e-06	0.090796	0.090996	0.999999	1836	0	1.13e-06
NUDT13	6	0.8511	0.92689	0.999988	19028	1	6.5e-06	0.090841	0.091035	0.999999	1837	0	6.5e-06
FLCN	6	0.030698	0.111	0.905971	2518	4	-5.94e-06	0.090886	0.091083	0.999999	1838	0	-5.94e-06
VAMP5	6	0.95303	0.96566	0.999988	19987	1	8.62e-06	0.090931	0.091132	0.999999	1839	0	8.62e-06
PCDH12	6	0.88669	0.94633	0.999988	19480	1	9.98e-07	0.090976	0.091173	0.999999	1840	0	9.98e-07
YWHAG	6	0.19549	0.42835	0.996459	8880	4	-3.04e-06	0.091021	0.09122	0.999999	1841	0	-3.04e-06
TP63	6	0.99731	0.99735	0.999988	20849	0	1.49e-05	0.091066	0.091272	0.999999	1842	0	1.49e-05
MSANTD4	6	0.24053	0.48891	0.999988	10066	2	1.03e-05	0.091111	0.09132	0.999999	1843	0	1.03e-05
hsa-mir-1255a	4	0.28023	0.49281	0.999988	11130	2	-5.3e-06	0.091135	0.090931	0.999999	1844	0	-5.3e-06
CEBPZ	6	0.12988	0.33309	0.975196	7034	4	-2.86e-06	0.091156	0.091372	0.999999	1845	0	-2.86e-06
hsa-mir-548j	4	0.32569	0.54293	0.999988	12189	2	6.06e-07	0.091165	0.090968	0.999999	1846	0	6.06e-07
GZMB	6	0.38042	0.64404	0.999988	13110	2	1.45e-05	0.091201	0.091414	0.999999	1847	0	1.45e-05
C14orf166	6	0.061031	0.19059	0.928784	4226	5	-9.32e-06	0.09129	0.091511	0.999999	1848	0	-9.32e-06
ELN	6	0.052319	0.16872	0.928784	3746	3	6.76e-07	0.091335	0.09156	0.999999	1849	0	6.76e-07
KIF6	6	0.98635	0.98645	0.999988	20533	0	4.08e-06	0.09138	0.091601	0.999999	1850	0	4.08e-06
NR1D1	6	0.021364	0.084226	0.885265	1953	4	-3.69e-06	0.091425	0.091648	0.999999	1851	0	-3.69e-06
HAGH	6	0.33484	0.60622	0.999988	12392	4	-6.18e-06	0.09147	0.09169	0.999999	1852	0	-6.18e-06
RAB11FIP2	6	0.20002	0.43461	0.997838	8998	4	-2.15e-06	0.091515	0.091743	0.999999	1853	0	-2.15e-06
GALNT9	6	0.33957	0.61178	0.999988	12492	2	6.55e-07	0.09156	0.09179	0.999999	1854	0	6.55e-07
DUSP12	6	0.64273	0.83381	0.999988	17034	2	-1.18e-06	0.091605	0.091832	0.999999	1855	0	-1.18e-06
WBSCR17	6	0.096376	0.27315	0.960714	5841	4	-7.31e-06	0.09165	0.09188	0.999999	1856	0	-7.31e-06
MIER3	6	0.067005	0.20509	0.937208	4512	2	1.62e-06	0.091695	0.091935	0.999999	1857	0	1.62e-06
PSD4	6	0.24858	0.49934	0.999988	10276	2	5.86e-06	0.09174	0.091975	0.999999	1858	0	5.86e-06
DICER1	6	0.85911	0.93111	0.999988	19107	1	5.84e-07	0.091785	0.092013	0.999999	1859	0	5.84e-07
TMC5	6	0.40275	0.66058	0.999988	13440	3	-3.71e-06	0.091875	0.092104	0.999999	1860	0	-3.71e-06
FAM131B	6	0.41639	0.67049	0.999988	13645	3	6.51e-06	0.09192	0.092146	0.999999	1861	0	6.51e-06
SLN	5	0.41358	0.64325	0.999988	13607	2	8.72e-06	0.091923	0.092047	0.999999	1862	0	8.72e-06
DIRAS3	6	0.59949	0.80335	0.999988	16364	2	6.58e-06	0.091965	0.092195	0.999999	1863	0	6.58e-06
RNASEH2C	6	0.22245	0.46499	0.999411	9601	2	5.71e-06	0.09201	0.092239	0.999999	1864	0	5.71e-06
SMG6	6	0.31687	0.58494	0.999988	11995	3	9.26e-07	0.092055	0.092285	0.999999	1865	0	9.26e-07
IL18R1	6	0.96288	0.96992	0.999988	20097	1	3.77e-06	0.0921	0.092327	0.999999	1866	0	3.77e-06
LRRC3C	6	0.37496	0.63993	0.999988	13030	3	-1.42e-06	0.092145	0.092369	0.999999	1867	0	-1.42e-06
CUBN	6	0.11134	0.30453	0.966638	6469	3	-1.97e-06	0.09219	0.092418	0.999999	1868	0	-1.97e-06
PGK1	6	0.077508	0.23001	0.950713	4994	3	-9.42e-07	0.092235	0.092454	0.999999	1869	0	-9.42e-07
hsa-mir-603	4	0.15725	0.32364	0.973495	7801	3	-8.71e-06	0.092253	0.092066	0.999999	1870	0	-8.71e-06
TCEANC2	6	0.99617	0.99622	0.999988	20816	0	1.35e-05	0.09228	0.0925	0.999999	1871	0	1.35e-05
TOX4	6	0.99583	0.9959	0.999988	20810	0	1.2e-05	0.092325	0.092551	0.999999	1872	0	1.2e-05
EDEM2	6	0.72094	0.86811	0.999988	17798	2	3.11e-06	0.092369	0.092599	0.999999	1873	0	3.11e-06
LY6E	6	0.2149	0.45488	0.998783	9391	3	3.6e-06	0.092414	0.092645	0.999999	1874	0	3.6e-06
OR1A1	6	0.84423	0.92333	0.999988	18953	2	1.84e-06	0.092459	0.092688	0.999999	1875	0	1.84e-06
HYAL4	6	0.98696	0.98704	0.999988	20565	0	6.17e-06	0.092504	0.092727	0.999999	1876	0	6.17e-06
OTUD3	6	0.45406	0.69814	0.999988	14179	3	-3.64e-06	0.092549	0.092774	0.999999	1877	0	-3.64e-06
DNAAF2	6	0.77382	0.89024	0.999988	18259	2	-5.15e-07	0.092594	0.092822	0.999999	1878	0	-5.15e-07
FHDC1	6	0.47503	0.71341	0.999988	14504	1	1.36e-05	0.092639	0.092875	0.999999	1879	0	1.36e-05
TENM4	6	0.0081321	0.037228	0.828614	916	3	3.94e-06	0.092684	0.092912	0.999999	1880	0	3.94e-06
B9D2	6	0.57464	0.78544	0.999988	15991	2	-4.17e-06	0.092729	0.092955	0.999999	1881	0	-4.17e-06
MICAL1	6	0.42377	0.67593	0.999988	13754	3	4.84e-06	0.092774	0.093003	0.999999	1882	0	4.84e-06
CYB5R4	6	0.10786	0.29821	0.96493	6332	3	7.16e-07	0.092819	0.093048	0.999999	1883	0	7.16e-07
SLC28A1	6	0.025829	0.09718	0.899376	2214	3	1.53e-06	0.092909	0.093139	0.999999	1884	0	1.53e-06
ZBTB47	6	0.60157	0.80486	0.999988	16397	3	-4.96e-06	0.092953	0.093184	0.999999	1885	0	-4.96e-06
WNT10B	6	0.0045948	0.021875	0.783741	566	4	-2.42e-06	0.092998	0.093225	0.999999	1886	0	-2.42e-06
NOSIP	6	0.02361	0.090821	0.895919	2069	3	-7.96e-06	0.093043	0.093268	0.999999	1887	0	-7.96e-06
PTPRJ	6	0.092119	0.26353	0.959856	5634	5	-5.82e-06	0.093088	0.093302	0.999999	1888	0	-5.82e-06
OR10G9	6	0.53916	0.75992	0.999988	15477	2	2.08e-06	0.093178	0.0934	0.999999	1889	0	2.08e-06
REEP2	6	0.57566	0.78616	0.999988	16006	2	1.37e-05	0.093223	0.093438	0.999999	1890	0	1.37e-05
GSTP1	6	0.51337	0.74142	0.999988	15069	3	-4.58e-06	0.093268	0.093486	0.999999	1891	0	-4.58e-06
RCN3	5	0.14946	0.34698	0.979018	7598	4	-1.24e-06	0.093312	0.093442	0.999999	1892	0	-1.24e-06
ATP1A2	6	0.41908	0.67249	0.999988	13679	3	-2.33e-06	0.093313	0.093536	0.999999	1893	0	-2.33e-06
PSMC2	6	0.26243	0.51741	0.999988	10652	4	-1.83e-06	0.093358	0.093575	0.999999	1894	0	-1.83e-06
hsa-mir-34a	4	0.89564	0.90322	0.999988	19557	1	9.67e-06	0.0934	0.093252	0.999999	1895	0	9.67e-06
TNFAIP6	6	0.96085	0.96895	0.999988	20069	1	2.48e-06	0.093402	0.093624	0.999999	1896	0	2.48e-06
SLC5A7	6	0.093604	0.26684	0.959856	5705	3	-3.33e-07	0.093447	0.093667	0.999999	1897	0	-3.33e-07
ZFY	6	0.11511	0.31038	0.968509	6587	2	-9.61e-08	0.093492	0.093713	0.999999	1898	0	-9.61e-08
hsa-mir-1-2	4	0.68066	0.8082	0.999988	17466	2	1.94e-07	0.093551	0.093412	0.999999	1899	0	1.94e-07
SNRPD3	6	0.0088533	0.040166	0.833982	977	4	-1.36e-06	0.093582	0.093815	0.999999	1900	0	-1.36e-06
PDHA1	6	0.3654	0.63285	0.999988	12895	2	8.22e-06	0.093672	0.0939	0.999999	1901	0	8.22e-06
VASH2	6	0.85448	0.92866	0.999988	19060	2	8.3e-06	0.093717	0.093939	0.999999	1902	0	8.3e-06
MORC1	6	0.29988	0.56421	0.999988	11608	3	3.36e-06	0.093762	0.093986	0.999999	1903	0	3.36e-06
KLHL8	6	0.55315	0.77	0.999988	15684	2	-5.95e-06	0.093806	0.094031	0.999999	1904	0	-5.95e-06
CRIP2	6	0.051995	0.1679	0.928784	3730	4	-3.83e-06	0.093851	0.094071	0.999999	1905	0	-3.83e-06
HNRNPU	6	0.012445	0.054684	0.856515	1290	5	-3.24e-06	0.093896	0.094109	0.999999	1906	0	-3.24e-06
ECM2	6	0.4333	0.68285	0.999988	13902	1	1.25e-05	0.093986	0.0942	0.999999	1907	0	1.25e-05
PHC3	6	0.15188	0.36607	0.985538	7667	3	-2.31e-06	0.094031	0.094246	0.999999	1908	0	-2.31e-06
ALG1	6	0.10766	0.29778	0.96493	6312	2	2.17e-06	0.094076	0.094288	0.999999	1909	0	2.17e-06
IL6	6	0.98962	0.98972	0.999988	20646	0	3.02e-06	0.094121	0.094333	0.999999	1910	0	3.02e-06
SBK2	6	0.15658	0.37301	0.98853	7784	4	-3.63e-06	0.094165	0.094374	0.999999	1911	0	-3.63e-06
TARBP2	6	0.68464	0.85395	0.999988	17511	2	2.13e-06	0.09421	0.09442	0.999999	1912	0	2.13e-06
CD33	6	0.065694	0.20195	0.932381	4469	2	3.64e-07	0.094255	0.094466	0.999999	1913	0	3.64e-07
ANGPTL2	6	0.17634	0.4015	0.995408	8327	4	-1.15e-06	0.0943	0.094507	0.999999	1914	0	-1.15e-06
HLA-DMB	6	0.26717	0.52342	0.999988	10796	4	-1.93e-06	0.094345	0.094552	0.999999	1915	0	-1.93e-06
SOCS1	6	0.028214	0.10399	0.904744	2358	2	2.08e-06	0.09439	0.0946	0.999999	1916	0	2.08e-06
GMFG	6	0.070907	0.21441	0.941659	4691	3	1.9e-06	0.094435	0.094642	0.999999	1917	0	1.9e-06
CCDC155	6	0.68938	0.85578	0.999988	17550	1	6.53e-06	0.094479	0.094683	0.999999	1918	0	6.53e-06
CCDC60	6	0.46233	0.70414	0.999988	14301	3	-2.58e-06	0.094569	0.09476	0.999999	1919	0	-2.58e-06
hsa-mir-1307	4	0.96126	0.96113	0.999988	20070	0	3.42e-06	0.094576	0.094415	0.999999	1920	0	3.42e-06
PRB3	6	0.060156	0.18837	0.928784	4188	2	-1.67e-06	0.094614	0.094806	0.999999	1921	0	-1.67e-06
ACVR2B	6	0.037443	0.12957	0.91121	2922	5	-2.14e-06	0.094659	0.094855	0.999999	1922	0	-2.14e-06
SPINK1	6	0.95727	0.96736	0.999988	20031	1	1.29e-05	0.094704	0.094905	0.999999	1923	0	1.29e-05
ZFHX3	6	0.024819	0.094302	0.895919	2153	3	2.11e-06	0.094748	0.094951	0.999999	1924	0	2.11e-06
SLC35E2B	6	0.2038	0.43984	0.998783	9092	4	-1.16e-05	0.094816	0.095027	0.999999	1925	0	-1.16e-05
SLC35E2	6	0.24516	0.49493	0.999988	10191	3	-8.07e-06	0.094816	0.095027	0.999999	1926	0	-8.07e-06
ERMARD	6	0.57398	0.78497	0.999988	15984	3	-1.31e-05	0.094883	0.095099	0.999999	1927	0	-1.31e-05
HLA-DPB1	6	0.10346	0.28864	0.96493	6129	2	1.09e-05	0.094928	0.095151	0.999999	1928	0	1.09e-05
hsa-mir-890	4	0.87541	0.89038	0.999988	19331	1	6.61e-06	0.094968	0.094809	0.999999	1929	0	6.61e-06
XAF1	6	0.50793	0.73748	0.999988	14995	3	-7.65e-07	0.094973	0.09519	0.999999	1930	0	-7.65e-07
RNF215	6	0.92482	0.95644	0.999988	19753	1	3.36e-06	0.095017	0.095234	0.999999	1931	0	3.36e-06
AAR2	6	0.056898	0.18031	0.928784	4001	4	-4.93e-06	0.095062	0.095286	0.999999	1932	0	-4.93e-06
hsa-mir-6769a	4	0.30375	0.52259	0.999988	11695	3	-4.5e-06	0.095089	0.094922	0.999999	1933	0	-4.5e-06
CKMT1B	6	0.4876	0.72255	0.999988	14689	2	1.94e-06	0.095107	0.095323	0.999999	1934	0	1.94e-06
HIST1H2AK	6	0.53778	0.75899	0.999988	15456	2	6.79e-06	0.095197	0.095403	0.999999	1935	0	6.79e-06
PTCHD4	6	0.33572	0.60726	0.999988	12414	3	3.56e-06	0.095242	0.095456	0.999999	1936	0	3.56e-06
AGPAT4	6	0.10376	0.28931	0.96493	6144	3	-3.13e-06	0.095286	0.095506	0.999999	1937	0	-3.13e-06
hsa-mir-7641-2	4	0.0047453	0.016556	0.765695	583	3	-2.33e-06	0.0953	0.095129	0.999999	1938	0	-2.33e-06
CAMK2N2	6	0.82716	0.91483	0.999988	18776	1	-4.75e-07	0.095331	0.095547	0.999999	1939	0	-4.75e-07
ICAM2	6	0.5953	0.80041	0.999988	16295	2	8.37e-06	0.095376	0.095596	0.999999	1940	0	8.37e-06
GORASP2	6	0.46327	0.70483	0.999988	14311	2	1.56e-05	0.095421	0.09564	0.999999	1941	0	1.56e-05
CDCP2	6	0.6286	0.82393	0.999988	16826	3	6.87e-06	0.09551	0.095728	0.999999	1942	0	6.87e-06
TLE4	6	0.32096	0.58988	0.999988	12091	4	-1.98e-06	0.0956	0.09581	0.999999	1943	0	-1.98e-06
KIAA0146	6	0.84204	0.92221	0.999988	18936	2	-2.69e-06	0.095645	0.095853	0.999999	1944	0	-2.69e-06
FBXL12	6	0.61049	0.81118	0.999988	16537	2	7.29e-06	0.09569	0.095894	0.999999	1945	0	7.29e-06
MS4A7	6	0.15389	0.36906	0.986712	7726	4	-6.44e-06	0.095734	0.095939	0.999999	1946	0	-6.44e-06
SAMD14	6	0.13042	0.3339	0.975673	7046	2	-4.19e-07	0.095779	0.09598	0.999999	1947	0	-4.19e-07
MEGF6	6	0.065141	0.20064	0.930729	4443	2	3.59e-06	0.095824	0.096025	0.999999	1948	0	3.59e-06
HOXC5	6	0.10823	0.29899	0.96493	6348	2	4.29e-06	0.096003	0.096206	0.999999	1949	0	4.29e-06
C6orf70	6	0.99053	0.9906	0.999988	20663	0	1.32e-05	0.096048	0.096253	0.999999	1950	0	1.32e-05
JUN	6	0.4333	0.68285	0.999988	13901	1	2.78e-05	0.096093	0.096303	0.999999	1951	0	2.78e-05
NRK	6	0.86066	0.93192	0.999988	19125	2	3.05e-06	0.096138	0.096342	0.999999	1952	0	3.05e-06
PKIA	6	0.49678	0.72926	0.999988	14827	2	4.01e-06	0.096227	0.096426	0.999999	1953	0	4.01e-06
hsa-mir-590	3	0.75999	0.78423	0.999988	18139	1	7.1e-06	0.096248	0.095932	0.999999	1954	0	7.1e-06
HPX	6	0.032124	0.11495	0.908431	2593	4	-5.32e-06	0.096272	0.09647	0.999999	1955	0	-5.32e-06
ZBTB24	6	0.14053	0.34921	0.980351	7353	4	-8.46e-06	0.096317	0.09652	0.999999	1956	0	-8.46e-06
CALCA	6	0.11097	0.30395	0.96587	6462	2	1.71e-05	0.096361	0.096561	0.999999	1957	0	1.71e-05
SCOC	6	0.32682	0.59687	0.999988	12216	2	-4.32e-06	0.096406	0.096607	0.999999	1958	0	-4.32e-06
PRR12	6	0.51968	0.74598	0.999988	15166	2	1.18e-05	0.096496	0.096694	0.999999	1959	0	1.18e-05
NUDCD1	6	0.43927	0.68723	0.999988	13976	3	-1.1e-06	0.096585	0.096797	0.999999	1960	0	-1.1e-06
MTMR3	6	0.20474	0.44113	0.998783	9112	3	-1.26e-06	0.09663	0.096836	0.999999	1961	0	-1.26e-06
ITLN2	6	0.10015	0.28145	0.963899	5996	3	2.18e-06	0.096675	0.096876	0.999999	1962	0	2.18e-06
TMEM128	6	0.86014	0.93166	0.999988	19120	2	5.24e-06	0.096719	0.096924	0.999999	1963	0	5.24e-06
KLF2	6	0.056751	0.17993	0.928784	3994	4	-1.92e-06	0.096764	0.096969	0.999999	1964	0	-1.92e-06
TRIM35	6	0.0073718	0.033991	0.828614	840	4	-9.06e-07	0.096809	0.097019	0.999999	1965	0	-9.06e-07
ENOX1	6	0.10199	0.28545	0.96493	6066	2	-4.76e-06	0.096854	0.097068	0.999999	1966	0	-4.76e-06
METTL17	6	0.060156	0.18837	0.928784	4184	3	-5.94e-06	0.096898	0.097113	0.999999	1967	0	-5.94e-06
MOB2	6	0.41374	0.66855	0.999988	13609	2	3.82e-06	0.096943	0.097154	0.999999	1968	0	3.82e-06
PITPNM3	6	0.18333	0.41132	0.996201	8544	4	-9.54e-07	0.096988	0.097205	0.999999	1969	0	-9.54e-07
CCDC14	6	0.0011034	0.0056925	0.629919	184	4	-3.2e-06	0.097033	0.097255	0.999999	1970	0	-3.2e-06
NR2F6	6	0.43176	0.68172	0.999988	13874	2	3.6e-06	0.097077	0.097295	0.999999	1971	0	3.6e-06
ABCG1	6	0.73888	0.87531	0.999988	17949	1	1.12e-05	0.097122	0.09734	0.999999	1972	0	1.12e-05
ARRDC1	4	0.8472	0.87474	0.999988	18985	1	9.32e-06	0.097166	0.097008	0.999999	1973	0	9.32e-06
STX2	6	0.10204	0.28557	0.96493	6068	4	-2.5e-06	0.097167	0.097377	0.999999	1974	0	-2.5e-06
UBE2A	6	0.13378	0.339	0.976116	7149	3	-1.83e-06	0.097212	0.097416	0.999999	1975	0	-1.83e-06
KIAA1755	6	0.84121	0.92181	0.999988	18923	2	1.1e-06	0.097256	0.097457	0.999999	1976	0	1.1e-06
OSBPL2	6	0.50297	0.73378	0.999988	14911	2	7.14e-07	0.097301	0.097502	0.999999	1977	0	7.14e-07
BEX2	6	0.77485	0.8907	0.999988	18271	2	1.97e-05	0.097346	0.097545	0.999999	1978	0	1.97e-05
C2orf70	6	0.21445	0.45429	0.998783	9374	2	8.71e-06	0.097391	0.097584	0.999999	1979	0	8.71e-06
GPR153	6	0.22771	0.47211	0.999988	9738	3	-2.75e-06	0.097525	0.097711	0.999999	1980	0	-2.75e-06
DDB2	6	0.054956	0.17541	0.928784	3903	3	-2.23e-06	0.09757	0.097756	0.999999	1981	0	-2.23e-06
SYTL3	6	0.91097	0.95298	0.999988	19662	1	1.35e-05	0.097614	0.097804	0.999999	1982	0	1.35e-05
IL36A	6	0.096141	0.27262	0.960314	5832	4	-2.17e-06	0.097659	0.097842	0.999999	1983	0	-2.17e-06
RDM1	6	0.13854	0.34621	0.978215	7297	2	4.59e-06	0.097704	0.097893	0.999999	1984	0	4.59e-06
ENO2	6	0.043262	0.14515	0.915989	3260	3	-2.47e-06	0.097748	0.097944	0.999999	1985	0	-2.47e-06
ZNF805	6	0.0034295	0.016657	0.765695	441	3	4.96e-06	0.097793	0.097987	0.999999	1986	0	4.96e-06
PNMA3	6	0.30608	0.57183	0.999988	11758	1	1.67e-06	0.097838	0.098026	0.999999	1987	0	1.67e-06
CDH18	6	0.47958	0.71671	0.999988	14569	2	-6.27e-06	0.097883	0.098078	0.999999	1988	0	-6.27e-06
FNDC1	6	0.38249	0.64558	0.999988	13140	2	6.11e-07	0.097927	0.098122	0.999999	1989	0	6.11e-07
OR12D2	6	0.80657	0.905	0.999988	18588	2	3.76e-07	0.097972	0.09816	0.999999	1990	0	3.76e-07
PNPLA3	6	0.62274	0.81982	0.999988	16727	2	-8.95e-07	0.098017	0.09821	0.999999	1991	0	-8.95e-07
UBE3D	6	0.46702	0.70756	0.999988	14367	3	9.45e-09	0.098061	0.098253	0.999999	1992	0	9.45e-09
hsa-mir-378h	4	0.53016	0.69215	0.999988	15347	2	2.56e-06	0.098098	0.097902	0.999999	1993	0	2.56e-06
EOMES	6	0.31858	0.58702	0.999988	12040	3	5.05e-06	0.098106	0.098302	0.999999	1994	0	5.05e-06
C5orf49	6	0.17955	0.40606	0.995408	8426	4	-2.49e-06	0.098151	0.098343	0.999999	1995	0	-2.49e-06
CRYBB2	6	0.61046	0.81116	0.999988	16536	1	3.24e-06	0.098195	0.098389	0.999999	1996	0	3.24e-06
NLRP14	6	0.99073	0.99079	0.999988	20667	0	1.28e-06	0.09824	0.098435	0.999999	1997	0	1.28e-06
CTSH	6	0.52303	0.74837	0.999988	15229	3	-3.9e-06	0.098285	0.098477	0.999999	1998	0	-3.9e-06
TTYH3	6	0.019713	0.079391	0.883721	1836	5	-2.33e-06	0.098374	0.098577	0.999999	1999	0	-2.33e-06
[truncated: 18,917 more rows]

## Sheet: early_infection_screen_MAGeCK
id	num	neg|score	neg|p-value	neg|fdr	neg|rank	neg|goodsgrna	neg|lfc	pos|score	pos|p-value	pos|fdr	pos|rank	pos|goodsgrna	pos|lfc
TMEM165	6	0.99547	0.99553	0.999999	20799	0	7.86e-05	5.96e-17	2.37e-07	0.00055	1	4	7.86e-05
SLC35B2	6	0.87055	0.93728	0.999999	19231	1	2.77e-05	1.99e-14	2.37e-07	0.00055	2	4	2.77e-05
HS6ST1	6	0.13396	0.33925	0.986036	7106	2	2.83e-05	3.48e-12	2.37e-07	0.00055	3	4	2.83e-05
EXTL3	6	1	1	0.999999	20915	0	4.1e-05	7.76e-12	2.37e-07	0.00055	4	4	4.1e-05
COG3	6	0.99999	0.99999	0.999999	20914	0	2.18e-05	1.77e-09	2.37e-07	0.00055	5	4	2.18e-05
NDST1	6	0.99257	0.99263	0.999999	20732	0	2.17e-05	4.4e-09	2.37e-07	0.00055	6	4	2.17e-05
ARFRP1	6	0.99852	0.99851	0.999999	20878	0	1.9e-05	8.92e-09	2.37e-07	0.00055	7	4	1.9e-05
TM9SF2	6	0.70333	0.86118	0.999999	17532	2	2.36e-05	4.33e-08	2.37e-07	0.00055	8	3	2.36e-05
SLC39A9	6	0.99465	0.99469	0.999999	20773	0	1.41e-05	4.84e-08	2.37e-07	0.00055	9	3	1.41e-05
ATP6V1B2	6	0.93302	0.95874	0.999999	19744	1	2.23e-05	1.27e-07	1.18e-06	0.002475	10	4	2.23e-05
B4GALT7	6	0.30143	0.5661	0.999999	11440	3	2.38e-07	7.47e-07	3.55e-06	0.006751	11	2	2.38e-07
SYS1	6	0.37599	0.64072	0.999999	12912	1	2e-05	9.19e-07	4.02e-06	0.007013	12	3	2e-05
COG4	6	1	1	0.999999	20916	0	1.42e-05	1.62e-06	4.5e-06	0.007235	13	3	1.42e-05
TRAPPC1	6	0.9983	0.99831	0.999999	20875	0	2.05e-05	4.96e-06	1.59e-05	0.023692	14	3	2.05e-05
EXT2	6	0.58963	0.79632	0.999999	16074	1	9.57e-06	6.56e-06	2.25e-05	0.031353	15	2	9.57e-06
TNFRSF11A	6	0.80958	0.90641	0.999999	18529	2	3.75e-06	1.73e-05	5.61e-05	0.073329	16	2	3.75e-06
RAB4A	6	0.81929	0.91094	0.999999	18620	2	7.57e-06	6.17e-05	0.00013657	0.168026	17	2	7.57e-06
UNC50	6	0.99984	0.99984	0.999999	20909	0	1.02e-05	8.87e-05	0.00019195	0.223047	18	2	1.02e-05
PRKCZ	6	0.088573	0.2555	0.962545	5479	3	-3.88e-06	0.00010276	0.00022225	0.244659	19	2	-3.88e-06
YKT6	6	0.011562	0.051205	0.807935	1283	1	6.94e-06	0.00014572	0.00030698	0.32104	20	2	6.94e-06
OLR1	6	0.9789	0.97974	0.999999	20363	1	5.41e-06	0.00016836	0.00035621	0.354785	22	2	5.41e-06
TAF7L	6	0.92779	0.95724	0.999999	19711	1	3.6e-06	0.00029503	0.00059621	0.542187	23	2	3.6e-06
SELV	6	0.2312	0.47665	0.999999	9728	3	2e-06	0.00035662	0.0007084	0.599406	24	2	2e-06
COG2	6	0.18299	0.41085	0.999999	8456	3	-2.83e-07	0.00036132	0.00071644	0.599406	25	2	-2.83e-07
OR51E2	6	0.97404	0.97627	0.999999	20257	1	1.8e-05	0.00046111	0.00089822	0.700672	26	2	1.8e-05
hsa-mir-30d	4	0.16477	0.33469	0.986036	7963	2	2.09e-06	0.00047082	0.00092615	0.700672	27	1	2.09e-06
SCN11A	6	0.50951	0.73859	0.999999	14865	2	9.65e-06	0.0004806	0.00093798	0.700672	28	2	9.65e-06
PROM1	6	0.6462	0.8363	0.999999	16957	3	3.71e-06	0.00050674	0.00098484	0.704863	29	2	3.71e-06
VWCE	6	0.98591	0.98604	0.999999	20509	0	1.19e-06	0.00052501	0.0010279	0.704863	30	2	1.19e-06
NOC2L	6	0.031534	0.11332	0.901927	2586	2	2.75e-06	0.00055085	0.0010772	0.704863	31	2	2.75e-06
C2orf68	6	0.0793	0.2342	0.95954	5035	2	1.75e-06	0.00055813	0.0010909	0.704863	32	2	1.75e-06
DHX29	6	0.66348	0.84598	0.999999	17165	2	7.15e-06	0.00057284	0.0011226	0.704863	33	2	7.15e-06
GC	6	0.66561	0.84675	0.999999	17185	2	5.9e-06	0.00058325	0.0011458	0.704863	34	2	5.9e-06
CSNK2B	6	0.34284	0.61557	0.999999	12417	1	1.4e-05	0.00061503	0.0012078	0.721782	35	2	1.4e-05
ANO10	6	0.63227	0.82648	0.999999	16710	2	1.35e-06	0.00068914	0.0013408	0.779015	36	2	1.35e-06
ASNA1	6	0.57408	0.78504	0.999999	15815	2	5.21e-06	0.00074871	0.0014634	0.810553	37	2	5.21e-06
SRP14	6	0.79756	0.90087	0.999999	18401	1	6.2e-06	0.00077596	0.001516	0.810553	38	2	6.2e-06
CRISP2	6	0.99139	0.99144	0.999999	20688	0	8.38e-06	0.00078977	0.001551	0.810553	39	2	8.38e-06
PGBD4	6	0.87829	0.94153	0.999999	19345	1	1.27e-05	0.00079845	0.0015661	0.810553	40	2	1.27e-05
CLEC12A	6	0.84324	0.92283	0.999999	18906	1	3.44e-06	0.0008107	0.0015889	0.810553	41	2	3.44e-06
KLLN	6	0.60468	0.80706	0.999999	16278	2	5.54e-06	0.00083367	0.0016414	0.817421	42	2	5.54e-06
TAS2R10	6	0.61349	0.81332	0.999999	16418	3	3.57e-06	0.00088973	0.0017669	0.859429	43	2	3.57e-06
AHSA1	6	0.99415	0.99421	0.999999	20761	0	4.65e-06	0.0009306	0.0018393	0.869859	44	2	4.65e-06
MAGEB18	6	0.99679	0.99686	0.999999	20831	0	6.1e-06	0.00098198	0.0019354	0.869859	45	2	6.1e-06
CLCA4	6	0.066958	0.20497	0.943434	4478	3	-1.6e-06	0.00099164	0.0019524	0.869859	46	2	-1.6e-06
GALNT12	6	0.42448	0.67644	0.999999	13656	2	8.99e-07	0.0010268	0.0020248	0.869859	47	2	8.99e-07
ZNF695	6	0.8212	0.91188	0.999999	18644	2	5.95e-06	0.0010446	0.0020599	0.869859	48	2	5.95e-06
ATP6V1H	6	0.99489	0.99493	0.999999	20781	0	7.24e-06	0.0010469	0.0020608	0.869859	49	1	7.24e-06
C10orf11	6	0.23834	0.48601	0.999999	9935	1	2.12e-06	0.0010956	0.0021626	0.869859	50	1	2.12e-06
GALE	6	0.84807	0.92531	0.999999	18969	1	8.77e-06	0.0011609	0.0022767	0.898468	51	2	8.77e-06
TPST1	6	0.1463	0.35777	0.991394	7459	3	-7.21e-07	0.0011929	0.0023344	0.904199	52	1	-7.21e-07
MANSC1	6	0.89781	0.95009	0.999999	19536	1	5.32e-06	0.0012416	0.0024267	0.908378	53	1	5.32e-06
ADAMTS20	6	0.036858	0.12798	0.905577	2902	4	-1e-06	0.0012678	0.0024826	0.908378	54	2	-1e-06
PPP1R12B	6	0.29456	0.55768	0.999999	11288	3	6.5e-07	0.0012902	0.0025257	0.908378	55	1	6.5e-07
GTF2IRD2	6	0.5252	0.74992	0.999999	15080	3	-2.98e-06	0.0013185	0.0025768	0.908378	56	2	-2.98e-06
HSPD1	6	0.19032	0.42115	0.999999	8643	1	6.38e-06	0.0013816	0.0026894	0.908378	57	2	6.38e-06
LIN9	6	0.5422	0.76216	0.999999	15335	2	-6.89e-08	0.0013876	0.0026999	0.908378	58	1	-6.89e-08
SLC15A2	6	0.94994	0.96446	0.999999	19911	1	2.42e-06	0.0014344	0.0027917	0.908378	59	2	2.42e-06
XKR4	6	0.29942	0.56364	0.999999	11400	4	-3.2e-06	0.0014362	0.0027945	0.908378	60	1	-3.2e-06
ARAP1	6	0.33546	0.60697	0.999999	12237	3	2.57e-08	0.0014554	0.0028229	0.908378	61	2	2.57e-08
ZNF680	6	0.052613	0.16946	0.938115	3729	5	-1.92e-06	0.0015335	0.0029115	0.922667	62	1	-1.92e-06
RBMXL3	6	0.1955	0.42836	0.999999	8799	2	1.77e-06	0.0015822	0.0029645	0.925447	63	1	1.77e-06
KSR1	6	0.31902	0.58755	0.999999	11876	2	-6.05e-07	0.0016795	0.0030644	0.94256	64	1	-6.05e-07
KHSRP	6	0.50084	0.73223	0.999999	14742	2	-1.42e-06	0.0017768	0.003151	0.955159	65	1	-1.42e-06
hsa-mir-515-1	3	0.39799	0.55317	0.999999	13254	1	-5.06e-06	0.0018987	0.0021432	0.869859	66	1	-5.06e-06
hsa-mir-515-2	3	0.39799	0.55317	0.999999	13253	1	-5.06e-06	0.0018987	0.0021432	0.869859	67	1	-5.06e-06
hsa-mir-671	4	0.88129	0.89388	0.999999	19380	1	5.1e-06	0.0019634	0.0024703	0.908378	68	1	5.1e-06
GALR3	6	0.1357	0.34189	0.986043	7163	2	3.56e-06	0.0020199	0.00339	0.999997	69	1	3.56e-06
RCCD1	6	0.61626	0.81529	0.999999	16462	2	4.34e-06	0.0020686	0.0034407	0.999997	70	1	4.34e-06
COPE	6	0.057711	0.18232	0.939302	4015	3	1.66e-06	0.0021658	0.003532	0.999997	71	1	1.66e-06
hsa-mir-4500	4	0.98289	0.98286	0.999999	20441	0	4.68e-06	0.0022552	0.0027676	0.908378	72	1	4.68e-06
C17orf66	6	0.30388	0.56911	0.999999	11503	3	1.24e-06	0.0022631	0.0036333	0.999997	73	1	1.24e-06
EAPP	6	0.6017	0.80497	0.999999	16228	3	-1.18e-06	0.0024089	0.0037626	0.999997	74	1	-1.18e-06
YPEL2	6	0.91247	0.95333	0.999999	19616	1	4.16e-06	0.0025062	0.0038625	0.999997	75	1	4.16e-06
TRAF3IP3	6	0.15537	0.37123	0.996004	7701	4	-1.37e-06	0.0025548	0.0039112	0.999997	76	1	-1.37e-06
SHROOM3	6	0.14084	0.34968	0.988244	7314	4	-1.27e-06	0.0026034	0.0039595	0.999997	77	1	-1.27e-06
BOLL	6	0.0055849	0.026202	0.704023	743	2	5.66e-06	0.002652	0.004012	0.999997	78	1	5.66e-06
E2F5	6	0.52321	0.74848	0.999999	15055	3	-2.25e-06	0.0027006	0.0040651	0.999997	79	1	-2.25e-06
RIT2	6	0.96652	0.97181	0.999999	20129	1	5.15e-06	0.0027492	0.0041133	0.999997	80	1	5.15e-06
HSF2BP	6	0.97796	0.97901	0.999999	20341	1	3.78e-06	0.0027978	0.0041545	0.999997	81	1	3.78e-06
NBN	6	0.84136	0.92187	0.999999	18882	2	2.72e-06	0.0028464	0.0041995	0.999997	82	1	2.72e-06
SMARCB1	6	0.56581	0.77905	0.999999	15703	1	7.5e-06	0.002895	0.0042407	0.999997	83	1	7.5e-06
ASB14	6	0.98067	0.98119	0.999999	20408	1	3.56e-06	0.0029922	0.0043287	0.999997	84	1	3.56e-06
IQCA1	6	0.27229	0.52984	0.999999	10764	4	-2.9e-06	0.0030408	0.004377	0.999997	85	1	-2.9e-06
H1FX	6	0.86661	0.93511	0.999999	19194	1	5e-06	0.0030894	0.00443	0.999997	86	1	5e-06
RNF31	6	0.019256	0.07801	0.862441	1853	3	1.68e-06	0.003138	0.004475	0.999997	87	1	1.68e-06
GLCE	6	0.012599	0.055311	0.816391	1380	4	-1.87e-06	0.0031866	0.0045162	0.999997	88	1	-1.87e-06
RAN	6	0.004289	0.020535	0.685507	603	2	1.08e-06	0.0033323	0.0046402	0.999997	89	1	1.08e-06
NBPF3	6	0.55573	0.77185	0.999999	15542	2	3.91e-06	0.0034295	0.0047406	0.999997	90	1	3.91e-06
FOXD2	6	0.065694	0.20195	0.943434	4411	4	-7.05e-07	0.003478	0.0047874	0.999997	91	1	-7.05e-07
GLRB	6	0.51354	0.74155	0.999999	14919	1	7.8e-06	0.0035266	0.0048286	0.999997	92	1	7.8e-06
REV1	6	0.84616	0.92432	0.999999	18945	2	4.54e-06	0.0035752	0.0048764	0.999997	93	1	4.54e-06
HMCN1	6	0.19899	0.43322	0.999999	8895	3	-1.17e-06	0.0036723	0.0049682	0.999997	94	1	-1.17e-06
MYOCD	6	0.0026034	0.012881	0.622196	410	2	9.24e-07	0.0038665	0.0051619	0.999997	95	1	9.24e-07
hsa-mir-3658	4	0.23647	0.43499	0.999999	9871	2	-4.24e-06	0.0038753	0.0043103	0.999997	96	1	-4.24e-06
hsa-mir-4276	4	0.10719	0.24762	0.961929	6256	2	2.89e-06	0.0039076	0.0043377	0.999997	97	1	2.89e-06
TRPM6	6	0.25139	0.50302	0.999999	10254	1	2.37e-06	0.0039151	0.005222	0.999997	98	1	2.37e-06
PARP16	6	0.95576	0.96673	0.999999	19983	1	6.04e-07	0.0040122	0.0053166	0.999997	99	1	6.04e-07
RNF175	6	0.20103	0.43603	0.999999	8952	3	2.07e-06	0.0040608	0.0053574	0.999997	100	1	2.07e-06
PKDCC	6	0.097122	0.27482	0.969083	5852	3	2.76e-06	0.0041093	0.0054033	0.999997	101	1	2.76e-06
CCDC111	6	0.12589	0.32698	0.985405	6839	4	-4.83e-06	0.0042064	0.0055008	0.999997	102	1	-4.83e-06
DYNC2LI1	6	0.66471	0.84642	0.999999	17176	2	3.62e-06	0.0042549	0.0055458	0.999997	103	1	3.62e-06
RXRB	6	0.80211	0.90289	0.999999	18453	2	-3.58e-07	0.0043035	0.0056007	0.999997	104	1	-3.58e-07
ZDHHC17	6	0.45005	0.69522	0.999999	14024	2	-1.33e-06	0.004352	0.0056433	0.999997	105	1	-1.33e-06
HYAL4	6	0.70448	0.86163	0.999999	17538	2	6.28e-06	0.0044491	0.0057356	0.999997	106	1	6.28e-06
TAF1C	6	0.17463	0.39911	0.999999	8235	4	-8.29e-07	0.0044976	0.0057749	0.999997	107	1	-8.29e-07
NDUFB10	6	0.11474	0.30979	0.982063	6511	2	2.5e-06	0.0045462	0.0058194	0.999997	108	1	2.5e-06
hsa-mir-3133	3	0.11044	0.24047	0.960247	6384	1	-1.39e-06	0.00456	0.0047836	0.999997	109	1	-1.39e-06
EPB41L4A	6	0.24961	0.50068	0.999999	10213	2	3.38e-06	0.0046432	0.0059136	0.999997	110	1	3.38e-06
CD80	6	0.11881	0.31611	0.983449	6629	3	-1.08e-06	0.0046917	0.0059647	0.999997	111	1	-1.08e-06
ELTD1	6	0.36573	0.63309	0.999999	12755	3	-8.25e-07	0.0047403	0.0060158	0.999997	112	1	-8.25e-07
PGAP2	6	0.18615	0.41532	0.999999	8538	2	3.42e-06	0.0047888	0.0060584	0.999997	113	1	3.42e-06
INPP4A	6	0.92706	0.95703	0.999999	19708	1	1.18e-05	0.0048373	0.006111	0.999997	114	1	1.18e-05
hsa-mir-548o	4	0.97568	0.97575	0.999999	20282	0	2.44e-05	0.0048464	0.0052755	0.999997	115	1	2.44e-05
CACNG4	6	0.17627	0.40142	0.999999	8279	3	3.39e-08	0.0048858	0.0061517	0.999997	116	1	3.39e-08
SPATA2L	6	0.13505	0.34092	0.986043	7142	3	-6.67e-07	0.0049828	0.0062416	0.999997	117	1	-6.67e-07
SMCO4	6	0.30054	0.56502	0.999999	11420	3	2.41e-06	0.0050314	0.0062804	0.999997	118	1	2.41e-06
EIF4G2	6	0.35639	0.62609	0.999999	12614	2	4.63e-07	0.0051284	0.0063652	0.999997	119	1	4.63e-07
OR5AK2	6	0.12634	0.32764	0.985405	6859	2	4.65e-07	0.0051769	0.0064149	0.999997	120	1	4.65e-07
NCDN	6	0.64433	0.83498	0.999999	16923	2	1.44e-06	0.0052254	0.0064669	0.999997	121	1	1.44e-06
PDS5B	6	0.25024	0.50148	0.999999	10231	4	-2.38e-06	0.0052739	0.0065185	0.999997	122	1	-2.38e-06
NIT2	6	0.19876	0.43291	0.999999	8884	3	1.01e-06	0.0053224	0.0065592	0.999997	123	1	1.01e-06
LHFPL2	6	0.6234	0.8203	0.999999	16559	2	-3.55e-07	0.0054194	0.0066511	0.999997	124	1	-3.55e-07
hsa-mir-3976	4	0.41104	0.60436	0.999999	13450	1	-5.68e-06	0.005461	0.0058615	0.999997	125	1	-5.68e-06
DKC1	6	0.013418	0.058525	0.823127	1446	3	-1.47e-06	0.0054679	0.0067017	0.999997	126	1	-1.47e-06
ATP6V0B	6	0.0442	0.14767	0.922361	3295	2	4.23e-06	0.0055164	0.0067505	0.999997	127	1	4.23e-06
ZFP2	6	0.32362	0.59303	0.999999	11975	4	-1.43e-06	0.0055648	0.0067983	0.999997	128	1	-1.43e-06
CLIC2	6	0.9013	0.9508	0.999999	19556	1	-8.58e-08	0.0056133	0.0068442	0.999997	129	1	-8.58e-08
DNAJC28	6	0.7083	0.86313	0.999999	17569	2	-3.02e-06	0.0056618	0.006893	0.999997	130	1	-3.02e-06
MRPS5	6	0.035251	0.12357	0.904339	2807	1	2.02e-06	0.0057103	0.0069375	0.999997	131	1	2.02e-06
TRIOBP	6	0.4405	0.68816	0.999999	13887	3	2.09e-06	0.0057588	0.0069839	0.999997	132	1	2.09e-06
RGS6	6	0.23385	0.48008	0.999999	9795	1	1.06e-05	0.0059042	0.007132	0.999997	133	1	1.06e-05
OCLM	4	0.01574	0.051293	0.807935	1632	3	-2.5e-06	0.0059138	0.0063183	0.999997	134	1	-2.5e-06
TAF5L	6	0.32255	0.59177	0.999999	11952	4	-2.31e-06	0.0059527	0.0071737	0.999997	135	1	-2.31e-06
CXADR	6	0.069417	0.21083	0.943476	4606	4	-1.52e-06	0.0060012	0.007221	0.999997	136	1	-1.52e-06
hsa-mir-6767	4	0.97955	0.97962	0.999999	20379	0	2.05e-06	0.0060431	0.0064499	0.999997	137	1	2.05e-06
MUCL1	6	0.52416	0.74916	0.999999	15068	3	-1.56e-07	0.0060496	0.0072636	0.999997	138	1	-1.56e-07
SCEL	6	0.067303	0.2058	0.943434	4498	4	-7.9e-06	0.0061466	0.0073583	0.999997	139	1	-7.9e-06
TRIAP1	6	0.44307	0.69011	0.999999	13933	3	-1.05e-07	0.006195	0.0074075	0.999997	140	1	-1.05e-07
RSPH4A	6	0.48573	0.72119	0.999999	14521	2	2.97e-06	0.0062919	0.0074927	0.999997	141	1	2.97e-06
ZNF771	6	0.9097	0.95269	0.999999	19602	1	2.89e-06	0.0063404	0.0075538	0.999997	142	1	2.89e-06
hsa-mir-6810	4	0.15929	0.32667	0.985405	7811	3	-1.93e-06	0.0064633	0.0068594	0.999997	143	1	-1.93e-06
MAP2K7	6	0.12633	0.32763	0.985405	6858	4	-2.13e-06	0.0064858	0.007701	0.999997	144	1	-2.13e-06
HNRNPH2	6	0.65141	0.83998	0.999999	17031	2	1.37e-06	0.0065342	0.0077526	0.999997	145	1	1.37e-06
SPG11	6	0.23591	0.48281	0.999999	9856	4	-2.22e-06	0.0065827	0.0077957	0.999997	146	1	-2.22e-06
hsa-mir-4749	4	0.13258	0.28666	0.975724	7063	2	3.5e-06	0.0065926	0.0069919	0.999997	147	1	3.5e-06
TPD52L1	6	0.035885	0.12531	0.904339	2846	4	-3.99e-06	0.0066311	0.0078378	0.999997	148	1	-3.99e-06
TMEM95	6	0.77939	0.8927	0.999999	18208	2	1.52e-06	0.0066796	0.007887	0.999997	149	1	1.52e-06
SH3GLB1	6	0.25757	0.51111	0.999999	10399	1	1.15e-05	0.006728	0.0079429	0.999997	150	1	1.15e-05
MYO1E	6	0.12858	0.33107	0.986036	6926	3	1.52e-06	0.0067764	0.0079898	0.999997	151	1	1.52e-06
hsa-mir-187	4	0.19123	0.37271	0.996451	8675	2	-1.92e-07	0.0067864	0.0071822	0.999997	152	1	-1.92e-07
POLR3A	6	0.11438	0.30929	0.981632	6504	2	1.95e-06	0.0068249	0.0080338	0.999997	153	1	1.95e-06
FAM92A1	6	0.06385	0.19749	0.943401	4330	3	-5.95e-07	0.0068733	0.0080806	0.999997	154	1	-5.95e-07
PPP1R14D	6	0.10975	0.30202	0.977954	6366	2	2.18e-06	0.0069217	0.0081299	0.999997	155	1	2.18e-06
PRTG	6	0.069392	0.21078	0.943434	4599	4	-1.88e-06	0.0069702	0.0081753	0.999997	156	1	-1.88e-06
hsa-mir-4271	4	0.031845	0.096871	0.891797	2611	3	-1.88e-06	0.0069803	0.0073573	0.999997	157	1	-1.88e-06
REG3G	6	0.76229	0.8852	0.999999	18027	2	7.1e-06	0.0070186	0.0082189	0.999997	158	1	7.1e-06
PLA2G6	6	0.068829	0.20943	0.943434	4568	4	-6.97e-07	0.007067	0.0082705	0.999997	159	1	-6.97e-07
CHN1	6	0.16739	0.38875	0.999027	8038	4	-7.13e-06	0.0071155	0.0083079	0.999997	160	1	-7.13e-06
PKP2	6	0.8565	0.9297	0.999999	19059	1	3.66e-06	0.0071639	0.0083595	0.999997	161	1	3.66e-06
GRIN2B	6	0.81171	0.90741	0.999999	18552	2	6.03e-06	0.0073091	0.0084967	0.999997	162	1	6.03e-06
HPCA	6	0.12641	0.32776	0.985405	6862	3	2.04e-06	0.0073576	0.008546	0.999997	163	1	2.04e-06
hsa-mir-496	4	0.24239	0.44291	0.999999	10037	3	-1.23e-06	0.0073679	0.0077341	0.999997	164	1	-1.23e-06
CYBRD1	6	0.48513	0.72075	0.999999	14512	2	3.86e-07	0.007406	0.0085985	0.999997	165	1	3.86e-07
GLB1L	6	0.44662	0.69269	0.999999	13987	3	-3.26e-06	0.0074544	0.008643	0.999997	166	1	-3.26e-06
NXPH1	6	0.99024	0.99032	0.999999	20660	0	4.05e-06	0.0075028	0.0086913	0.999997	167	1	4.05e-06
COG1	6	0.99857	0.99856	0.999999	20879	0	3.67e-06	0.0075512	0.0087472	0.999997	168	1	3.67e-06
C13orf35	6	0.99406	0.99411	0.999999	20759	0	2.67e-06	0.0075996	0.0087926	0.999997	169	1	2.67e-06
LEKR1	6	0.98239	0.98268	0.999999	20430	1	6.81e-06	0.0076964	0.0088915	0.999997	170	1	6.81e-06
hsa-let-7c	4	0.10489	0.24404	0.961476	6145	3	-2.53e-06	0.0077554	0.0081053	0.999997	171	1	-2.53e-06
AMOT	6	0.096922	0.27437	0.968957	5842	5	-8.5e-06	0.0078416	0.0090387	0.999997	172	1	-8.5e-06
FASTKD2	6	0.36005	0.62881	0.999999	12667	2	-9.2e-07	0.00789	0.0090823	0.999997	173	1	-9.2e-07
ACO1	6	0.40043	0.65886	0.999999	13292	2	3.26e-06	0.0079384	0.0091249	0.999997	174	1	3.26e-06
SLC8B1	6	0.42525	0.67701	0.999999	13663	3	-1.47e-06	0.0079868	0.0091651	0.999997	175	1	-1.47e-06
ARHGAP21	6	0.75753	0.88319	0.999999	17976	1	1.5e-06	0.0080836	0.0092532	0.999997	176	1	1.5e-06
hsa-mir-1296	4	0.99316	0.99316	0.999999	20741	0	9.71e-06	0.0082719	0.0086122	0.999997	177	1	9.71e-06
C4orf21	6	0.95799	0.96767	0.999999	20010	1	2.39e-06	0.0082771	0.0094245	0.999997	178	1	2.39e-06
TRPC1	6	0.064834	0.19988	0.943434	4377	3	-2.12e-06	0.0083255	0.0094728	0.999997	179	1	-2.12e-06
SEMA4D	6	0.81032	0.90677	0.999999	18538	1	7.73e-06	0.0083739	0.0095121	0.999997	180	1	7.73e-06
IFT74	6	0.24913	0.50007	0.999999	10196	2	4.39e-06	0.0084222	0.0095637	0.999997	181	1	4.39e-06
GPKOW	6	0.032893	0.11709	0.904339	2666	4	-1.91e-06	0.0084706	0.0096148	0.999997	182	1	-1.91e-06
hsa-mir-944	3	0.16642	0.31217	0.98275	8009	2	-9.11e-06	0.0085129	0.008626	0.999997	183	1	-9.11e-06
CALCOCO1	6	0.64259	0.83371	0.999999	16890	3	-7.6e-07	0.008519	0.0096589	0.999997	184	1	-7.6e-07
ZNF7	6	0.60435	0.80683	0.999999	16270	2	4.1e-06	0.0085673	0.00971	0.999997	185	1	4.1e-06
CUL3	6	0.081802	0.24003	0.960247	5153	2	3.72e-06	0.0086157	0.0097616	0.999997	186	1	3.72e-06
VTCN1	6	0.47569	0.7139	0.999999	14375	1	6.43e-07	0.0087124	0.0098553	0.999997	187	1	6.43e-07
WFDC2	6	0.62129	0.81884	0.999999	16529	3	-4.86e-06	0.0087608	0.009896	0.999997	188	1	-4.86e-06
PARP8	6	0.059852	0.18762	0.940043	4125	2	4.14e-06	0.0088091	0.0099453	0.999997	189	1	4.14e-06
hsa-mir-8083	4	0.41109	0.60438	0.999999	13452	2	7.59e-08	0.0088527	0.0092006	0.999997	190	1	7.59e-08
FANCF	6	0.067303	0.2058	0.943434	4499	4	-1.27e-06	0.0089059	0.010039	0.999997	191	1	-1.27e-06
CEP76	6	0.4461	0.69231	0.999999	13971	3	-3.19e-06	0.0089542	0.010084	0.999997	192	1	-3.19e-06
KRTAP10-4	6	0.030441	0.11026	0.89985	2519	4	-1.75e-06	0.0090026	0.010132	0.999997	193	1	-1.75e-06
PRDX4	6	0.16014	0.37822	0.996997	7836	3	1.61e-06	0.0091476	0.010267	0.999997	194	1	1.61e-06
TMEM38A	6	0.40067	0.65904	0.999999	13294	2	2.93e-06	0.0091959	0.010305	0.999997	195	1	2.93e-06
hsa-mir-3605	4	0.89596	0.90345	0.999999	19522	1	2.3e-06	0.0092398	0.0095647	0.999997	196	1	2.3e-06
DMRTA1	6	0.34035	0.6127	0.999999	12351	2	1.96e-06	0.0092443	0.010363	0.999997	197	1	1.96e-06
MAPK3	6	0.15613	0.37236	0.996451	7723	4	-8.82e-07	0.0093409	0.010463	0.999997	198	1	-8.82e-07
43723	9	0.19265	0.4763	0.999999	8720	4	-9.85e-07	0.0093506	0.012202	0.999997	199	1	-9.85e-07
hsa-mir-17	4	0.11152	0.25446	0.962545	6424	3	-2.14e-06	0.0093688	0.0096953	0.999997	200	1	-2.14e-06
COG5	6	0.8431	0.92277	0.999999	18904	1	4.74e-06	0.0093893	0.010503	0.999997	201	1	4.74e-06
PRH2	6	0.9819	0.98225	0.999999	20423	1	7.03e-06	0.0094376	0.010545	0.999997	202	1	7.03e-06
MPHOSPH8	6	0.090884	0.26074	0.964545	5579	4	-3.25e-06	0.0094859	0.010598	0.999997	203	1	-3.25e-06
PLOD2	6	0.6048	0.80715	0.999999	16279	2	-6.99e-07	0.0095343	0.010645	0.999997	204	1	-6.99e-07
SH2D6	6	0.4035	0.66112	0.999999	13337	3	5.07e-07	0.0095826	0.010691	0.999997	205	1	5.07e-07
SLC37A3	6	0.98228	0.98259	0.999999	20429	1	-1.02e-07	0.0097276	0.010846	0.999997	206	1	-1.02e-07
PHOX2A	6	0.048778	0.15952	0.927004	3544	5	-3.9e-06	0.0097759	0.010903	0.999997	207	1	-3.9e-06
PARVB	6	0.76993	0.88855	0.999999	18114	2	6.82e-06	0.0098242	0.010952	0.999997	208	1	6.82e-06
DSC1	6	0.34018	0.6125	0.999999	12346	3	-4.24e-06	0.0099208	0.011047	0.999997	209	1	-4.24e-06
SLC22A3	6	0.30494	0.57041	0.999999	11537	3	2.55e-06	0.0099691	0.011089	0.999997	210	1	2.55e-06
PDC	6	0.76084	0.8846	0.999999	18010	2	3.71e-06	0.010017	0.01114	0.999997	211	1	3.71e-06
PDGFRA	6	0.29913	0.56329	0.999999	11391	4	-2.79e-06	0.010066	0.011178	0.999997	212	1	-2.79e-06
LYPD1	6	0.14473	0.35548	0.991075	7418	4	-6.86e-07	0.010211	0.011307	0.999997	213	1	-6.86e-07
AGTPBP1	6	0.87208	0.93809	0.999999	19252	2	6.08e-06	0.010307	0.011397	0.999997	214	1	6.08e-06
GABRA4	6	0.21296	0.45227	0.999999	9270	3	2.76e-06	0.010356	0.01145	0.999997	215	1	2.76e-06
PSMD9	6	0.8656	0.93457	0.999999	19182	2	2.67e-06	0.010404	0.011497	0.999997	216	1	2.67e-06
PITPNM3	6	0.034136	0.12054	0.904339	2738	2	1.13e-06	0.0105	0.011585	0.999997	217	1	1.13e-06
MSH5	6	0.31779	0.58606	0.999999	11844	3	-1.8e-06	0.010549	0.011632	0.999997	218	1	-1.8e-06
SESN1	6	0.25892	0.51286	0.999999	10438	3	-4.11e-06	0.010597	0.01168	0.999997	219	1	-4.11e-06
hsa-mir-3606	4	0.69025	0.81443	0.999999	17421	1	3.68e-06	0.010626	0.010951	0.999997	220	1	3.68e-06
SCYL1	6	0.017929	0.074014	0.851063	1780	3	-7.38e-09	0.010645	0.01172	0.999997	221	1	-7.38e-09
HPCAL4	6	0.49721	0.72961	0.999999	14683	2	1.08e-06	0.010694	0.011763	0.999997	222	1	1.08e-06
LSMEM2	6	0.32367	0.59309	0.999999	11978	3	-9.1e-07	0.010742	0.011804	0.999997	223	1	-9.1e-07
NARG2	6	0.74555	0.87811	0.999999	17878	1	8.37e-07	0.01079	0.011845	0.999997	224	1	8.37e-07
FADS3	6	0.27066	0.5278	0.999999	10731	3	3.05e-06	0.010887	0.011931	0.999997	225	1	3.05e-06
DDOST	6	0.16305	0.38247	0.997671	7915	4	-2.06e-06	0.010983	0.012021	0.999997	226	1	-2.06e-06
ANKRD36	6	0.71236	0.86473	0.999999	17603	2	4.88e-06	0.01108	0.012117	0.999997	227	1	4.88e-06
HESX1	6	0.9924	0.99247	0.999999	20725	0	3.86e-06	0.011128	0.012165	0.999997	228	1	3.86e-06
WDR53	6	0.20558	0.44223	0.999999	9070	2	-1.3e-06	0.011176	0.012217	0.999997	229	1	-1.3e-06
C14orf178	6	0.74361	0.87727	0.999999	17863	2	4.79e-06	0.011225	0.012262	0.999997	230	1	4.79e-06
hsa-mir-302f	3	0.032452	0.08088	0.865103	2643	2	-4.49e-07	0.011247	0.011294	0.999997	231	1	-4.49e-07
TAS2R43	6	0.5042	0.7347	0.999999	14798	2	6.59e-06	0.011369	0.012407	0.999997	232	1	6.59e-06
SLC3A2	6	0.065708	0.20199	0.943434	4412	3	4.02e-07	0.011418	0.012453	0.999997	233	1	4.02e-07
CLEC12B	6	0.089215	0.25695	0.962545	5509	5	-5.4e-06	0.011466	0.012486	0.999997	234	1	-5.4e-06
hsa-mir-4478	4	0.97418	0.9742	0.999999	20259	0	3.91e-06	0.011495	0.011803	0.999997	235	1	3.91e-06
ZBED6	6	0.10301	0.28766	0.975724	6068	4	-4.85e-07	0.011514	0.012524	0.999997	236	1	-4.85e-07
ABCA5	6	0.45165	0.69638	0.999999	14049	1	2.52e-06	0.011562	0.01257	0.999997	237	1	2.52e-06
hsa-mir-4675	4	0.19417	0.37675	0.996647	8760	3	-5.52e-07	0.011592	0.011895	0.999997	238	1	-5.52e-07
LSS	6	0.63064	0.82533	0.999999	16685	3	-1.8e-06	0.011659	0.012656	0.999997	239	1	-1.8e-06
NCS1	6	0.9103	0.95282	0.999999	19605	1	9.04e-06	0.011707	0.012698	0.999997	240	1	9.04e-06
ACOX2	6	0.26211	0.51699	0.999999	10522	3	9.93e-07	0.011803	0.012793	0.999997	241	1	9.93e-07
hsa-mir-3943	4	0.66918	0.79921	0.999999	17224	1	3.25e-06	0.01185	0.012146	0.999997	242	1	3.25e-06
IRAK3	6	0.4171	0.67101	0.999999	13548	2	4.81e-06	0.011852	0.01284	0.999997	243	1	4.81e-06
RECQL	6	0.96806	0.97262	0.999999	20154	1	8.33e-07	0.0119	0.012887	0.999997	244	1	8.33e-07
PPP2R2A	6	0.0013632	0.0069498	0.563416	248	2	-4.57e-06	0.011948	0.012936	0.999997	245	1	-4.57e-06
hsa-mir-548y	4	0.23008	0.42633	0.999999	9698	2	-1.26e-07	0.011978	0.012276	0.999997	246	1	-1.26e-07
VPS26B	6	0.57562	0.78614	0.999999	15840	3	7.66e-07	0.011996	0.01299	0.999997	247	1	7.66e-07
METTL10	6	0.42924	0.6799	0.999999	13724	3	-3.33e-07	0.012045	0.013034	0.999997	248	1	-3.33e-07
SPCS1	6	0.11982	0.31766	0.984697	6652	3	-7.94e-07	0.012093	0.013078	0.999997	249	1	-7.94e-07
BTG4	6	0.39021	0.65134	0.999999	13121	3	3.78e-06	0.012189	0.013171	0.999997	250	1	3.78e-06
OR4D5	6	0.99978	0.99977	0.999999	20903	0	5.58e-06	0.012238	0.013213	0.999997	251	1	5.58e-06
COMMD7	6	0.64288	0.83392	0.999999	16894	2	3.15e-06	0.012286	0.013259	0.999997	252	1	3.15e-06
SYNPO2	6	0.99922	0.99923	0.999999	20891	0	4.16e-06	0.012334	0.013309	0.999997	253	1	4.16e-06
hsa-mir-4424	4	0.68052	0.8081	0.999999	17336	1	1.63e-06	0.012397	0.012676	0.999997	254	1	1.63e-06
BPIFB2	6	0.06233	0.19377	0.941323	4258	3	3.23e-06	0.01243	0.013412	0.999997	255	1	3.23e-06
AGER	6	0.64932	0.83852	0.999999	16999	3	-4e-07	0.012479	0.013462	0.999997	256	1	-4e-07
API5	6	0.18282	0.41061	0.999999	8453	2	-3.73e-06	0.012575	0.013559	0.999997	257	1	-3.73e-06
ZFYVE28	6	0.076125	0.2268	0.956812	4891	3	-9.67e-07	0.012623	0.013604	0.999997	258	1	-9.67e-07
TNPO2	6	0.74814	0.87918	0.999999	17897	1	3.06e-06	0.012671	0.013649	0.999997	259	1	3.06e-06
FCER1G	6	0.23683	0.48406	0.999999	9878	4	-2.5e-06	0.01272	0.013691	0.999997	260	1	-2.5e-06
hsa-mir-548f-4	4	0.087834	0.21706	0.948417	5451	1	3.16e-06	0.012767	0.013048	0.999997	261	1	3.16e-06
hsa-mir-548f-1	4	0.66543	0.79623	0.999999	17182	1	-3.46e-06	0.012767	0.013048	0.999997	262	1	-3.46e-06
DGCR6	6	0.082173	0.24089	0.960247	5174	3	-1.72e-07	0.012768	0.013739	0.999997	263	1	-1.72e-07
SMARCA4	6	0.22485	0.46824	0.999999	9585	4	-3.86e-07	0.012816	0.01378	0.999997	264	1	-3.86e-07
TTC12	6	0.58608	0.79376	0.999999	16021	3	6.83e-07	0.012864	0.013834	0.999997	265	1	6.83e-07
SMC2	6	0.20857	0.44631	0.999999	9150	3	-2.57e-07	0.012912	0.013885	0.999997	266	1	-2.57e-07
PM20D2	6	0.95982	0.96847	0.999999	20043	1	2.78e-06	0.012961	0.013931	0.999997	267	1	2.78e-06
TPX2	6	0.012322	0.054192	0.81604	1356	4	-1.85e-06	0.013057	0.014025	0.999997	268	1	-1.85e-06
MMS19	6	0.019874	0.079868	0.865044	1889	5	-3.86e-06	0.013105	0.01407	0.999997	269	1	-3.86e-06
SLC7A5	6	0.80591	0.90468	0.999999	18491	2	1.18e-06	0.013153	0.014119	0.999997	270	1	1.18e-06
ID4	6	0.047838	0.15712	0.923626	3512	4	-4.28e-06	0.013201	0.014163	0.999997	271	1	-4.28e-06
DEPDC1B	6	0.019619	0.079098	0.865044	1869	4	-1.63e-06	0.013298	0.014247	0.999997	272	1	-1.63e-06
RGS5	6	0.1731	0.39692	0.999999	8192	3	-1.07e-06	0.013346	0.014295	0.999997	273	1	-1.07e-06
WNT11	6	0.12099	0.31943	0.984706	6692	3	-6.08e-07	0.013394	0.014341	0.999997	274	1	-6.08e-07
CCSAP	6	0.4745	0.71299	0.999999	14360	2	4.92e-06	0.013442	0.014379	0.999997	275	1	4.92e-06
RAP1B	6	0.15742	0.37424	0.996451	7762	3	-9.99e-07	0.01349	0.014431	0.999997	276	1	-9.99e-07
TRMT10C	6	0.6253	0.82169	0.999999	16586	2	1.14e-05	0.013539	0.01447	0.999997	277	1	1.14e-05
FAM178A	6	0.27356	0.53143	0.999999	10789	3	-1.53e-07	0.013587	0.014522	0.999997	278	1	-1.53e-07
INTS12	6	0.32061	0.58946	0.999999	11906	3	6.03e-07	0.013635	0.014565	0.999997	279	1	6.03e-07
DHX9	6	0.33805	0.61001	0.999999	12291	3	-8.84e-07	0.013683	0.014615	0.999997	280	1	-8.84e-07
EHHADH	6	0.15014	0.36346	0.994732	7550	4	-2.25e-06	0.013731	0.014658	0.999997	281	1	-2.25e-06
OR5L1	6	0.55872	0.77395	0.999999	15588	3	-1.46e-07	0.013779	0.014706	0.999997	282	1	-1.46e-07
CDCA2	6	0.14172	0.35096	0.988845	7341	2	6.12e-06	0.013876	0.014803	0.999997	283	1	6.12e-06
PAFAH2	6	0.61294	0.81291	0.999999	16412	2	1.02e-05	0.013972	0.014888	0.999997	284	1	1.02e-05
FAM102B	6	0.29286	0.55556	0.999999	11249	2	6.81e-06	0.014068	0.014976	0.999997	285	1	6.81e-06
UBE2V1	6	0.39088	0.65185	0.999999	13139	2	7.67e-06	0.014116	0.015009	0.999997	286	1	7.67e-06
MTPAP	6	0.27299	0.53072	0.999999	10775	2	9.12e-07	0.014165	0.015059	0.999997	287	1	9.12e-07
NCK2	6	0.92469	0.9564	0.999999	19691	1	6.81e-06	0.014213	0.015105	0.999997	288	1	6.81e-06
LDHAL6A	6	0.8777	0.9412	0.999999	19336	2	4.47e-06	0.014261	0.015156	0.999997	289	1	4.47e-06
CLCC1	6	0.067602	0.20652	0.943434	4515	2	-3.76e-07	0.014357	0.015257	0.999997	290	1	-3.76e-07
C9orf41	6	0.6195	0.81757	0.999999	16507	3	-9.98e-07	0.014405	0.015306	0.999997	291	1	-9.98e-07
hsa-mir-34c	4	0.74759	0.83303	0.999999	17894	1	3.6e-06	0.014422	0.014683	0.999997	292	1	3.6e-06
ZC3H15	6	0.70901	0.86339	0.999999	17574	2	5.67e-06	0.014453	0.01535	0.999997	293	1	5.67e-06
CREB3L4	6	0.82066	0.91161	0.999999	18635	1	1.74e-06	0.014502	0.015389	0.999997	294	1	1.74e-06
SMPD1	6	0.43892	0.68696	0.999999	13863	1	-1.51e-06	0.014598	0.015472	0.999997	295	1	-1.51e-06
RHBDF1	6	0.27097	0.5282	0.999999	10739	4	-8.42e-07	0.014646	0.015522	0.999997	296	1	-8.42e-07
PLEKHF2	6	0.3451	0.61767	0.999999	12449	3	7.07e-07	0.014694	0.015568	0.999997	297	1	7.07e-07
TCEB3B	6	0.31691	0.58499	0.999999	11826	4	-1.41e-06	0.014742	0.01561	0.999997	298	1	-1.41e-06
FUT9	6	0.19161	0.42294	0.999999	8687	3	1.33e-06	0.01479	0.015657	0.999997	299	1	1.33e-06
LOC440563	6	0.25336	0.50564	0.999999	10299	2	3.12e-06	0.014838	0.015698	0.999997	300	1	3.12e-06
hsa-mir-107	4	0.39108	0.58987	0.999999	13144	1	1.34e-05	0.01484	0.015129	0.999997	301	1	1.34e-05
CDCA3	6	0.65867	0.84418	0.999999	17131	2	3.05e-08	0.014886	0.015747	0.999997	302	1	3.05e-08
PSMD3	6	0.018032	0.074315	0.851071	1787	3	2.65e-06	0.014935	0.015793	0.999997	303	1	2.65e-06
HIGD1C	6	0.78925	0.89712	0.999999	18308	1	6.07e-06	0.014983	0.015833	0.999997	304	1	6.07e-06
B3GALT1	6	0.36011	0.62885	0.999999	12671	3	-1.24e-06	0.015031	0.015886	0.999997	305	1	-1.24e-06
ZNF786	6	0.12269	0.32208	0.985371	6743	3	9.48e-07	0.015079	0.015932	0.999997	306	1	9.48e-07
ZNF394	6	0.07306	0.21954	0.949748	4762	3	-4.36e-07	0.015127	0.015982	0.999997	307	1	-4.36e-07
C14orf177	6	0.19978	0.4343	0.999999	8913	4	-1.99e-06	0.015175	0.01603	0.999997	308	1	-1.99e-06
CDH26	6	0.72692	0.87048	0.999999	17715	2	-4.21e-07	0.015223	0.016074	0.999997	309	1	-4.21e-07
PPP4R1	6	0.038556	0.13259	0.907683	3004	3	8.52e-07	0.015271	0.016118	0.999997	310	1	8.52e-07
SRRM4	6	0.014697	0.063551	0.828136	1556	5	-4.49e-06	0.015319	0.016159	0.999997	311	1	-4.49e-06
hsa-mir-6733	4	0.2097	0.39862	0.999999	9185	1	1.29e-05	0.015353	0.01564	0.999997	312	1	1.29e-05
CNOT4	6	0.095371	0.2709	0.96866	5769	4	-2.95e-06	0.015392	0.016221	0.999997	313	1	-2.95e-06
ZNF577	6	0.96231	0.96966	0.999999	20076	1	1.26e-05	0.015392	0.016221	0.999997	314	1	1.26e-05
TRIM64B	6	0.8744	0.93937	0.999999	19295	2	2.74e-06	0.015488	0.016313	0.999997	315	1	2.74e-06
TRIM64	6	0.98102	0.98147	0.999999	20412	1	2.93e-06	0.015488	0.016313	0.999997	316	1	2.93e-06
ZBTB47	6	0.62663	0.82255	0.999999	16613	1	3.73e-06	0.01556	0.016398	0.999997	317	1	3.73e-06
TTC26	6	0.065762	0.20212	0.943434	4418	3	-1.43e-06	0.015608	0.016447	0.999997	318	1	-1.43e-06
FAM211A	5	0.099674	0.25523	0.962545	5931	2	6.01e-08	0.015672	0.016235	0.999997	319	1	6.01e-08
CKMT1A	6	0.69397	0.85754	0.999999	17455	2	2.36e-06	0.015704	0.016529	0.999997	320	1	2.36e-06
KAT2B	6	0.59152	0.79768	0.999999	16089	2	-1.49e-06	0.015752	0.016577	0.999997	321	1	-1.49e-06
CNTN4	6	0.95627	0.96694	0.999999	19989	1	2.41e-06	0.0158	0.016627	0.999997	322	1	2.41e-06
SPPL2A	6	0.33275	0.6038	0.999999	12174	4	-4.18e-06	0.015848	0.016666	0.999997	323	1	-4.18e-06
ACTBL2	6	0.64392	0.83469	0.999999	16910	3	-4.7e-06	0.015944	0.016763	0.999997	324	1	-4.7e-06
MEIS1	6	0.043752	0.14649	0.922361	3275	5	-1.36e-06	0.015992	0.01681	0.999997	325	1	-1.36e-06
M6PR	6	0.94364	0.96219	0.999999	19841	1	2.51e-06	0.016041	0.016855	0.999997	326	1	2.51e-06
hsa-mir-9-1	4	0.27495	0.48587	0.999999	10832	1	7.61e-06	0.016059	0.016357	0.999997	327	1	7.61e-06
TMEM53	6	0.59741	0.80189	0.999999	16166	3	5.27e-07	0.016089	0.016906	0.999997	328	1	5.27e-07
GNRHR	6	0.56338	0.7773	0.999999	15659	3	-1.6e-06	0.016137	0.016947	0.999997	329	1	-1.6e-06
hsa-mir-6891	4	0.033627	0.10179	0.893874	2713	2	4.33e-08	0.016156	0.016447	0.999997	330	1	4.33e-08
TRAPPC2L	6	0.98487	0.98503	0.999999	20485	0	1.2e-05	0.016185	0.016994	0.999997	331	1	1.2e-05
KRTAP9-3	5	0.71991	0.843	0.999999	17667	2	1.66e-06	0.016193	0.016754	0.999997	332	1	1.66e-06
HELT	6	0.61582	0.81497	0.999999	16454	3	-4.01e-07	0.016233	0.017035	0.999997	333	1	-4.01e-07
PTCD3	6	0.33161	0.60249	0.999999	12145	4	-3.75e-06	0.016281	0.017082	0.999997	334	1	-3.75e-06
HEY1	6	0.29195	0.55444	0.999999	11233	2	1.48e-06	0.016329	0.017123	0.999997	335	1	1.48e-06
hsa-mir-219a-1	4	0.01941	0.062075	0.82433	1859	2	-3.65e-06	0.016348	0.016626	0.999997	336	1	-3.65e-06
POLR1C	6	0.074521	0.22301	0.952522	4824	4	-3.69e-06	0.016377	0.017175	0.999997	337	1	-3.69e-06
ZNF584	6	0.014152	0.0614	0.82433	1511	5	-1.57e-06	0.016425	0.017224	0.999997	338	1	-1.57e-06
TBCEL	6	0.85063	0.92665	0.999999	18997	1	9.05e-06	0.016473	0.017274	0.999997	339	1	9.05e-06
CTF1	6	0.16184	0.38069	0.997671	7879	3	-1.19e-06	0.016521	0.017317	0.999997	340	1	-1.19e-06
LOC100288255	6	0.62448	0.82108	0.999999	16574	3	-8.22e-06	0.016593	0.017386	0.999997	341	1	-8.22e-06
FRG2	6	0.78803	0.89657	0.999999	18292	2	-6.75e-06	0.016593	0.017386	0.999997	342	1	-6.75e-06
ZNF311	6	0.043026	0.14453	0.920977	3237	3	2.65e-07	0.016665	0.017464	0.999997	343	1	2.65e-07
hsa-mir-218-1	4	0.66745	0.79785	0.999999	17199	2	-1.86e-06	0.016701	0.016976	0.999997	344	1	-1.86e-06
SULT1B1	6	0.77257	0.8897	0.999999	18144	1	1.04e-05	0.016713	0.017502	0.999997	345	1	1.04e-05
ANK3	6	0.19377	0.42594	0.999999	8749	2	3.8e-06	0.016761	0.017553	0.999997	346	1	3.8e-06
EVPLL	6	0.090075	0.25889	0.962545	5541	2	8.23e-07	0.016809	0.0176	0.999997	347	1	8.23e-07
ANXA5	6	0.39931	0.65805	0.999999	13274	2	1.48e-06	0.016857	0.017644	0.999997	348	1	1.48e-06
KRBOX4	6	0.0041544	0.01991	0.685507	581	4	-3.48e-07	0.016905	0.017683	0.999997	349	1	-3.48e-07
PRKACB	6	0.99974	0.99974	0.999999	20902	0	8.35e-06	0.017001	0.017781	0.999997	350	1	8.35e-06
CD99_Y	6	0.86268	0.93299	0.999999	19134	2	-3.09e-06	0.017073	0.017849	0.999997	351	1	-3.09e-06
CD99_X	6	0.86268	0.93299	0.999999	19133	2	-3.09e-06	0.017073	0.017849	0.999997	352	1	-3.09e-06
SSMEM1	6	0.15301	0.36775	0.995559	7630	3	-1.79e-06	0.017241	0.018007	0.999997	353	1	-1.79e-06
ZNF473	6	0.34215	0.61476	0.999999	12397	3	-3.38e-06	0.017289	0.018046	0.999997	354	1	-3.38e-06
ITGAX	6	0.29971	0.56401	0.999999	11406	3	1.31e-06	0.017386	0.018145	0.999997	355	1	1.31e-06
SIRT1	6	0.37989	0.64366	0.999999	12965	3	2.45e-07	0.017434	0.018192	0.999997	356	1	2.45e-07
WISP1	6	0.61617	0.81523	0.999999	16460	2	2.16e-06	0.017482	0.018243	0.999997	357	1	2.16e-06
C17orf82	6	0.15043	0.36393	0.995141	7557	1	9.55e-07	0.01753	0.018295	0.999997	358	1	9.55e-07
CHCHD6	6	0.30601	0.57174	0.999999	11574	2	1.41e-06	0.017578	0.018346	0.999997	359	1	1.41e-06
PQLC1	6	0.63371	0.8275	0.999999	16738	3	-9.63e-07	0.017626	0.0184	0.999997	360	1	-9.63e-07
PSMA8	6	0.26811	0.52464	0.999999	10668	3	1.2e-06	0.017674	0.018444	0.999997	361	1	1.2e-06
TREX1	6	0.1836	0.41172	0.999999	8475	4	-1.81e-06	0.01777	0.018546	0.999997	362	1	-1.81e-06
PDZRN4	6	0.26058	0.51504	0.999999	10481	2	1.61e-06	0.017818	0.018597	0.999997	363	1	1.61e-06
PRR20D	6	0.94475	0.96258	0.999999	19854	1	-6.78e-06	0.018057	0.01884	0.999997	364	1	-6.78e-06
PRR20E	6	0.94475	0.96258	0.999999	19853	1	-6.78e-06	0.018057	0.01884	0.999997	365	1	-6.78e-06
PRR20C	6	0.94475	0.96258	0.999999	19855	1	-6.78e-06	0.018057	0.01884	0.999997	366	1	-6.78e-06
PRR20A	6	0.94475	0.96258	0.999999	19856	1	-6.78e-06	0.018057	0.01884	0.999997	367	1	-6.78e-06
PRR20B	6	0.94475	0.96258	0.999999	19852	1	-6.78e-06	0.018057	0.01884	0.999997	368	1	-6.78e-06
hsa-mir-7855	4	0.86461	0.88409	0.999999	19159	1	5.81e-06	0.018143	0.018391	0.999997	369	1	5.81e-06
CXorf65	6	0.38849	0.65008	0.999999	13096	1	1.46e-05	0.018201	0.018976	0.999997	370	1	1.46e-05
SLC25A10	6	0.88969	0.94806	0.999999	19477	1	1.33e-06	0.018249	0.019023	0.999997	371	1	1.33e-06
HIST1H4K	6	0.13421	0.33962	0.986043	7119	4	-8.69e-07	0.018345	0.019115	0.999997	372	1	-8.69e-07
PALM	6	0.053883	0.17265	0.938115	3799	2	5.14e-06	0.018345	0.019115	0.999997	373	1	5.14e-06
HIST1H4J	6	0.02053	0.081771	0.865103	1932	4	-8.69e-07	0.018345	0.019115	0.999997	374	1	-8.69e-07
DGKQ	6	0.32926	0.59976	0.999999	12099	3	1.04e-06	0.018489	0.019261	0.999997	375	1	1.04e-06
hsa-mir-378a	4	0.070292	0.18832	0.940891	4636	2	8.33e-06	0.018559	0.018803	0.999997	376	1	8.33e-06
SLC22A12	6	0.016163	0.068671	0.84206	1661	3	2.04e-06	0.018585	0.019353	0.999997	377	1	2.04e-06
OXCT2	6	0.092296	0.26394	0.965751	5631	4	-8.11e-07	0.018681	0.019442	0.999997	378	1	-8.11e-07
VPS11	6	0.41628	0.67041	0.999999	13538	2	2.06e-06	0.018729	0.019486	0.999997	379	1	2.06e-06
ARPC1A	6	0.86624	0.93492	0.999999	19190	2	1.1e-05	0.018825	0.019584	0.999997	380	1	1.1e-05
MOB3B	6	0.4263	0.67776	0.999999	13683	3	2.49e-06	0.018873	0.019627	0.999997	381	1	2.49e-06
RACGAP1	6	0.68776	0.85515	0.999999	17409	2	8.92e-07	0.018921	0.019681	0.999997	382	1	8.92e-07
MED1	6	0.24082	0.48929	0.999999	9999	4	-1.64e-06	0.018969	0.019735	0.999997	383	1	-1.64e-06
MBTPS2	6	0.97649	0.97795	0.999999	20294	1	1.94e-06	0.019017	0.01978	0.999997	384	1	1.94e-06
hsa-mir-592	3	0.98859	0.98872	0.999999	20593	0	1.23e-05	0.019131	0.019177	0.999997	385	1	1.23e-05
DENND4B	6	0.50246	0.7334	0.999999	14767	2	1.3e-06	0.01916	0.019921	0.999997	386	1	1.3e-06
TMEM203	6	0.32403	0.59354	0.999999	11983	4	-5.95e-07	0.019208	0.019968	0.999997	387	1	-5.95e-07
DDX42	6	0.0040123	0.019293	0.685507	560	5	-3.35e-06	0.019256	0.020012	0.999997	388	1	-3.35e-06
LIPE	6	0.031917	0.1144	0.901984	2615	3	6.84e-07	0.019304	0.020063	0.999997	389	1	6.84e-07
hsa-mir-3155b	4	0.57744	0.72787	0.999999	15879	1	7.77e-06	0.019312	0.019543	0.999997	390	1	7.77e-06
hsa-mir-3155a	4	0.57744	0.72787	0.999999	15878	1	7.77e-06	0.019312	0.019543	0.999997	391	1	7.77e-06
TMPRSS5	6	0.099554	0.2802	0.973722	5927	2	3.07e-06	0.019352	0.02011	0.999997	392	1	3.07e-06
TMEM101	6	0.78085	0.89338	0.999999	18229	2	6.79e-07	0.019448	0.0202	0.999997	393	1	6.79e-07
RAB40A	6	0.76291	0.88547	0.999999	18032	2	5.47e-06	0.019496	0.020248	0.999997	394	1	5.47e-06
ZNF274	6	0.40185	0.65991	0.999999	13311	1	1.29e-06	0.019544	0.020293	0.999997	395	1	1.29e-06
C1D	6	0.12704	0.32871	0.985405	6887	3	4.18e-07	0.019592	0.020343	0.999997	396	1	4.18e-07
ZNF607	6	0.37883	0.64286	0.999999	12953	1	5.4e-06	0.019688	0.02044	0.999997	397	1	5.4e-06
hsa-mir-1197	4	0.84075	0.87153	0.999999	18873	1	1.38e-05	0.019776	0.019999	0.999997	398	1	1.38e-05
RMND5A	6	0.21541	0.45558	0.999999	9336	2	2.87e-06	0.019783	0.020533	0.999997	399	1	2.87e-06
HOXC11	6	0.58283	0.79137	0.999999	15964	1	6.82e-06	0.019831	0.020578	0.999997	400	1	6.82e-06
CDKN2A	6	0.25224	0.50416	0.999999	10273	4	-3.87e-06	0.019879	0.020614	0.999997	401	1	-3.87e-06
NME5	6	0.83633	0.9194	0.999999	18826	2	1.81e-06	0.019927	0.020656	0.999997	402	1	1.81e-06
SPPL3	6	0.75257	0.88106	0.999999	17936	1	9.32e-06	0.019975	0.020708	0.999997	403	1	9.32e-06
KCND1	6	0.61077	0.8114	0.999999	16377	3	-2.24e-06	0.020071	0.02081	0.999997	404	1	-2.24e-06
SPACA1	6	0.94669	0.96323	0.999999	19875	1	2.5e-06	0.020167	0.020909	0.999997	405	1	2.5e-06
FGF12	6	0.53729	0.75861	0.999999	15264	1	6.47e-06	0.020215	0.020946	0.999997	406	1	6.47e-06
SLC52A2	6	0.19705	0.4305	0.999999	8839	2	6.84e-07	0.020262	0.020976	0.999997	407	1	6.84e-07
PCCA	6	0.68203	0.85297	0.999999	17352	2	2.01e-06	0.02031	0.021021	0.999997	408	1	2.01e-06
ZNRF3	6	0.75086	0.88031	0.999999	17924	2	1.85e-07	0.020358	0.021069	0.999997	409	1	1.85e-07
LAMB2	6	0.79526	0.8998	0.999999	18368	2	5.98e-07	0.020454	0.021153	0.999997	410	1	5.98e-07
GLTSCR1	6	0.00018304	0.0010206	0.366973	47	4	-4.95e-07	0.020502	0.021201	0.999997	411	1	-4.95e-07
MOV10L1	6	0.27841	0.53755	0.999999	10908	4	-2.37e-06	0.02055	0.021253	0.999997	412	1	-2.37e-06
NXT2	6	0.62902	0.82424	0.999999	16662	2	3.87e-06	0.020598	0.021302	0.999997	413	1	3.87e-06
TXNRD3	6	0.84292	0.92267	0.999999	18901	1	1.06e-05	0.020646	0.02136	0.999997	414	1	1.06e-05
FZD2	6	0.35063	0.62184	0.999999	12527	3	-7.15e-07	0.020693	0.021405	0.999997	415	1	-7.15e-07
HMGB1	6	0.077455	0.22991	0.956812	4950	2	1.47e-06	0.020741	0.021448	0.999997	416	1	1.47e-06
ESD	6	0.83081	0.91663	0.999999	18764	2	3.42e-06	0.020789	0.021497	0.999997	417	1	3.42e-06
hsa-mir-4287	4	0.29254	0.50844	0.999999	11243	3	-2.87e-06	0.020799	0.020975	0.999997	418	1	-2.87e-06
UBE2NL	6	0.94236	0.96176	0.999999	19823	1	6.89e-06	0.020837	0.021541	0.999997	419	1	6.89e-06
hsa-mir-3192	4	0.11009	0.25218	0.961929	6375	2	-2.57e-06	0.020863	0.021048	0.999997	420	1	-2.57e-06
PRR24	6	0.034204	0.1207	0.904339	2743	3	3.05e-06	0.020885	0.021586	0.999997	421	1	3.05e-06
ZNF561	6	0.76483	0.8863	0.999999	18057	1	4.17e-06	0.020933	0.021635	0.999997	422	1	4.17e-06
LOC100506688	6	0.30924	0.57568	0.999999	11644	3	1.55e-06	0.020981	0.021684	0.999997	423	1	1.55e-06
ENHO	6	0.71537	0.86592	0.999999	17625	2	2.01e-07	0.021028	0.021732	0.999997	424	1	2.01e-07
hsa-mir-3689d-2	4	0.54589	0.70391	0.999999	15388	2	-1.25e-06	0.021055	0.021229	0.999997	425	1	-1.25e-06
METAP2	6	0.15572	0.37175	0.996004	7714	3	-2.9e-06	0.021076	0.021782	0.999997	426	1	-2.9e-06
CCDC37	6	0.64381	0.83461	0.999999	16906	3	-2.84e-07	0.021124	0.021832	0.999997	427	1	-2.84e-07
MME	6	0.78365	0.89461	0.999999	18260	1	8.2e-06	0.021172	0.021871	0.999997	428	1	8.2e-06
USO1	6	0.99245	0.99252	0.999999	20729	0	7.47e-06	0.02122	0.021916	0.999997	429	1	7.47e-06
LSM12	6	0.35585	0.62571	0.999999	12600	3	1.47e-06	0.021268	0.021959	0.999997	430	1	1.47e-06
FAM43A	6	0.17702	0.40246	0.999999	8300	2	2.14e-06	0.021316	0.02201	0.999997	431	1	2.14e-06
hsa-mir-4652	4	0.11441	0.25891	0.962545	6505	2	-1.02e-06	0.021343	0.021513	0.999997	432	1	-1.02e-06
LRRC14	6	0.45091	0.69585	0.999999	14039	2	2.66e-06	0.021363	0.02206	0.999997	433	1	2.66e-06
SLC9A4	6	0.15565	0.37163	0.996004	7710	1	1.03e-05	0.021411	0.022108	0.999997	434	1	1.03e-05
hsa-mir-520f	4	0.95334	0.95322	0.999999	19948	0	9.24e-06	0.021438	0.021606	0.999997	435	1	9.24e-06
AMBRA1	6	0.47357	0.71229	0.999999	14348	2	-1.19e-06	0.021459	0.02216	0.999997	436	1	-1.19e-06
OR7D2	6	0.98355	0.98373	0.999999	20453	1	4.94e-06	0.021507	0.022207	0.999997	437	1	4.94e-06
hsa-mir-648	4	0.93171	0.93184	0.999999	19735	1	4.29e-06	0.021598	0.02177	0.999997	438	1	4.29e-06
NOTCH4	6	0.27871	0.5379	0.999999	10917	2	1.67e-06	0.02165	0.02235	0.999997	439	1	1.67e-06
GCM2	6	0.53602	0.75771	0.999999	15241	3	-8.9e-07	0.021698	0.022392	0.999997	440	1	-8.9e-07
BRWD3	6	0.3484	0.62014	0.999999	12495	3	2.24e-06	0.021746	0.022437	0.999997	441	1	2.24e-06
CWH43	6	0.19724	0.43078	0.999999	8845	3	2.17e-07	0.021794	0.022489	0.999997	442	1	2.17e-07
UBAC2	6	0.31213	0.57923	0.999999	11725	3	-2.66e-07	0.021842	0.022536	0.999997	443	1	-2.66e-07
NEK11	6	0.4909	0.72495	0.999999	14599	3	4.59e-06	0.02189	0.022584	0.999997	444	1	4.59e-06
PRPF39	6	0.37334	0.63872	0.999999	12870	2	2.72e-06	0.021937	0.022626	0.999997	445	1	2.72e-06
AUH	6	0.36965	0.63602	0.999999	12810	2	-3.4e-06	0.021985	0.022672	0.999997	446	1	-3.4e-06
PEX14	6	0.24806	0.49866	0.999999	10158	2	6.17e-06	0.022033	0.022723	0.999997	447	1	6.17e-06
SULT1A1	6	0.19446	0.42692	0.999999	8772	3	1e-06	0.022081	0.022769	0.999997	448	1	1e-06
UPF2	6	0.38958	0.6509	0.999999	13114	3	-1.82e-07	0.022129	0.022815	0.999997	449	1	-1.82e-07
BPIFA2	6	0.096718	0.2739	0.968761	5836	1	8.24e-06	0.022224	0.022907	0.999997	450	1	8.24e-06
PIWIL4	6	0.49099	0.72501	0.999999	14600	3	-9.94e-07	0.022272	0.022955	0.999997	451	1	-9.94e-07
CCPG1	6	0.71525	0.86586	0.999999	17623	1	2.34e-06	0.02232	0.023	0.999997	452	1	2.34e-06
TRA2A	6	0.20134	0.43646	0.999999	8959	2	1.21e-06	0.022416	0.023097	0.999997	453	1	1.21e-06
TBL2	6	0.54826	0.7665	0.999999	15427	2	1.75e-06	0.022463	0.02314	0.999997	454	1	1.75e-06
BGN	6	0.99923	0.99924	0.999999	20892	0	6.83e-06	0.022511	0.023189	0.999997	455	1	6.83e-06
HIST1H3G	6	0.1815	0.40879	0.999999	8424	2	1.59e-06	0.022559	0.023234	0.999997	456	1	1.59e-06
CCL7	6	0.14228	0.35181	0.989439	7353	3	-2.22e-06	0.022607	0.023276	0.999997	457	1	-2.22e-06
ZP4	6	0.29745	0.56118	0.999999	11346	2	3.61e-06	0.022655	0.023324	0.999997	458	1	3.61e-06
ESR2	6	0.25177	0.50351	0.999999	10262	3	3.97e-07	0.022702	0.023366	0.999997	459	1	3.97e-07
CALML6	6	0.83025	0.91634	0.999999	18754	2	3.41e-06	0.022798	0.023458	0.999997	460	1	3.41e-06
ZNF100	6	0.93577	0.95957	0.999999	19772	1	9.96e-06	0.022846	0.023508	0.999997	461	1	9.96e-06
ZNF267	6	0.12095	0.31937	0.984697	6681	2	-1.18e-06	0.022893	0.023561	0.999997	462	1	-1.18e-06
DNAJC17	6	0.62272	0.81981	0.999999	16543	1	8.91e-07	0.022989	0.023648	0.999997	463	1	8.91e-07
hsa-mir-362	4	0.94568	0.94551	0.999999	19865	0	2.85e-06	0.023035	0.023196	0.999997	464	1	2.85e-06
CCDC171	6	0.49108	0.72507	0.999999	14601	3	1.85e-06	0.023037	0.023699	0.999997	465	1	1.85e-06
RNFT2	6	0.036163	0.12609	0.90554	2865	4	-1.57e-06	0.023085	0.02374	0.999997	466	1	-1.57e-06
GNB1L	6	0.028153	0.1038	0.894689	2392	3	-1.43e-06	0.023132	0.023788	0.999997	467	1	-1.43e-06
SNTG1	6	0.99027	0.99036	0.999999	20661	0	2.62e-06	0.02318	0.023832	0.999997	468	1	2.62e-06
ETV6	6	0.0279	0.10306	0.893874	2375	3	-2.3e-06	0.023228	0.023874	0.999997	469	1	-2.3e-06
C3	6	0.8086	0.90594	0.999999	18520	2	1.87e-06	0.023276	0.023917	0.999997	470	1	1.87e-06
DHX40	6	0.74591	0.87825	0.999999	17883	2	-6.08e-07	0.023323	0.023968	0.999997	471	1	-6.08e-07
PGM2L1	6	0.73974	0.87568	0.999999	17834	1	3.64e-06	0.023371	0.024014	0.999997	472	1	3.64e-06
HSPB1	6	0.43849	0.68664	0.999999	13856	3	-1.51e-06	0.023419	0.024065	0.999997	473	1	-1.51e-06
ASRGL1	6	0.18581	0.41483	0.999999	8527	3	-2.87e-07	0.023467	0.024119	0.999997	474	1	-2.87e-07
IL31	6	0.059488	0.18673	0.940043	4108	4	-4.43e-06	0.023514	0.024157	0.999997	475	1	-4.43e-06
CACTIN	6	0.14407	0.35453	0.990997	7398	4	-2.62e-06	0.023562	0.024199	0.999997	476	1	-2.62e-06
MKLN1	6	0.52968	0.75318	0.999999	15147	1	5.97e-06	0.02361	0.024242	0.999997	477	1	5.97e-06
SPERT	6	0.078948	0.23337	0.958577	5009	3	-2.55e-07	0.023658	0.024285	0.999997	478	1	-2.55e-07
TOR1A	6	0.79213	0.89836	0.999999	18337	2	4.14e-07	0.023706	0.024339	0.999997	479	1	4.14e-07
PPDPF	6	0.12597	0.32708	0.985405	6846	3	1.48e-07	0.023801	0.024431	0.999997	480	1	1.48e-07
FAS	6	0.86559	0.93456	0.999999	19181	2	1.29e-06	0.023849	0.024479	0.999997	481	1	1.29e-06
MTMR8	6	0.86763	0.93567	0.999999	19206	1	3.32e-06	0.023896	0.024519	0.999997	482	1	3.32e-06
GNB1	6	0.28166	0.54158	0.999999	10985	4	-7.07e-06	0.023944	0.024561	0.999997	483	1	-7.07e-06
SHROOM4	6	0.056666	0.17971	0.939302	3957	2	4.85e-07	0.02404	0.024657	0.999997	484	1	4.85e-07
DOCK3	6	0.56571	0.77898	0.999999	15702	2	5.04e-07	0.024087	0.024704	0.999997	485	1	5.04e-07
SAMD12	6	0.28801	0.54951	0.999999	11141	2	6.35e-07	0.024183	0.024793	0.999997	486	1	6.35e-07
PCDHGB5	6	0.99213	0.9922	0.999999	20713	0	1.48e-05	0.024231	0.02484	0.999997	487	1	1.48e-05
hsa-mir-548d-1	4	0.71769	0.82291	0.999999	17646	1	1.45e-05	0.024263	0.024409	0.999997	488	1	1.45e-05
hsa-mir-548aa-1	4	0.71769	0.82291	0.999999	17645	1	1.45e-05	0.024263	0.024409	0.999997	489	1	1.45e-05
ATP6V0C	6	0.32908	0.59954	0.999999	12093	2	5.53e-06	0.024326	0.024924	0.999997	490	1	5.53e-06
RSC1A1	6	0.7577	0.88325	0.999999	17978	2	2.43e-06	0.024469	0.025056	0.999997	491	1	2.43e-06
FETUB	6	0.18018	0.40693	0.999999	8369	4	-6.33e-06	0.024517	0.025107	0.999997	492	1	-6.33e-06
C6orf10	6	0.9499	0.96445	0.999999	19909	1	7.86e-06	0.024565	0.025156	0.999997	493	1	7.86e-06
KIAA1462	6	0.43629	0.68502	0.999999	13828	2	-3.34e-07	0.02466	0.025251	0.999997	494	1	-3.34e-07
SYNJ1	6	0.49268	0.72621	0.999999	14620	2	6.19e-06	0.024708	0.025302	0.999997	495	1	6.19e-06
VRTN	6	0.87207	0.93809	0.999999	19251	2	6.58e-06	0.024756	0.025348	0.999997	496	1	6.58e-06
FLG2	6	0.010911	0.048615	0.806707	1226	5	-4.42e-06	0.024803	0.025396	0.999997	497	1	-4.42e-06
TMPPE	6	0.85524	0.92905	0.999999	19048	2	6.37e-06	0.024851	0.025437	0.999997	498	1	6.37e-06
MFAP5	6	0.99324	0.99331	0.999999	20743	0	5.01e-06	0.024899	0.025481	0.999997	499	1	5.01e-06
KIAA0556	6	0.10639	0.29505	0.976427	6219	3	-1.12e-06	0.024994	0.02557	0.999997	500	1	-1.12e-06
KIRREL	6	0.83065	0.91654	0.999999	18760	2	2.63e-06	0.025042	0.02561	0.999997	501	1	2.63e-06
ZC3H12B	6	0.15795	0.37501	0.996486	7779	4	-2.13e-06	0.025137	0.025699	0.999997	502	1	-2.13e-06
SHB	6	0.16167	0.38046	0.997671	7875	4	-2.06e-06	0.025185	0.025747	0.999997	503	1	-2.06e-06
DPRX	6	0.070221	0.21277	0.945105	4634	3	6.45e-07	0.025233	0.025795	0.999997	504	1	6.45e-07
BCAS3	6	0.85475	0.92879	0.999999	19039	2	2.59e-06	0.02528	0.025837	0.999997	505	1	2.59e-06
TBC1D17	6	0.36662	0.63377	0.999999	12767	3	1.69e-06	0.025328	0.025887	0.999997	506	1	1.69e-06
MGAT2	6	0.040837	0.13875	0.914227	3128	4	-3.63e-06	0.025423	0.025976	0.999997	507	1	-3.63e-06
PABPC5	6	0.97923	0.97998	0.999999	20372	1	1.2e-05	0.025471	0.02602	0.999997	508	1	1.2e-05
XPA	6	0.65274	0.8409	0.999999	17056	2	3.16e-06	0.025519	0.026073	0.999997	509	1	3.16e-06
PLA2G5	6	0.27281	0.53049	0.999999	10773	2	6.64e-06	0.025566	0.026115	0.999997	510	1	6.64e-06
TNS1	6	0.84289	0.92266	0.999999	18900	1	1.17e-06	0.025614	0.02616	0.999997	511	1	1.17e-06
PLCD3	6	0.067303	0.2058	0.943434	4493	4	-2.11e-07	0.025662	0.026209	0.999997	512	1	-2.11e-07
GOSR2	6	0.23339	0.47948	0.999999	9782	2	2.62e-06	0.025709	0.026259	0.999997	513	1	2.62e-06
IQCK	6	0.0045947	0.021875	0.688717	637	3	-1.11e-07	0.025757	0.026294	0.999997	514	1	-1.11e-07
NYAP1	6	0.64402	0.83476	0.999999	16915	2	4.92e-06	0.025805	0.026349	0.999997	515	1	4.92e-06
hsa-mir-1470	4	0.30081	0.51893	0.999999	11425	2	1.3e-07	0.02584	0.025945	0.999997	516	1	1.3e-07
PTAR1	6	0.93247	0.95857	0.999999	19739	1	3.48e-06	0.025852	0.026401	0.999997	517	1	3.48e-06
IL8	6	0.53878	0.75967	0.999999	15286	2	3.65e-06	0.0259	0.026446	0.999997	518	1	3.65e-06
EHD3	6	0.14114	0.35011	0.988244	7327	2	1.27e-06	0.025948	0.026501	0.999997	519	1	1.27e-06
PBX2	6	0.20984	0.44803	0.999999	9191	3	2.09e-06	0.025995	0.026544	0.999997	520	1	2.09e-06
BNIP3L	6	0.27607	0.53459	0.999999	10859	4	-3.71e-06	0.026043	0.026587	0.999997	521	1	-3.71e-06
ZNF331	6	0.12971	0.33282	0.986036	6970	4	-1.39e-06	0.026091	0.026642	0.999997	522	1	-1.39e-06
PRSS58	6	0.15425	0.36958	0.995754	7674	3	1.2e-06	0.026186	0.026729	0.999997	523	1	1.2e-06
TNRC6B	6	0.069645	0.21136	0.94381	4616	2	1.35e-06	0.026234	0.026771	0.999997	524	1	1.35e-06
MYH14	6	0.48619	0.72152	0.999999	14530	2	6.45e-06	0.026281	0.02682	0.999997	525	1	6.45e-06
UNC5C	6	0.51355	0.74156	0.999999	14920	3	2.63e-06	0.026329	0.026863	0.999997	526	1	2.63e-06
HNRNPA2B1	6	0.66633	0.84704	0.999999	17190	2	-1.11e-07	0.026376	0.026917	0.999997	527	1	-1.11e-07
PTCHD3	6	0.25578	0.50878	0.999999	10362	4	-2.88e-06	0.026424	0.026969	0.999997	528	1	-2.88e-06
VPS13B	6	0.65277	0.84092	0.999999	17057	1	2.91e-06	0.026519	0.02706	0.999997	529	1	2.91e-06
ICAM1	6	0.039786	0.13591	0.91184	3069	4	-1.16e-06	0.026567	0.027103	0.999997	530	1	-1.16e-06
SNRNP48	6	0.17314	0.39698	0.999999	8193	4	-1.59e-06	0.026615	0.027152	0.999997	531	1	-1.59e-06
PRKAR2B	6	0.057568	0.18195	0.939302	4001	5	-3.35e-06	0.026662	0.027196	0.999997	532	1	-3.35e-06
ETV7	6	0.033057	0.11756	0.904339	2675	4	-2.95e-06	0.02671	0.027242	0.999997	533	1	-2.95e-06
hsa-mir-4278	4	0.9244	0.92535	0.999999	19687	1	1.04e-05	0.026732	0.026826	0.999997	534	1	1.04e-05
CKB	6	0.029781	0.10841	0.899602	2483	2	7.91e-07	0.026758	0.027286	0.999997	535	1	7.91e-07
DNAJA2	6	0.72349	0.86914	0.999999	17691	1	4.22e-06	0.026805	0.027331	0.999997	536	1	4.22e-06
RLTPR	6	0.16843	0.39023	0.999027	8062	3	3.09e-07	0.026853	0.027381	0.999997	537	1	3.09e-07
CXorf30	6	0.99982	0.99981	0.999999	20908	0	1.08e-05	0.0269	0.027428	0.999997	538	1	1.08e-05
FAM118A	6	0.51513	0.74273	0.999999	14943	2	2.47e-06	0.026948	0.027468	0.999997	539	1	2.47e-06
CMYA5	6	0.74121	0.87626	0.999999	17842	2	3.35e-06	0.026996	0.02752	0.999997	540	1	3.35e-06
DCST2	6	0.34019	0.61252	0.999999	12349	4	-1.99e-06	0.027043	0.027554	0.999997	541	1	-1.99e-06
RBM3	6	0.16926	0.39142	0.999027	8093	2	6.74e-07	0.027138	0.027636	0.999997	542	1	6.74e-07
MITD1	6	0.33504	0.60647	0.999999	12223	2	6.59e-08	0.027234	0.027741	0.999997	543	1	6.59e-08
SPIN2B	6	0.94293	0.96194	0.999999	19832	1	5.54e-06	0.027305	0.027809	0.999997	544	1	5.54e-06
SPIN2A	6	0.94293	0.96194	0.999999	19831	1	1.4e-05	0.027305	0.027809	0.999997	545	1	1.4e-05
TRAPPC11	6	0.8232	0.91286	0.999999	18671	2	2.75e-06	0.027376	0.027882	0.999997	546	1	2.75e-06
URM1	6	0.2155	0.4557	0.999999	9340	3	-3.66e-06	0.027424	0.027926	0.999997	547	1	-3.66e-06
USP38	6	0.075966	0.22642	0.956812	4877	3	-1.76e-06	0.027472	0.027973	0.999997	548	1	-1.76e-06
SMPD4	6	0.26691	0.52306	0.999999	10643	4	-1.71e-06	0.027519	0.028022	0.999997	549	1	-1.71e-06
SEPP1	6	0.11463	0.30964	0.982063	6508	4	-6.3e-06	0.027567	0.028065	0.999997	550	1	-6.3e-06
hsa-mir-548h-1	4	0.6976	0.81663	0.999999	17486	1	3.57e-07	0.027591	0.027663	0.999997	551	1	3.57e-07
KCNS3	6	0.99936	0.99937	0.999999	20896	0	5.47e-06	0.027614	0.028115	0.999997	552	1	5.47e-06
C15orf60	6	0.87129	0.9377	0.999999	19242	1	1.5e-06	0.027662	0.02816	0.999997	553	1	1.5e-06
FNTA	6	0.063286	0.1961	0.943401	4303	2	6.8e-06	0.027757	0.028246	0.999997	554	1	6.8e-06
SSC5D	6	0.59522	0.80034	0.999999	16137	3	-7.45e-07	0.027805	0.028289	0.999997	555	1	-7.45e-07
TMEM25	6	0.1518	0.36597	0.995446	7595	3	1.12e-06	0.027852	0.028332	0.999997	556	1	1.12e-06
C17orf104	6	0.16231	0.3814	0.997671	7891	4	-1.04e-06	0.0279	0.028372	0.999997	557	1	-1.04e-06
HUNK	6	0.35791	0.6272	0.999999	12633	3	3.19e-06	0.027948	0.028411	0.999997	558	1	3.19e-06
CELA2A	6	0.52995	0.75339	0.999999	15152	1	1.03e-05	0.027995	0.028462	0.999997	559	1	1.03e-05
hsa-mir-5089	4	0.6032	0.74787	0.999999	16250	1	2.05e-06	0.028036	0.028087	0.999997	560	1	2.05e-06
ASB12	6	0.91522	0.95401	0.999999	19632	1	5.45e-07	0.028043	0.028505	0.999997	561	1	5.45e-07
DENND2A	6	0.081734	0.23987	0.960247	5147	2	-9.34e-07	0.028138	0.028602	0.999997	562	1	-9.34e-07
OR6C1	6	0.63306	0.82703	0.999999	16728	1	5.34e-07	0.028185	0.028649	0.999997	563	1	5.34e-07
CH25H	6	0.17159	0.39479	0.999999	8156	3	8.94e-07	0.028233	0.028695	0.999997	564	1	8.94e-07
ANO7	6	0.059125	0.18583	0.940043	4093	3	3.94e-07	0.028281	0.028742	0.999997	565	1	3.94e-07
MAB21L1	6	0.1094	0.30144	0.977954	6350	4	-1.59e-06	0.028328	0.028797	0.999997	566	1	-1.59e-06
IL1RAP	6	0.0279	0.10306	0.893874	2376	2	6.65e-06	0.028376	0.028843	0.999997	567	1	6.65e-06
STAP1	6	0.25954	0.51369	0.999999	10451	2	3.19e-06	0.028471	0.028941	0.999997	568	1	3.19e-06
SDR39U1	6	0.076985	0.2288	0.956812	4927	5	-8.34e-07	0.028518	0.028987	0.999997	569	1	-8.34e-07
CENPQ	6	0.77032	0.88873	0.999999	18120	2	6.42e-06	0.028566	0.029032	0.999997	570	1	6.42e-06
WFDC5	6	0.21262	0.4518	0.999999	9265	2	4.65e-06	0.028613	0.029089	0.999997	571	1	4.65e-06
SNRPF	6	0.00010457	0.00057065	0.366973	26	5	-4.24e-06	0.028661	0.029128	0.999997	572	1	-4.24e-06
FEM1A	6	0.65194	0.84033	0.999999	17043	2	1.86e-06	0.028709	0.029181	0.999997	573	1	1.86e-06
RNF122	6	0.23128	0.47676	0.999999	9730	3	3.51e-06	0.028756	0.029236	0.999997	574	1	3.51e-06
ZNF682	6	0.035303	0.1237	0.904339	2813	4	-3.25e-06	0.028899	0.029372	0.999997	575	1	-3.25e-06
OR6C76	6	0.23107	0.47648	0.999999	9725	4	-1.67e-06	0.028946	0.029407	0.999997	576	1	-1.67e-06
TIGD5	6	0.63146	0.82592	0.999999	16700	3	1.36e-07	0.028994	0.029451	0.999997	577	1	1.36e-07
EPS8	6	0.95351	0.96586	0.999999	19950	1	2.73e-07	0.029041	0.029496	0.999997	578	1	2.73e-07
C4orf40	6	0.37389	0.63914	0.999999	12878	3	3.47e-06	0.029136	0.029598	0.999997	579	1	3.47e-06
OR5H6	6	0.24498	0.49469	0.999999	10099	3	-4.18e-07	0.029231	0.029678	0.999997	580	1	-4.18e-07
FCRL6	6	0.56262	0.77676	0.999999	15643	2	1.29e-06	0.029374	0.029829	0.999997	581	1	1.29e-06
PRRT1	6	0.9724	0.97518	0.999999	20233	1	5.46e-06	0.029469	0.029917	0.999997	582	1	5.46e-06
PPP1R3C	6	0.52647	0.75084	0.999999	15102	3	-9.75e-06	0.029564	0.030012	0.999997	583	1	-9.75e-06
AEBP1	6	0.00024564	0.0013347	0.372211	73	5	-4.02e-06	0.029612	0.03006	0.999997	584	1	-4.02e-06
KCNQ1	6	0.05374	0.17228	0.938115	3789	4	-1.7e-06	0.029659	0.030101	0.999997	585	1	-1.7e-06
POLR2A	6	0.21425	0.45402	0.999999	9307	4	-5.25e-07	0.029707	0.030141	0.999997	586	1	-5.25e-07
hsa-mir-4260	4	0.66762	0.79798	0.999999	17201	2	-8.93e-07	0.029751	0.029754	0.999997	587	1	-8.93e-07
TPM2	6	0.19987	0.43441	0.999999	8914	2	-2.27e-06	0.029754	0.030185	0.999997	588	1	-2.27e-06
TSHZ3	6	0.018563	0.075914	0.859574	1810	3	-7.49e-07	0.029802	0.030233	0.999997	589	1	-7.49e-07
TAS2R40	6	0.49392	0.72714	0.999999	14636	2	5.25e-06	0.029849	0.030276	0.999997	590	1	5.25e-06
LCE3C	6	0.95863	0.96796	0.999999	20020	1	1.45e-06	0.029897	0.030329	0.999997	591	1	1.45e-06
OPRK1	6	0.57905	0.78863	0.999999	15902	2	2.69e-06	0.029944	0.030379	0.999997	592	1	2.69e-06
MX2	6	0.062833	0.19496	0.94153	4286	3	2.65e-06	0.029992	0.030423	0.999997	593	1	2.65e-06
SLC2A9	6	0.445	0.6915	0.999999	13956	2	1.6e-06	0.030039	0.030467	0.999997	594	1	1.6e-06
POM121	6	0.45662	0.7	0.999999	14118	3	1.64e-07	0.030087	0.030513	0.999997	595	1	1.64e-07
EEF1D	5	0.8826	0.92152	0.999999	19394	1	6.87e-07	0.030098	0.030291	0.999997	596	1	6.87e-07
ARFGEF2	6	0.8778	0.94126	0.999999	19337	1	1.79e-05	0.030134	0.030551	0.999997	597	1	1.79e-05
TIGIT	6	0.817	0.90991	0.999999	18592	2	5.94e-06	0.030182	0.030595	0.999997	598	1	5.94e-06
BCL2L11	6	0.99928	0.9993	0.999999	20893	0	1.29e-05	0.030229	0.030635	0.999997	599	1	1.29e-05
OR4F4	6	0.57467	0.78545	0.999999	15825	1	-1.13e-05	0.0303	0.030707	0.999997	600	1	-1.13e-05
OR4F17	6	0.57467	0.78545	0.999999	15824	1	-1.13e-05	0.0303	0.030707	0.999997	601	1	-1.13e-05
hsa-mir-3118-3	1	0.96963	0.96972	0.999999	20172	0	1.99e-05	0.030369	0.030254	0.999997	602	0	1.99e-05
TRIM13	6	0.1073	0.29701	0.976774	6261	3	7.23e-07	0.030371	0.030773	0.999997	603	1	7.23e-07
TMED7	6	0.15293	0.36766	0.995559	7626	3	-2.38e-06	0.030443	0.03084	0.999997	604	1	-2.38e-06
TMED7-TICAM2	6	0.33829	0.61027	0.999999	12297	4	-2.09e-06	0.030443	0.03084	0.999997	605	1	-2.09e-06
SAMSN1	6	0.52895	0.75263	0.999999	15138	3	6.06e-06	0.030514	0.030909	0.999997	606	1	6.06e-06
PTF1A	6	0.021202	0.083749	0.865252	1975	4	-2.75e-06	0.030561	0.030957	0.999997	607	1	-2.75e-06
ASIC5	6	0.791	0.89788	0.999999	18326	2	7.67e-06	0.030609	0.031008	0.999997	608	1	7.67e-06
PARP6	5	0.16641	0.37616	0.996647	8008	3	-3.12e-06	0.030652	0.030818	0.999997	609	1	-3.12e-06
hsa-mir-548g	2	0.90742	0.90741	0.999999	19593	0	8.63e-06	0.030654	0.030625	0.999997	610	0	8.63e-06
FUT8	6	0.051821	0.16743	0.93337	3702	5	-4.33e-06	0.030656	0.031052	0.999997	611	1	-4.33e-06
ARPC3	6	0.97807	0.9791	0.999999	20344	1	6.4e-06	0.030704	0.031104	0.999997	612	1	6.4e-06
SLC25A27	6	0.39551	0.65526	0.999999	13211	3	2.76e-06	0.030751	0.031148	0.999997	613	1	2.76e-06
ALPI	6	0.52161	0.74734	0.999999	15035	3	3.17e-07	0.030799	0.031188	0.999997	614	1	3.17e-07
SLC9C2	6	0.11635	0.31231	0.982888	6557	3	-1.51e-07	0.030846	0.031239	0.999997	615	1	-1.51e-07
DBT	6	0.96633	0.97171	0.999999	20126	1	2.64e-06	0.030894	0.031286	0.999997	616	1	2.64e-06
FCAMR	6	0.14741	0.35942	0.992168	7487	4	-1.2e-06	0.030941	0.031336	0.999997	617	1	-1.2e-06
KMT2A	6	0.70909	0.86342	0.999999	17575	2	4.49e-06	0.030989	0.031379	0.999997	618	1	4.49e-06
hsa-mir-6068	4	0.79585	0.85131	0.999999	18379	1	7.42e-06	0.031021	0.031018	0.999997	619	1	7.42e-06
ZNF175	6	0.062009	0.19297	0.941323	4237	3	2.52e-08	0.031083	0.03146	0.999997	620	1	2.52e-08
KRTAP19-7	6	0.077875	0.23085	0.958115	4966	2	4.05e-06	0.031178	0.031556	0.999997	621	1	4.05e-06
NBL1	6	0.63594	0.82907	0.999999	16780	2	1.03e-06	0.031249	0.031631	0.999997	622	1	1.03e-06
C1orf151-NBL1	6	0.98375	0.98391	0.999999	20460	1	4.41e-06	0.031249	0.031631	0.999997	623	1	4.41e-06
PSMC5	6	0.042565	0.14334	0.920977	3208	4	-9.19e-07	0.031321	0.031708	0.999997	624	1	-9.19e-07
FIGNL1	6	0.60092	0.80439	0.999999	16214	3	5.62e-07	0.031368	0.031747	0.999997	625	1	5.62e-07
SLC26A10	6	0.14807	0.36043	0.992986	7501	4	-1.19e-06	0.031463	0.031837	0.999997	626	1	-1.19e-06
OR52A1	6	0.21946	0.46093	0.999999	9442	2	1.01e-05	0.03151	0.031895	0.999997	627	1	1.01e-05
ZBED4	6	0.01537	0.066097	0.836325	1606	4	-2.56e-06	0.031558	0.031944	0.999997	628	1	-2.56e-06
FCGR3B	6	0.89217	0.94894	0.999999	19499	1	9.54e-06	0.031605	0.031992	0.999997	629	1	9.54e-06
CCDC108	6	0.6064	0.80828	0.999999	16303	2	1.2e-07	0.031653	0.032042	0.999997	630	1	1.2e-07
HFE2	6	0.26366	0.51893	0.999999	10552	4	-1.1e-06	0.0317	0.032092	0.999997	631	1	-1.1e-06
RPS6KA4	6	0.81154	0.90733	0.999999	18551	1	1.54e-06	0.031748	0.032144	0.999997	632	1	1.54e-06
ASNSD1	6	0.087318	0.25264	0.961929	5418	5	-3.94e-06	0.031795	0.032194	0.999997	633	1	-3.94e-06
C8orf46	6	0.065627	0.2018	0.943434	4407	4	-1.1e-06	0.03189	0.032287	0.999997	634	1	-1.1e-06
ATXN3	6	0.98281	0.98305	0.999999	20438	1	1.71e-06	0.031937	0.032342	0.999997	635	1	1.71e-06
hsa-mir-4792	4	0.031655	0.09637	0.890405	2596	2	4.21e-07	0.031972	0.03195	0.999997	636	1	4.21e-07
ZNF566	6	0.079054	0.23364	0.958577	5018	4	-8.7e-07	0.032032	0.032435	0.999997	637	1	-8.7e-07
CCDC90B	6	0.60697	0.80869	0.999999	16312	3	-4.84e-06	0.032079	0.032483	0.999997	638	1	-4.84e-06
CSGALNACT2	6	0.88319	0.94431	0.999999	19398	1	2.83e-06	0.032127	0.032525	0.999997	639	1	2.83e-06
hsa-mir-4677	4	0.5383	0.69819	0.999999	15278	2	4.04e-07	0.032162	0.032151	0.999997	640	1	4.04e-07
CSNK2A3	6	0.30529	0.57085	0.999999	11551	3	-1.09e-06	0.032174	0.032578	0.999997	641	1	-1.09e-06
MED6	6	0.34554	0.61799	0.999999	12454	2	2.24e-06	0.032269	0.032674	0.999997	642	1	2.24e-06
KLHL4	6	0.13483	0.3406	0.986043	7134	4	-4.11e-06	0.032316	0.032715	0.999997	643	1	-4.11e-06
CCL25	6	0.81238	0.90773	0.999999	18555	2	4.97e-06	0.032364	0.032759	0.999997	644	1	4.97e-06
PRSS42	6	0.40119	0.65941	0.999999	13301	2	3.07e-06	0.032411	0.032814	0.999997	645	1	3.07e-06
CD47	6	0.64051	0.83229	0.999999	16858	2	9.14e-06	0.032459	0.032867	0.999997	646	1	9.14e-06
LOC643802	6	0.78922	0.8971	0.999999	18307	2	5.77e-06	0.032506	0.032916	0.999997	647	1	5.77e-06
hsa-mir-149	4	0.041634	0.12307	0.904339	3169	2	1.81e-06	0.032511	0.03251	0.999997	648	1	1.81e-06
hsa-mir-3124	4	0.16807	0.33943	0.986036	8051	1	4.68e-07	0.032542	0.032545	0.999997	649	1	4.68e-07
MBNL2	6	0.82709	0.91478	0.999999	18719	2	6.94e-06	0.032553	0.032961	0.999997	650	1	6.94e-06
ZC3H8	6	0.1098	0.30209	0.977954	6368	3	1.44e-06	0.032601	0.033006	0.999997	651	1	1.44e-06
SRP9	6	0.12847	0.33092	0.986036	6923	3	9.05e-07	0.032648	0.03305	0.999997	652	1	9.05e-07
FAM83G	6	0.051803	0.16739	0.93337	3696	5	-5.54e-06	0.032696	0.033105	0.999997	653	1	-5.54e-06
LDOC1	6	0.60285	0.80577	0.999999	16246	3	-4.62e-06	0.032743	0.033146	0.999997	654	1	-4.62e-06
ZNF727	6	0.57634	0.78667	0.999999	15852	3	5.97e-07	0.03279	0.033198	0.999997	655	1	5.97e-07
CYP26B1	6	0.4217	0.67443	0.999999	13618	3	9.9e-08	0.032838	0.033242	0.999997	656	1	9.9e-08
GABRB2	6	0.06176	0.19235	0.941323	4209	3	-3.22e-07	0.032885	0.033291	0.999997	657	1	-3.22e-07
RPS27L	6	0.58787	0.79504	0.999999	16046	3	-5.6e-06	0.032932	0.033342	0.999997	658	1	-5.6e-06
CCDC43	6	0.19581	0.42879	0.999999	8806	2	2.29e-06	0.03298	0.033389	0.999997	659	1	2.29e-06
TIMELESS	6	0.16005	0.37809	0.996997	7834	4	-2.77e-06	0.033051	0.033443	0.999997	660	1	-2.77e-06
THEMIS2	6	0.055663	0.17722	0.938115	3908	5	-2.93e-06	0.033169	0.033566	0.999997	661	1	-2.93e-06
ELOVL4	6	0.76771	0.88757	0.999999	18091	2	5.94e-09	0.033217	0.033619	0.999997	662	1	5.94e-09
DENND3	6	0.041691	0.141	0.917593	3176	3	2.29e-06	0.033264	0.033662	0.999997	663	1	2.29e-06
MEN1	6	0.13832	0.34588	0.986043	7252	2	5.94e-06	0.033311	0.033712	0.999997	664	1	5.94e-06
RAB2A	6	0.27844	0.53759	0.999999	10911	3	-2.77e-06	0.033359	0.033751	0.999997	665	1	-2.77e-06
HEY2	6	0.16466	0.38482	0.998087	7959	3	4.01e-07	0.033453	0.033841	0.999997	666	1	4.01e-07
PIK3CD	6	0.061796	0.19244	0.941323	4213	2	4.41e-06	0.033501	0.033883	0.999997	667	1	4.41e-06
PRAF2	6	0.78204	0.89389	0.999999	18241	1	2.71e-06	0.033548	0.03393	0.999997	668	1	2.71e-06
RAB21	6	0.55353	0.77028	0.999999	15508	2	5.22e-07	0.033596	0.033984	0.999997	669	1	5.22e-07
DAAM1	6	0.97538	0.97718	0.999999	20279	1	5.37e-06	0.033643	0.034034	0.999997	670	1	5.37e-06
hsa-mir-4490	4	0.65361	0.78699	0.999999	17066	2	-5.59e-06	0.033666	0.03367	0.999997	671	1	-5.59e-06
CYP2C9	6	0.17423	0.39855	0.999999	8223	4	-3.58e-06	0.03369	0.034073	0.999997	672	1	-3.58e-06
XKRY	6	0.99071	0.99076	0.999999	20671	0	4.54e-06	0.033809	0.034188	0.999997	673	1	4.54e-06
XKRY2	6	0.99071	0.99076	0.999999	20670	0	4.54e-06	0.033809	0.034188	0.999997	674	1	4.54e-06
UCK1	6	0.14018	0.34868	0.988244	7296	4	-7.02e-07	0.03388	0.034262	0.999997	675	1	-7.02e-07
hsa-mir-608	4	0.98522	0.98519	0.999999	20489	0	3.54e-06	0.033904	0.033914	0.999997	676	1	3.54e-06
TMEM39B	6	0.011395	0.050559	0.807935	1267	3	-7.63e-07	0.033927	0.034311	0.999997	677	1	-7.63e-07
TUBGCP5	6	0.74097	0.87617	0.999999	17841	2	3.43e-06	0.033974	0.034355	0.999997	678	1	3.43e-06
APOBEC3A_B	6	0.72442	0.86948	0.999999	17698	2	-3.06e-06	0.034045	0.034432	0.999997	679	1	-3.06e-06
APOBEC3A	6	0.72442	0.86948	0.999999	17697	2	-6.02e-07	0.034045	0.034432	0.999997	680	1	-6.02e-07
hsa-mir-6742	4	0.11086	0.25342	0.961929	6401	1	1.27e-05	0.034062	0.034085	0.999997	681	1	1.27e-05
HK1	6	0.13766	0.34488	0.986043	7232	4	-1.75e-06	0.034116	0.034501	0.999997	682	1	-1.75e-06
ZSCAN21	6	0.11293	0.30703	0.981632	6454	4	-2.84e-06	0.034164	0.034552	0.999997	683	1	-2.84e-06
WDR81	6	0.74163	0.87644	0.999999	17846	2	2.48e-06	0.034211	0.034591	0.999997	684	1	2.48e-06
SMIM12	6	0.48241	0.71878	0.999999	14464	1	7.85e-06	0.034306	0.034679	0.999997	685	1	7.85e-06
OR12D3	6	0.4464	0.69254	0.999999	13977	3	-1.34e-06	0.0344	0.034773	0.999997	686	1	-1.34e-06
TEX35	6	0.059041	0.18563	0.940043	4088	4	-1.76e-06	0.034447	0.034812	0.999997	687	1	-1.76e-06
PDLIM3	6	0.66656	0.84712	0.999999	17194	2	4.15e-06	0.034495	0.034857	0.999997	688	1	4.15e-06
ACTL6A	6	0.17646	0.40168	0.999999	8285	3	3.18e-07	0.034542	0.034902	0.999997	689	1	3.18e-07
TM7SF3	6	0.46391	0.70529	0.999999	14224	3	-1.29e-06	0.034589	0.034949	0.999997	690	1	-1.29e-06
VWC2L	6	0.20831	0.44594	0.999999	9146	4	-1.02e-06	0.034684	0.035048	0.999997	691	1	-1.02e-06
WDR7	6	0.84274	0.92258	0.999999	18897	2	1.71e-06	0.034731	0.035097	0.999997	692	1	1.71e-06
HFM1	6	0.050921	0.16508	0.928766	3664	4	-1.93e-06	0.034779	0.035146	0.999997	693	1	-1.93e-06
GBP5	6	0.022285	0.086911	0.870604	2052	5	-3.28e-06	0.034826	0.035185	0.999997	694	1	-3.28e-06
ARHGDIA	6	0.35559	0.62551	0.999999	12597	3	-2.23e-06	0.03492	0.035277	0.999997	695	1	-2.23e-06
WDR72	6	0.17352	0.39753	0.999999	8208	4	-2.61e-06	0.034968	0.035325	0.999997	696	1	-2.61e-06
ACYP2	6	0.33876	0.61082	0.999999	12307	2	1.02e-07	0.035062	0.035422	0.999997	697	1	1.02e-07
LCE6A	6	0.4205	0.67353	0.999999	13600	2	5.05e-06	0.03511	0.035466	0.999997	698	1	5.05e-06
SPATA8	6	0.96223	0.96961	0.999999	20075	1	2.46e-06	0.035157	0.035519	0.999997	699	1	2.46e-06
CHAD	6	0.48429	0.72013	0.999999	14494	3	-1.35e-08	0.035204	0.03557	0.999997	700	1	-1.35e-08
MFAP3L	6	0.26742	0.52372	0.999999	10655	4	-5.08e-06	0.035299	0.035666	0.999997	701	1	-5.08e-06
NXT1	6	0.14799	0.36031	0.992986	7498	4	-2.21e-06	0.035346	0.035718	0.999997	702	1	-2.21e-06
NCKAP5L	6	0.45642	0.69986	0.999999	14116	3	1.1e-07	0.035393	0.035759	0.999997	703	1	1.1e-07
KAZN	6	0.14275	0.35251	0.989987	7363	2	3.48e-06	0.035441	0.0358	0.999997	704	1	3.48e-06
ATP1A3	6	0.17962	0.40615	0.999999	8350	3	1.3e-08	0.035488	0.035848	0.999997	705	1	1.3e-08
MORC4	6	0.15747	0.37431	0.996451	7765	3	9.12e-07	0.035535	0.035893	0.999997	706	1	9.12e-07
hsa-mir-6841	4	0.67329	0.80243	0.999999	17261	1	1.04e-05	0.035548	0.035585	0.999997	707	1	1.04e-05
MSLN	6	0.065762	0.20212	0.943434	4421	2	3.56e-06	0.035582	0.035945	0.999997	708	1	3.56e-06
MTRNR2L2	6	0.99978	0.99978	0.999999	20904	0	8.11e-06	0.03563	0.035984	0.999997	709	1	8.11e-06
CEP104	6	0.0076438	0.035155	0.758134	938	4	-1.31e-06	0.035677	0.036035	0.999997	710	1	-1.31e-06
LAT2	6	0.38689	0.64889	0.999999	13068	3	3.34e-06	0.035724	0.036078	0.999997	711	1	3.34e-06
IFNA4	6	0.53014	0.75353	0.999999	15160	3	4.14e-08	0.035771	0.036121	0.999997	712	1	4.14e-08
PLA1A	6	0.71811	0.86703	0.999999	17651	2	3.49e-06	0.035819	0.036173	0.999997	713	1	3.49e-06
SPAST	6	0.49547	0.72828	0.999999	14660	3	2.73e-07	0.035866	0.036229	0.999997	714	1	2.73e-07
BAIAP3	6	0.67679	0.85097	0.999999	17289	1	9.41e-06	0.035913	0.036278	0.999997	715	1	9.41e-06
PAX7	6	0.0030283	0.014812	0.644123	450	5	-1.12e-06	0.03596	0.036328	0.999997	716	1	-1.12e-06
ANXA9	6	0.58559	0.79339	0.999999	16009	3	7.54e-07	0.036055	0.036418	0.999997	717	1	7.54e-07
ANGPTL3	6	0.048414	0.1586	0.926334	3535	3	-2.76e-06	0.036291	0.036638	0.999997	718	1	-2.76e-06
PLEKHA6	6	0.20735	0.44466	0.999999	9110	2	4.76e-06	0.036386	0.036734	0.999997	719	1	4.76e-06
SUPT16H	6	0.25598	0.50904	0.999999	10367	2	3.48e-06	0.036433	0.036782	0.999997	720	1	3.48e-06
hsa-mir-6085	4	0.049005	0.14196	0.920041	3561	1	1.14e-05	0.036433	0.036449	0.999997	721	1	1.14e-05
TRAPPC3L	6	0.17738	0.40299	0.999999	8307	3	4.66e-06	0.036504	0.03686	0.999997	722	1	4.66e-06
BET3L	6	0.5366	0.75813	0.999999	15255	3	-1e-06	0.036504	0.03686	0.999997	723	1	-1e-06
OLA1	6	0.13645	0.34303	0.986043	7185	3	-5.55e-07	0.036575	0.036929	0.999997	724	1	-5.55e-07
TMEM255A	6	0.88486	0.94526	0.999999	19418	2	6.88e-06	0.036622	0.036973	0.999997	725	1	6.88e-06
KCNC1	6	0.94527	0.96273	0.999999	19863	1	3.03e-06	0.036716	0.03706	0.999997	726	1	3.03e-06
hsa-mir-18b	4	0.9015	0.9073	0.999999	19557	1	4.8e-07	0.036749	0.03678	0.999997	727	1	4.8e-07
RAPGEF2	6	0.42344	0.67572	0.999999	13639	2	3.16e-06	0.036763	0.037124	0.999997	728	1	3.16e-06
WT1	6	0.01642	0.06946	0.84217	1674	4	-2e-06	0.036858	0.03722	0.999997	729	1	-2e-06
SPO11	6	0.7124	0.86475	0.999999	17605	2	9.14e-07	0.036905	0.037269	0.999997	730	1	9.14e-07
PRMT1	6	0.79703	0.90062	0.999999	18390	2	2.31e-06	0.036952	0.037317	0.999997	731	1	2.31e-06
PMP2	6	0.092008	0.26328	0.965751	5622	3	2.71e-06	0.036999	0.037371	0.999997	732	1	2.71e-06
PGAP1	6	0.65107	0.83975	0.999999	17028	1	6.13e-08	0.037047	0.037431	0.999997	733	1	6.13e-08
ST6GAL2	6	0.82666	0.91457	0.999999	18717	2	1.28e-06	0.037094	0.037475	0.999997	734	1	1.28e-06
TMEM168	6	0.63087	0.82551	0.999999	16688	3	5.12e-07	0.037188	0.037564	0.999997	735	1	5.12e-07
CCR3	6	0.95514	0.96648	0.999999	19975	1	5.1e-06	0.037235	0.037614	0.999997	736	1	5.1e-06
MCF2	6	0.08782	0.25377	0.961929	5443	1	5.32e-06	0.037377	0.037763	0.999997	737	1	5.32e-06
ZNF292	6	0.062265	0.1936	0.941323	4254	4	-4.46e-06	0.037424	0.037809	0.999997	738	1	-4.46e-06
LRRC72	6	0.3795	0.64338	0.999999	12959	2	1.17e-06	0.037471	0.03785	0.999997	739	1	1.17e-06
HSF4	6	0.97079	0.9742	0.999999	20195	1	5.99e-07	0.037519	0.03791	0.999997	740	1	5.99e-07
ABCC1	6	0.16833	0.39008	0.999027	8061	4	-1.73e-06	0.037566	0.037958	0.999997	741	1	-1.73e-06
C9orf171	6	0.1983	0.43227	0.999999	8870	2	3.86e-06	0.037613	0.037999	0.999997	742	1	3.86e-06
hsa-mir-1302-8	4	0.76209	0.83822	0.999999	18025	1	5.19e-06	0.037664	0.037658	0.999997	743	1	5.19e-06
APLP2	6	0.39779	0.65692	0.999999	13249	3	-2.51e-08	0.037707	0.038094	0.999997	744	1	-2.51e-08
SRP19	6	0.80107	0.90244	0.999999	18438	2	4.64e-06	0.037755	0.038147	0.999997	745	1	4.64e-06
MAP7D1	6	0.70922	0.86348	0.999999	17576	2	1.92e-06	0.037802	0.038187	0.999997	746	1	1.92e-06
SERPINA9	6	0.92226	0.95577	0.999999	19675	1	4.71e-06	0.037849	0.038235	0.999997	747	1	4.71e-06
SMCO3	6	0.6381	0.83057	0.999999	16812	3	-2.56e-07	0.037943	0.038324	0.999997	748	1	-2.56e-07
hsa-mir-4317	4	0.53321	0.69438	0.999999	15206	1	5.77e-06	0.03798	0.037959	0.999997	749	1	5.77e-06
SMIM8	6	0.21561	0.45585	0.999999	9344	1	6.89e-06	0.03799	0.038373	0.999997	750	1	6.89e-06
PTPN14	6	0.30546	0.57105	0.999999	11556	4	-2.96e-06	0.038038	0.038422	0.999997	751	1	-2.96e-06
LOC81691	6	0.18619	0.41538	0.999999	8541	3	-3.08e-07	0.038085	0.038476	0.999997	752	1	-3.08e-07
PHF5A	6	0.58161	0.79051	0.999999	15942	1	5.02e-06	0.038179	0.038568	0.999997	753	1	5.02e-06
DGKA	6	0.62836	0.82376	0.999999	16647	1	5.51e-06	0.038226	0.038616	0.999997	754	1	5.51e-06
OSBPL9	4	0.011367	0.037858	0.764042	1264	1	1.22e-05	0.038264	0.038233	0.999997	755	1	1.22e-05
PRRT2	6	0.22513	0.46861	0.999999	9595	2	4.58e-07	0.038273	0.03866	0.999997	756	1	4.58e-07
BRINP3	6	0.86871	0.93627	0.999999	19216	2	4.74e-06	0.038344	0.038735	0.999997	757	1	4.74e-06
FAM5C	6	0.77833	0.89223	0.999999	18199	2	6.36e-07	0.038344	0.038735	0.999997	758	1	6.36e-07
hsa-mir-30e	4	0.77144	0.84174	0.999999	18130	1	3.25e-06	0.03839	0.038367	0.999997	759	1	3.25e-06
PAPLN	6	0.43153	0.68156	0.999999	13754	3	2.34e-06	0.038415	0.038799	0.999997	760	1	2.34e-06
COL9A2	6	0.059068	0.18569	0.940043	4089	4	-8.07e-07	0.038462	0.038843	0.999997	761	1	-8.07e-07
EGFL6	6	0.82774	0.91511	0.999999	18725	2	1.5e-06	0.038556	0.038935	0.999997	762	1	1.5e-06
CNTNAP4	6	0.87361	0.93894	0.999999	19281	2	2.31e-06	0.038603	0.038982	0.999997	763	1	2.31e-06
OR4C12	6	0.87834	0.94156	0.999999	19346	2	-1.49e-06	0.038651	0.03902	0.999997	764	1	-1.49e-06
ECE1	6	0.18105	0.40814	0.999999	8404	4	-2.31e-06	0.038698	0.039061	0.999997	765	1	-2.31e-06
hsa-mir-656	4	0.29972	0.51757	0.999999	11407	3	-3.28e-06	0.038705	0.038676	0.999997	766	1	-3.28e-06
HAPLN3	6	0.12713	0.32884	0.985405	6891	4	-2.23e-06	0.038745	0.039107	0.999997	767	1	-2.23e-06
GSX1	6	0.016326	0.069157	0.84206	1670	4	-2.83e-06	0.038792	0.039151	0.999997	768	1	-2.83e-06
LPA	6	0.21604	0.45641	0.999999	9356	1	2.54e-06	0.038839	0.039208	0.999997	769	1	2.54e-06
TBX19	6	0.21495	0.45496	0.999999	9323	3	-2.08e-06	0.038886	0.03926	0.999997	770	1	-2.08e-06
APIP	6	0.35564	0.62554	0.999999	12598	2	2.67e-06	0.038933	0.039306	0.999997	771	1	2.67e-06
OR13C3	6	0.58903	0.79586	0.999999	16064	3	-3.87e-06	0.03898	0.039353	0.999997	772	1	-3.87e-06
hsa-mir-3141	4	0.0089056	0.030045	0.725648	1067	2	-3.44e-06	0.03902	0.038966	0.999997	773	1	-3.44e-06
KDM4A	6	0.96127	0.96916	0.999999	20063	1	4.59e-06	0.039028	0.039396	0.999997	774	1	4.59e-06
ATAD3C	6	0.38465	0.64718	0.999999	13027	3	1.07e-06	0.039075	0.039441	0.999997	775	1	1.07e-06
NSF	6	0.40492	0.66213	0.999999	13366	3	-6.99e-08	0.039122	0.039483	0.999997	776	1	-6.99e-08
P2RX3	6	0.11348	0.30786	0.981632	6472	4	-1.62e-06	0.039169	0.039539	0.999997	777	1	-1.62e-06
hsa-mir-181b-1	4	0.96788	0.96782	0.999999	20151	0	2.05e-06	0.039178	0.03912	0.999997	778	1	2.05e-06
FAM117B	6	0.17436	0.39873	0.999999	8226	3	-1.96e-07	0.039216	0.03959	0.999997	779	1	-1.96e-07
FABP2	6	0.61362	0.8134	0.999999	16420	3	-1.08e-06	0.039263	0.039639	0.999997	780	1	-1.08e-06
hsa-mir-4455	4	0.037405	0.11193	0.90058	2936	3	-1.2e-06	0.039304	0.039245	0.999997	781	1	-1.2e-06
SYTL4	6	0.88795	0.94709	0.999999	19459	2	7.96e-06	0.03931	0.039679	0.999997	782	1	7.96e-06
MORN2	6	0.37765	0.64197	0.999999	12932	1	7.09e-06	0.039357	0.03972	0.999997	783	1	7.09e-06
OR2T12	6	0.79157	0.89811	0.999999	18333	2	1.14e-05	0.039405	0.039773	0.999997	784	1	1.14e-05
hsa-mir-5706	4	0.030959	0.0945	0.885957	2554	2	1.45e-07	0.03943	0.039377	0.999997	785	0	1.45e-07
LRSAM1	6	0.11914	0.31662	0.984293	6636	4	-1.95e-06	0.039452	0.039821	0.999997	786	1	-1.95e-06
PDCL	6	0.94728	0.96346	0.999999	19880	1	1.51e-05	0.039499	0.039866	0.999997	787	1	1.51e-05
hsa-mir-4270	4	0.40144	0.59743	0.999999	13307	1	5.16e-07	0.039525	0.039477	0.999997	788	0	5.16e-07
TBCB	6	0.53958	0.76022	0.999999	15299	3	-9.41e-07	0.039546	0.039916	0.999997	789	1	-9.41e-07
OR8U8	6	0.12624	0.32751	0.985405	6855	3	-3.22e-06	0.039593	0.039965	0.999997	790	1	-3.22e-06
FGD5	6	0.53787	0.75904	0.999999	15269	2	3.33e-07	0.03964	0.040008	0.999997	791	1	3.33e-07
CDS2	6	0.67669	0.85093	0.999999	17287	2	3.57e-06	0.039687	0.040052	0.999997	792	1	3.57e-06
OR52E2	6	0.39921	0.65798	0.999999	13271	2	1.41e-06	0.039734	0.040095	0.999997	793	1	1.41e-06
ZNF431	6	0.36486	0.63246	0.999999	12745	3	1.53e-06	0.039781	0.04014	0.999997	794	1	1.53e-06
DDIT3	6	0.16485	0.38508	0.998092	7965	3	-6.52e-07	0.039923	0.040279	0.999997	795	1	-6.52e-07
CAMLG	6	0.14711	0.35899	0.991884	7480	2	5e-06	0.040017	0.040376	0.999997	796	1	5e-06
NEUROG1	6	0.80629	0.90486	0.999999	18498	2	2.01e-06	0.040064	0.040425	0.999997	797	1	2.01e-06
SLA2	6	0.30916	0.57558	0.999999	11640	4	-5.35e-07	0.040111	0.040473	0.999997	798	1	-5.35e-07
OR8D2	6	0.50013	0.73173	0.999999	14725	3	2.12e-07	0.040205	0.040567	0.999997	799	1	2.12e-07
hsa-mir-7974	4	0.92651	0.9272	0.999999	19703	1	7.14e-06	0.040249	0.040178	0.999997	800	0	7.14e-06
ATXN2	6	0.50912	0.73831	0.999999	14859	3	4.8e-07	0.040252	0.040613	0.999997	801	1	4.8e-07
hsa-mir-4789	4	0.86594	0.88486	0.999999	19188	1	4.58e-06	0.040281	0.040211	0.999997	802	0	4.58e-06
FOXS1	6	0.36601	0.6333	0.999999	12759	3	2.34e-06	0.040393	0.040763	0.999997	803	1	2.34e-06
HEBP2	6	0.39496	0.65485	0.999999	13205	3	-9.64e-07	0.04044	0.040813	0.999997	804	1	-9.64e-07
GABRB1	6	0.63304	0.82702	0.999999	16727	2	7.18e-06	0.040488	0.04086	0.999997	805	1	7.18e-06
RAB3B	6	0.89867	0.95024	0.999999	19541	1	4.54e-06	0.040535	0.040912	0.999997	806	1	4.54e-06
KLHL20	6	0.04728	0.15568	0.922361	3474	5	-2.21e-06	0.040582	0.040956	0.999997	807	1	-2.21e-06
SLC25A40	6	0.22218	0.46462	0.999999	9504	4	-3.99e-06	0.040629	0.041012	0.999997	808	1	-3.99e-06
PVRIG	6	0.23459	0.48106	0.999999	9815	3	5.16e-07	0.040676	0.041072	0.999997	809	1	5.16e-07
TM2D1	6	0.1705	0.39325	0.999622	8127	3	9.46e-07	0.040723	0.041118	0.999997	810	1	9.46e-07
TIMM22	6	0.043181	0.14493	0.921633	3251	5	-8.12e-07	0.04077	0.041171	0.999997	811	1	-8.12e-07
ZNF32	6	0.089248	0.25702	0.962545	5512	5	-3.68e-06	0.040817	0.041202	0.999997	812	1	-3.68e-06
SH3BP2	6	0.28472	0.5454	0.999999	11071	4	-1.17e-06	0.040864	0.041253	0.999997	813	1	-1.17e-06
COPB1	6	0.98141	0.98182	0.999999	20416	1	2.5e-06	0.040911	0.041298	0.999997	814	1	2.5e-06
KLHL9	6	0.5855	0.79334	0.999999	16007	2	5.2e-06	0.040958	0.04134	0.999997	815	1	5.2e-06
AGA	6	0.31322	0.5805	0.999999	11755	2	1.07e-06	0.041005	0.04139	0.999997	816	1	1.07e-06
VPS33B	6	0.79169	0.89816	0.999999	18334	2	1.55e-06	0.041052	0.041431	0.999997	817	1	1.55e-06
TXNDC8	6	0.060311	0.18876	0.941214	4155	4	-1.25e-06	0.041146	0.04152	0.999997	818	1	-1.25e-06
OR2M2	6	0.87798	0.94136	0.999999	19340	2	-3.43e-06	0.041193	0.041565	0.999997	819	1	-3.43e-06
UCP1	6	0.41353	0.66841	0.999999	13493	3	-2.42e-07	0.04124	0.04161	0.999997	820	1	-2.42e-07
hsa-mir-658	4	0.62545	0.76511	0.999999	16589	1	-4.86e-07	0.041256	0.04115	0.999997	821	0	-4.86e-07
LONP2	6	0.84239	0.92241	0.999999	18894	1	-3.88e-07	0.041287	0.041654	0.999997	822	1	-3.88e-07
CDC20B	6	0.87951	0.94224	0.999999	19363	1	5.71e-06	0.041334	0.041699	0.999997	823	1	5.71e-06
FERMT2	6	0.72663	0.87037	0.999999	17714	1	7.33e-06	0.041381	0.041746	0.999997	824	1	7.33e-06
TJAP1	6	0.19741	0.43103	0.999999	8850	2	3.93e-06	0.041428	0.041786	0.999997	825	1	3.93e-06
CEBPD	6	0.016465	0.069597	0.84217	1679	5	-4.66e-06	0.041476	0.04184	0.999997	826	1	-4.66e-06
NFIX	6	0.50474	0.7351	0.999999	14805	2	9.34e-06	0.041523	0.041889	0.999997	827	1	9.34e-06
CCL21	6	0.050795	0.16477	0.927946	3649	3	-1.63e-07	0.04157	0.041942	0.999997	828	1	-1.63e-07
COG6	6	0.56062	0.77531	0.999999	15615	3	1.38e-07	0.041617	0.041972	0.999997	829	1	1.38e-07
CLEC4D	6	0.77036	0.88875	0.999999	18121	1	2.77e-06	0.041664	0.042022	0.999997	830	1	2.77e-06
SPATA16	6	0.31448	0.58204	0.999999	11774	2	1.36e-06	0.041711	0.042067	0.999997	831	1	1.36e-06
C6orf118	6	0.7737	0.89019	0.999999	18157	2	2.24e-06	0.041805	0.042165	0.999997	832	1	2.24e-06
SEMA4C	6	0.67354	0.84976	0.999999	17264	1	2.99e-06	0.041852	0.042212	0.999997	833	1	2.99e-06
hsa-mir-876	4	0.72074	0.82392	0.999999	17673	1	3.66e-06	0.041886	0.041759	0.999997	834	0	3.66e-06
CD3E	6	0.109	0.30057	0.977954	6327	3	-5.56e-06	0.041899	0.042255	0.999997	835	1	-5.56e-06
CCDC96	6	0.30696	0.57292	0.999999	11588	2	1.7e-06	0.041946	0.042297	0.999997	836	1	1.7e-06
RNPC3	6	0.93883	0.96058	0.999999	19801	1	2.9e-06	0.041993	0.042344	0.999997	837	1	2.9e-06
EFCAB11	6	0.097702	0.27605	0.969954	5869	3	-2.44e-07	0.042087	0.042439	0.999997	838	1	-2.44e-07
DCLRE1B	6	0.63604	0.82914	0.999999	16781	1	2.21e-06	0.042134	0.042488	0.999997	839	1	2.21e-06
GPR84	6	0.78899	0.89701	0.999999	18304	2	2.99e-06	0.042181	0.042541	0.999997	840	1	2.99e-06
BPI	6	0.098214	0.27718	0.970319	5887	3	4.02e-07	0.042228	0.042586	0.999997	841	1	4.02e-07
LAMA2	6	0.60856	0.80983	0.999999	16341	3	6.25e-08	0.042275	0.042637	0.999997	842	1	6.25e-08
hsa-mir-6826	4	0.24905	0.45193	0.999999	10194	2	4.06e-08	0.042294	0.042145	0.999997	843	0	4.06e-08
MAST2	6	0.67798	0.85141	0.999999	17305	2	2.34e-07	0.042322	0.042679	0.999997	844	1	2.34e-07
OR2L13	6	0.029951	0.10888	0.899602	2495	5	-3.03e-06	0.042369	0.042719	0.999997	845	1	-3.03e-06
HSPA12A	6	0.70084	0.86021	0.999999	17514	2	1.1e-06	0.042416	0.042767	0.999997	846	1	1.1e-06
MTFMT	6	0.98405	0.98421	0.999999	20467	1	2.89e-06	0.042463	0.04282	0.999997	847	1	2.89e-06
LAT	6	0.15833	0.37556	0.996486	7790	4	-3.08e-06	0.042557	0.042914	0.999997	848	1	-3.08e-06
B3GALT6	6	0.99632	0.99638	0.999999	20822	0	7.43e-06	0.042604	0.042966	0.999997	849	1	7.43e-06
ZNF300	6	0.24113	0.48971	0.999999	10006	4	-2.07e-06	0.042651	0.04301	0.999997	850	1	-2.07e-06
DNAJC13	6	0.93783	0.96027	0.999999	19793	1	8.14e-06	0.042744	0.043111	0.999997	851	1	8.14e-06
FGG	6	0.94634	0.9631	0.999999	19874	1	3.89e-06	0.042838	0.0432	0.999997	852	1	3.89e-06
PLEKHS1	6	0.080577	0.23715	0.960247	5101	4	-1.74e-06	0.042932	0.043299	0.999997	853	1	-1.74e-06
SEMA3E	6	0.28386	0.54431	0.999999	11046	2	1.45e-06	0.042979	0.043345	0.999997	854	1	1.45e-06
hsa-mir-4685	4	0.20145	0.387	0.998332	8964	1	4.35e-07	0.043017	0.04288	0.999997	855	0	4.35e-07
MDH1	6	0.082891	0.24256	0.960247	5221	2	-2.62e-06	0.043073	0.043431	0.999997	856	1	-2.62e-06
PPCDC	6	0.23628	0.48334	0.999999	9867	4	-2.24e-06	0.04312	0.043472	0.999997	857	1	-2.24e-06
AHCYL2	6	0.51272	0.74096	0.999999	14913	2	2.68e-06	0.043214	0.043566	0.999997	858	1	2.68e-06
GFRAL	6	0.081734	0.23987	0.960247	5148	2	3.06e-07	0.043261	0.043604	0.999997	859	1	3.06e-07
GXYLT1	6	0.065233	0.20085	0.943434	4389	3	1.99e-08	0.043308	0.04365	0.999997	860	1	1.99e-08
hsa-mir-4667	4	0.40111	0.59717	0.999999	13298	2	-1.08e-06	0.043332	0.04317	0.999997	861	0	-1.08e-06
C8orf22	6	0.06385	0.19749	0.943401	4320	4	-3.59e-06	0.043355	0.043697	0.999997	862	1	-3.59e-06
HBE1	6	0.1947	0.42727	0.999999	8777	4	-9.39e-06	0.043449	0.043794	0.999997	863	1	-9.39e-06
C4orf47	6	0.2302	0.47535	0.999999	9700	4	-1.37e-06	0.043496	0.043843	0.999997	864	1	-1.37e-06
CNTN5	6	0.61566	0.81485	0.999999	16452	3	7.55e-07	0.043543	0.043898	0.999997	865	1	7.55e-07
GPRC5D	6	0.18715	0.41672	0.999999	8567	4	-2e-06	0.04359	0.043946	0.999997	866	1	-2e-06
CLEC5A	6	0.85041	0.92654	0.999999	18995	1	9.53e-06	0.043637	0.043985	0.999997	867	1	9.53e-06
ALOXE3	6	0.50396	0.7345	0.999999	14793	2	2.62e-06	0.043684	0.044031	0.999997	868	1	2.62e-06
hsa-mir-4480	4	0.43632	0.62258	0.999999	13829	2	1.3e-06	0.043771	0.043625	0.999997	869	0	1.3e-06
DMGDH	6	0.30931	0.57575	0.999999	11647	3	-1.63e-06	0.043777	0.044115	0.999997	870	1	-1.63e-06
TMEM135	6	0.78675	0.896	0.999999	18284	2	3.47e-06	0.043824	0.044156	0.999997	871	1	3.47e-06
F2	6	0.64982	0.83888	0.999999	17005	1	3.89e-06	0.043871	0.044195	0.999997	872	1	3.89e-06
NELFCD	6	0.32292	0.59218	0.999999	11957	2	6.12e-06	0.043918	0.044241	0.999997	873	1	6.12e-06
IL23R	6	0.99531	0.99537	0.999999	20795	0	4.28e-06	0.043965	0.044286	0.999997	874	1	4.28e-06
PKD2	6	0.1357	0.34189	0.986043	7164	3	5.81e-07	0.044012	0.044335	0.999997	875	1	5.81e-07
HIST1H3D	6	0.058865	0.18521	0.940043	4079	5	-3.61e-06	0.044059	0.044382	0.999997	876	1	-3.61e-06
CNST	6	0.30308	0.56813	0.999999	11477	3	1.44e-07	0.044106	0.04443	0.999997	877	1	1.44e-07
NMU	6	0.53923	0.75997	0.999999	15294	3	1.2e-06	0.044153	0.044473	0.999997	878	1	1.2e-06
MARK4	6	0.22809	0.47261	0.999999	9650	3	9.2e-07	0.0442	0.04452	0.999997	879	1	9.2e-07
BECN1	6	0.69697	0.85867	0.999999	17483	2	4.09e-06	0.044247	0.044564	0.999997	880	1	4.09e-06
hsa-mir-191	4	0.98802	0.98804	0.999999	20571	0	4.45e-06	0.044274	0.044119	0.999997	881	0	4.45e-06
hsa-mir-920	4	0.83167	0.86724	0.999999	18773	1	1.04e-06	0.044336	0.044178	0.999997	882	0	1.04e-06
AGPHD1	6	0.7002	0.85996	0.999999	17507	2	5.58e-06	0.044387	0.044706	0.999997	883	1	5.58e-06
hsa-mir-297	1	0.95556	0.95568	0.999999	19981	0	1.58e-05	0.044444	0.04441	0.999997	884	0	1.58e-05
TCP11L2	6	0.57512	0.78579	0.999999	15832	3	-1.07e-06	0.044481	0.044804	0.999997	885	1	-1.07e-06
TXNRD2	6	0.96437	0.97067	0.999999	20100	1	7.4e-07	0.044528	0.044847	0.999997	886	1	7.4e-07
ZPBP	6	0.98844	0.98854	0.999999	20590	0	3.8e-06	0.044575	0.044893	0.999997	887	1	3.8e-06
PCGF5	6	0.80279	0.90322	0.999999	18462	1	2.41e-06	0.044622	0.044936	0.999997	888	1	2.41e-06
PATL1	6	0.40703	0.66366	0.999999	13390	3	-2.17e-07	0.044669	0.044985	0.999997	889	1	-2.17e-07
hsa-mir-3144	4	0.872	0.88834	0.999999	19249	1	2.52e-06	0.044682	0.044502	0.999997	890	0	2.52e-06
HAUS6	6	0.15352	0.36851	0.995559	7646	4	-2.56e-06	0.044716	0.045031	0.999997	891	1	-2.56e-06
COL5A2	6	0.79379	0.89911	0.999999	18353	2	1.97e-06	0.044763	0.045074	0.999997	892	1	1.97e-06
hsa-mir-548ap	4	0.20548	0.39265	0.999622	9067	3	-3.75e-06	0.044776	0.044593	0.999997	893	0	-3.75e-06
COX6B1	6	0.033383	0.11845	0.904339	2696	4	-7.76e-07	0.044809	0.045127	0.999997	894	1	-7.76e-07
EOGT	6	0.39101	0.65194	0.999999	13141	3	-2.34e-06	0.044856	0.045169	0.999997	895	1	-2.34e-06
ZNF483	6	0.50057	0.73204	0.999999	14735	3	1.94e-06	0.044903	0.045211	0.999997	896	1	1.94e-06
CARD17	6	0.8889	0.94759	0.999999	19471	2	2.41e-06	0.04495	0.045257	0.999997	897	1	2.41e-06
CCDC144A	6	0.50962	0.73867	0.999999	14866	2	1.07e-06	0.044997	0.0453	0.999997	898	1	1.07e-06
FGFBP1	6	0.33263	0.60366	0.999999	12169	4	-2.66e-06	0.045044	0.045347	0.999997	899	1	-2.66e-06
GPR89B	6	0.031163	0.11229	0.90058	2568	4	-3.32e-06	0.045091	0.045392	0.999997	900	1	-3.32e-06
C5orf47	6	0.67726	0.85114	0.999999	17295	2	-1.76e-07	0.045138	0.045443	0.999997	901	1	-1.76e-07
RNASEK	6	0.70312	0.8611	0.999999	17529	2	2.81e-06	0.045184	0.04549	0.999997	902	1	2.81e-06
hsa-mir-1291	4	0.84882	0.87557	0.999999	18977	1	5.29e-06	0.045246	0.045048	0.999997	903	0	5.29e-06
RIMBP3	6	0.19487	0.42749	0.999999	8779	4	-1.68e-06	0.045325	0.04561	0.999997	904	1	-1.68e-06
ANKRD12	6	0.071043	0.21475	0.946067	4680	4	-2.49e-06	0.045372	0.04565	0.999997	905	1	-2.49e-06
CPEB2	6	0.11422	0.30905	0.981632	6498	3	-4.61e-06	0.045419	0.045693	0.999997	906	1	-4.61e-06
CNNM3	6	0.040079	0.13671	0.91184	3077	3	9.44e-08	0.045466	0.045738	0.999997	907	1	9.44e-08
ASUN	6	0.67177	0.8491	0.999999	17248	2	3e-06	0.045559	0.045815	0.999997	908	1	3e-06
TDRD7	6	0.85446	0.92864	0.999999	19034	2	1.62e-06	0.045606	0.045867	0.999997	909	1	1.62e-06
IGLON5	6	0.058164	0.18345	0.939302	4032	2	3.93e-07	0.045653	0.045914	0.999997	910	1	3.93e-07
ARMC6	6	0.98363	0.98379	0.999999	20455	1	1.03e-06	0.045747	0.046005	0.999997	911	1	1.03e-06
RASIP1	6	0.5718	0.78337	0.999999	15785	3	-2.39e-07	0.04584	0.046091	0.999997	912	1	-2.39e-07
LLGL1	6	0.60808	0.80949	0.999999	16334	2	1.38e-06	0.045934	0.046178	0.999997	913	1	1.38e-06
hsa-mir-664a	4	0.93938	0.93929	0.999999	19802	0	5.16e-06	0.045968	0.045749	0.999997	914	0	5.16e-06
UBE2E2	6	0.18951	0.42	0.999999	8620	3	-4.56e-06	0.046028	0.046278	0.999997	915	1	-4.56e-06
HIST1H4I	6	0.97504	0.97695	0.999999	20277	1	1.64e-06	0.046075	0.046332	0.999997	916	1	1.64e-06
hsa-mir-3156-1	4	0.37495	0.57822	0.999999	12895	2	3.66e-06	0.046093	0.04588	0.999997	917	0	3.66e-06
FBXO2	6	0.10294	0.28752	0.975724	6061	3	1.46e-07	0.046122	0.046374	0.999997	918	1	1.46e-07
hsa-mir-3939	4	0.63851	0.77512	0.999999	16822	1	1.02e-05	0.046156	0.045941	0.999997	919	0	1.02e-05
hsa-mir-181c	4	0.31693	0.53678	0.999999	11827	1	3.18e-06	0.046187	0.04597	0.999997	920	0	3.18e-06
AKAP3	5	0.67334	0.81578	0.999999	17262	2	9.6e-07	0.046192	0.046183	0.999997	921	1	9.6e-07
hsa-mir-892c	4	0.58351	0.73256	0.999999	15973	2	4.73e-06	0.04625	0.046026	0.999997	922	0	4.73e-06
LARS	6	0.5335	0.75594	0.999999	15212	2	4.71e-06	0.046262	0.046508	0.999997	923	1	4.71e-06
ATG10	6	0.20943	0.4475	0.999999	9177	3	2.57e-06	0.046309	0.046555	0.999997	924	1	2.57e-06
CLDND2	6	0.31742	0.58559	0.999999	11836	3	9.17e-07	0.046356	0.046592	0.999997	925	1	9.17e-07
ZNF358	6	0.017151	0.071688	0.84656	1728	4	-4.31e-07	0.046403	0.046644	0.999997	926	1	-4.31e-07
SRPX2	6	0.85423	0.92852	0.999999	19031	2	1.99e-06	0.046449	0.046689	0.999997	927	1	1.99e-06
PVALB	6	0.037684	0.13022	0.906832	2953	2	4.16e-06	0.046496	0.046736	0.999997	928	1	4.16e-06
KRTAP1-3	6	0.18634	0.41562	0.999999	8545	3	-2.99e-06	0.046543	0.04678	0.999997	929	1	-2.99e-06
C10orf71	6	0.015891	0.067869	0.840351	1644	2	-4.81e-07	0.04659	0.046839	0.999997	930	1	-4.81e-07
KIF20A	6	0.3625	0.63069	0.999999	12708	3	-1.44e-06	0.046637	0.046883	0.999997	931	1	-1.44e-06
ATP6V1C1	6	0.75789	0.88334	0.999999	17980	2	7.35e-06	0.046683	0.046925	0.999997	932	1	7.35e-06
HIST4H4	6	0.008131	0.037221	0.760273	995	5	-3.85e-06	0.04673	0.046972	0.999997	933	1	-3.85e-06
hsa-mir-1295b	4	0.91447	0.91701	0.999999	19629	1	1.4e-05	0.046767	0.046521	0.999997	934	0	1.4e-05
hsa-mir-1295a	4	0.91447	0.91701	0.999999	19628	1	1.4e-05	0.046767	0.046521	0.999997	935	0	1.4e-05
UTP6	6	0.98036	0.98092	0.999999	20397	1	2.36e-06	0.046871	0.047108	0.999997	936	1	2.36e-06
MAP7	6	0.31068	0.57745	0.999999	11684	4	-9.85e-06	0.046917	0.047156	0.999997	937	1	-9.85e-06
MEF2D	6	0.081984	0.24045	0.960247	5165	4	-7.53e-07	0.047011	0.047255	0.999997	938	1	-7.53e-07
SH2D1B	6	0.65496	0.84239	0.999999	17082	2	7.14e-06	0.047058	0.047293	0.999997	939	1	7.14e-06
EXTL1	6	0.056784	0.18002	0.939302	3966	3	8.46e-07	0.047105	0.047339	0.999997	940	1	8.46e-07
hsa-mir-624	4	0.72585	0.82561	0.999999	17707	1	6.41e-06	0.047127	0.046881	0.999997	941	0	6.41e-06
ANLN	6	0.30785	0.57398	0.999999	11606	3	-2.91e-06	0.047151	0.047383	0.999997	942	1	-2.91e-06
KRTAP21-3	4	0.19296	0.37512	0.996486	8729	3	-2.98e-06	0.047158	0.046913	0.999997	943	0	-2.98e-06
SYNE2	6	0.47884	0.7162	0.999999	14416	2	4.55e-06	0.047198	0.047428	0.999997	944	1	4.55e-06
SLC1A5	6	0.80875	0.906	0.999999	18523	1	2.57e-06	0.047292	0.047512	0.999997	945	1	2.57e-06
LHX1	6	0.088795	0.256	0.962545	5486	2	1.59e-06	0.047339	0.047558	0.999997	946	1	1.59e-06
ITGA10	6	0.75418	0.88174	0.999999	17954	2	4.01e-06	0.047385	0.047606	0.999997	947	1	4.01e-06
SMIM4	6	0.98744	0.98751	0.999999	20548	0	1.15e-06	0.047432	0.04765	0.999997	948	1	1.15e-06
EIF4E2	6	0.6473	0.83709	0.999999	16974	3	2.05e-06	0.047479	0.0477	0.999997	949	1	2.05e-06
CYP21A2	6	0.99529	0.99535	0.999999	20794	0	3.96e-06	0.047526	0.047743	0.999997	950	1	3.96e-06
hsa-mir-4800	4	0.8959	0.9034	0.999999	19521	1	-2.26e-07	0.047597	0.047362	0.999997	951	0	-2.26e-07
PRG3	6	0.80655	0.90499	0.999999	18500	2	6.58e-07	0.047666	0.047873	0.999997	952	1	6.58e-07
SLC22A20	6	0.50283	0.73368	0.999999	14776	2	5.71e-07	0.047713	0.047918	0.999997	953	1	5.71e-07
ITGB4	6	0.42529	0.67704	0.999999	13664	3	1.91e-06	0.04776	0.04797	0.999997	954	1	1.91e-06
DOCK4	5	0.97268	0.97271	0.999999	20241	0	7.57e-06	0.047794	0.047781	0.999997	955	1	7.57e-06
NMRK1	6	0.31258	0.57977	0.999999	11740	3	1.06e-06	0.047806	0.048025	0.999997	956	1	1.06e-06
HSPA6	6	0.61578	0.81494	0.999999	16453	1	4.72e-06	0.0479	0.048119	0.999997	957	1	4.72e-06
OR2D3	6	0.26646	0.52249	0.999999	10630	4	-1.16e-06	0.047947	0.04817	0.999997	958	1	-1.16e-06
hsa-mir-4509-3	4	0.85793	0.88035	0.999999	19072	1	7.37e-06	0.047973	0.047736	0.999997	959	0	7.37e-06
hsa-mir-4509-2	4	0.50058	0.67011	0.999999	14736	2	-9.58e-07	0.047973	0.047736	0.999997	960	0	-9.58e-07
hsa-mir-4509-1	4	0.85793	0.88035	0.999999	19071	1	7.37e-06	0.047973	0.047736	0.999997	961	0	7.37e-06
OR4A47	6	0.78372	0.89464	0.999999	18261	2	-9.9e-07	0.047993	0.04822	0.999997	962	1	-9.9e-07
DHX30	6	0.77748	0.89186	0.999999	18187	1	5.25e-06	0.04804	0.048261	0.999997	963	1	5.25e-06
KRR1	6	0.21299	0.45231	0.999999	9271	4	-6.03e-06	0.048134	0.048357	0.999997	964	1	-6.03e-06
ZNF585B	6	0.12673	0.32826	0.985405	6876	4	-2.76e-06	0.04818	0.048406	0.999997	965	1	-2.76e-06
43711	6	0.27229	0.52984	0.999999	10763	2	3.6e-06	0.048227	0.048449	0.999997	966	1	3.6e-06
CCAR2	6	0.54244	0.76234	0.999999	15341	3	-2.5e-07	0.048274	0.048498	0.999997	967	1	-2.5e-07
ACAT2	6	0.50561	0.73574	0.999999	14815	1	8.03e-06	0.048461	0.048684	0.999997	968	1	8.03e-06
hsa-mir-4293	4	0.49118	0.66307	0.999999	14602	1	2.55e-07	0.048505	0.048269	0.999997	969	0	2.55e-07
RBM22	6	0.0279	0.10306	0.893874	2379	4	-1.18e-06	0.048508	0.048735	0.999997	970	1	-1.18e-06
STK32B	6	0.82077	0.91167	0.999999	18637	2	8.51e-06	0.048554	0.048781	0.999997	971	1	8.51e-06
CYP4F11	6	0.98793	0.988	0.999999	20568	0	4.88e-06	0.048601	0.048825	0.999997	972	1	4.88e-06
PDCL2	6	0.66898	0.84807	0.999999	17221	2	7.88e-06	0.048648	0.048872	0.999997	973	1	7.88e-06
SNAP23	6	0.93204	0.95844	0.999999	19736	1	1.69e-06	0.048695	0.048916	0.999997	974	1	1.69e-06
NECAB2	6	0.028036	0.10345	0.894546	2388	3	-5.59e-07	0.048741	0.04897	0.999997	975	1	-5.59e-07
FAM20B	6	0.34783	0.61972	0.999999	12488	2	4.97e-06	0.048788	0.049013	0.999997	976	1	4.97e-06
CEACAM7	6	0.80528	0.90438	0.999999	18485	2	2.01e-06	0.048835	0.049059	0.999997	977	1	2.01e-06
ACBD7	6	0.51198	0.74041	0.999999	14905	3	8.35e-08	0.048881	0.049101	0.999997	978	1	8.35e-08
FAM133B	6	0.21745	0.45831	0.999999	9388	4	-6.76e-07	0.048928	0.049146	0.999997	979	1	-6.76e-07
DNAJB2	6	0.23953	0.48758	0.999999	9972	2	3.22e-06	0.048975	0.049195	0.999997	980	1	3.22e-06
ZNF841	6	0.98422	0.98438	0.999999	20473	1	1.02e-05	0.049022	0.049252	0.999997	981	1	1.02e-05
hsa-mir-1302-5	4	0.055539	0.15839	0.925642	3897	2	5.95e-07	0.049068	0.048828	0.999997	982	0	5.95e-07
LSM1	6	0.82635	0.91444	0.999999	18711	2	1.48e-06	0.049068	0.049295	0.999997	983	1	1.48e-06
DSE	6	0.3193	0.58789	0.999999	11882	3	-1.51e-07	0.049115	0.049346	0.999997	984	1	-1.51e-07
RAB10	6	0.15183	0.36601	0.995446	7596	3	-1.29e-06	0.049208	0.049429	0.999997	985	1	-1.29e-06
DLX4	6	0.55784	0.77337	0.999999	15572	1	3.02e-06	0.049255	0.049475	0.999997	986	1	3.02e-06
hsa-mir-6769b	3	0.80845	0.81765	0.999999	18517	1	-2.03e-06	0.049282	0.049329	0.999997	987	0	-2.03e-06
VPS53	6	0.082891	0.24256	0.960247	5210	3	1.13e-06	0.049302	0.04951	0.999997	988	1	1.13e-06
DUSP9	6	0.10698	0.2963	0.976604	6243	3	3.43e-07	0.049349	0.049554	0.999997	989	1	3.43e-07
ARSF	6	0.12056	0.31878	0.984697	6669	3	1.44e-06	0.049395	0.049603	0.999997	990	1	1.44e-06
ZNF582	6	0.45901	0.70173	0.999999	14147	3	-1.27e-06	0.049442	0.049642	0.999997	991	1	-1.27e-06
MFAP3	6	0.69924	0.85958	0.999999	17500	2	7.98e-06	0.049489	0.049688	0.999997	992	1	7.98e-06
C1QTNF6	6	0.036409	0.12675	0.905577	2874	4	-9.84e-07	0.049535	0.049738	0.999997	993	1	-9.84e-07
ANKRD13B	6	0.15242	0.36689	0.995559	7615	3	-3.94e-07	0.049629	0.049823	0.999997	994	1	-3.94e-07
SEMG1	6	0.76049	0.88446	0.999999	18004	1	3.42e-06	0.049675	0.049871	0.999997	995	1	3.42e-06
FAM102A	6	0.030105	0.1093	0.899602	2510	5	-6.17e-06	0.049722	0.049924	0.999997	996	1	-6.17e-06
TRAPPC12	6	0.11478	0.30986	0.982063	6513	4	-9.21e-07	0.049769	0.049966	0.999997	997	1	-9.21e-07
MBLAC2	6	0.11909	0.31652	0.984255	6634	1	4.22e-06	0.049816	0.050012	0.999997	998	1	4.22e-06
TRIQK	6	0.44741	0.69325	0.999999	13997	3	1.38e-06	0.049862	0.050065	0.999997	999	1	1.38e-06
hsa-mir-759	4	0.79951	0.85284	0.999999	18421	1	2.46e-06	0.049912	0.04971	0.999997	1000	0	2.46e-06
CLCN3	6	0.37516	0.64009	0.999999	12899	3	7.8e-06	0.049956	0.050145	0.999997	1001	1	7.8e-06
hsa-mir-1909	4	0.021886	0.069128	0.84206	2032	2	1.48e-06	0.049974	0.049768	0.999997	1002	0	1.48e-06
SAR1A	6	0.97991	0.98055	0.999999	20383	1	2.2e-06	0.050002	0.050191	0.999997	1003	1	2.2e-06
CARTPT	6	0.43602	0.68482	0.999999	13826	3	2.91e-06	0.050072	0.050252	0.999997	1004	1	2.91e-06
HEMK1	6	0.41012	0.66596	0.999999	13435	3	-2.27e-06	0.050142	0.050322	0.999997	1005	1	-2.27e-06
BMF	6	0.63577	0.82895	0.999999	16777	2	8.94e-06	0.050189	0.050362	0.999997	1006	1	8.94e-06
hsa-mir-4417	4	0.036439	0.10933	0.899602	2876	3	-1.11e-06	0.050193	0.04997	0.999997	1007	0	-1.11e-06
COBLL1	6	0.23941	0.48742	0.999999	9966	4	-2.97e-06	0.050236	0.050413	0.999997	1008	1	-2.97e-06
METTL13	6	0.23346	0.47958	0.999999	9784	3	-2.67e-07	0.050282	0.050461	0.999997	1009	1	-2.67e-07
CNGA2	6	0.029231	0.10687	0.898581	2453	4	-2.89e-06	0.050329	0.050506	0.999997	1010	1	-2.89e-06
PHPT1	6	0.25901	0.51298	0.999999	10439	4	-8.34e-07	0.050376	0.050557	0.999997	1011	1	-8.34e-07
SETD1A	6	0.087773	0.25367	0.961929	5439	5	-2.84e-06	0.050469	0.05066	0.999997	1012	1	-2.84e-06
hsa-mir-3160-1	4	0.17263	0.34607	0.986043	8178	3	-3.42e-06	0.05049	0.050302	0.999997	1013	0	-3.42e-06
hsa-mir-3160-2	4	0.17263	0.34607	0.986043	8179	3	-3.42e-06	0.05049	0.050302	0.999997	1014	0	-3.42e-06
DHRS7B	6	0.63948	0.83153	0.999999	16841	2	3.47e-06	0.050516	0.050709	0.999997	1015	1	3.47e-06
hsa-let-7f-1	4	0.19753	0.38147	0.997671	8852	3	-3.07e-06	0.050537	0.05035	0.999997	1016	0	-3.07e-06
ATP4A	6	0.81752	0.91015	0.999999	18598	2	9.54e-07	0.050562	0.050763	0.999997	1017	1	9.54e-07
OR1J4	6	0.31875	0.58723	0.999999	11867	2	-1.72e-06	0.050609	0.050807	0.999997	1018	1	-1.72e-06
PPP1R21	6	0.033325	0.11831	0.904339	2689	4	-1.26e-06	0.050702	0.050897	0.999997	1019	1	-1.26e-06
TRAPPC5	6	0.86459	0.93404	0.999999	19158	2	3.04e-06	0.050749	0.050945	0.999997	1020	1	3.04e-06
hsa-mir-5589	4	0.8002	0.85312	0.999999	18430	1	5.84e-06	0.050786	0.050602	0.999997	1021	0	5.84e-06
HOXB5	6	0.75325	0.88136	0.999999	17944	2	1.54e-06	0.050795	0.050993	0.999997	1022	1	1.54e-06
RBL1	6	0.14402	0.35444	0.990997	7396	3	2.91e-06	0.050842	0.051036	0.999997	1023	1	2.91e-06
TMPO	6	0.094688	0.26933	0.96866	5734	4	-2.27e-06	0.050889	0.051077	0.999997	1024	1	-2.27e-06
FMO5	6	0.4563	0.69977	0.999999	14115	2	-4.1e-06	0.050935	0.051122	0.999997	1025	1	-4.1e-06
GDPD1	6	0.59799	0.80232	0.999999	16178	2	3.65e-06	0.050982	0.051165	0.999997	1026	1	3.65e-06
LMO7	6	0.93746	0.96014	0.999999	19790	1	1.31e-05	0.051029	0.051218	0.999997	1027	1	1.31e-05
GCSH	6	0.12711	0.32881	0.985405	6890	4	-9.51e-07	0.051075	0.05126	0.999997	1028	1	-9.51e-07
IFIT1B	6	0.32894	0.59938	0.999999	12089	4	-6.26e-07	0.051122	0.051313	0.999997	1029	1	-6.26e-07
OLFM2	6	0.18091	0.40795	0.999999	8397	3	1.87e-06	0.051169	0.051366	0.999997	1030	1	1.87e-06
ZNF490	6	0.15571	0.37172	0.996004	7712	3	1.56e-06	0.051215	0.051414	0.999997	1031	1	1.56e-06
OR9Q1	6	0.47543	0.7137	0.999999	14373	3	2.15e-06	0.051262	0.051458	0.999997	1032	1	2.15e-06
C16orf45	6	0.71748	0.86678	0.999999	17643	2	2.44e-06	0.051308	0.051506	0.999997	1033	1	2.44e-06
LGI1	6	0.23767	0.48518	0.999999	9906	4	-2.22e-06	0.051355	0.051553	0.999997	1034	1	-2.22e-06
PARP2	6	0.064772	0.19974	0.943434	4371	3	5.95e-08	0.051402	0.05161	0.999997	1035	1	5.95e-08
SLC29A2	6	0.31006	0.57667	0.999999	11663	2	1.54e-06	0.051448	0.051652	0.999997	1036	1	1.54e-06
MTHFD2	6	0.79666	0.90045	0.999999	18385	1	5.48e-06	0.051495	0.051703	0.999997	1037	1	5.48e-06
CD74	6	0.73544	0.87394	0.999999	17808	1	4.48e-06	0.051541	0.051748	0.999997	1038	1	4.48e-06
UBQLN2	6	0.99428	0.99433	0.999999	20763	0	2.06e-06	0.051588	0.05179	0.999997	1039	1	2.06e-06
TCERG1L	6	0.58506	0.79299	0.999999	15999	2	1.67e-06	0.051635	0.051852	0.999997	1040	1	1.67e-06
MRO	6	0.73094	0.87211	0.999999	17753	2	1.88e-06	0.051681	0.051899	0.999997	1041	1	1.88e-06
C16orf93	6	0.03733	0.12925	0.906786	2930	4	-1.41e-06	0.051728	0.051947	0.999997	1042	1	-1.41e-06
TYSND1	6	0.38473	0.64725	0.999999	13028	3	-7.09e-07	0.051775	0.052001	0.999997	1043	1	-7.09e-07
TRPT1	6	0.4009	0.6592	0.999999	13296	3	1.2e-06	0.051821	0.052047	0.999997	1044	1	1.2e-06
NDUFB11	6	0.12669	0.3282	0.985405	6875	4	-2.06e-06	0.051868	0.0521	0.999997	1045	1	-2.06e-06
CD1A	6	0.012358	0.054322	0.816156	1358	2	-2.56e-06	0.051914	0.052158	0.999997	1046	1	-2.56e-06
FAM47C	6	0.030561	0.1106	0.89985	2538	4	-2.78e-06	0.051961	0.052206	0.999997	1047	1	-2.78e-06
HIST1H4G	6	0.94885	0.96405	0.999999	19897	1	2.65e-06	0.052008	0.05225	0.999997	1048	1	2.65e-06
ANKS1B	6	0.37816	0.64237	0.999999	12942	3	4.22e-07	0.052054	0.052283	0.999997	1049	1	4.22e-07
RAP1A	6	0.95661	0.96709	0.999999	19992	1	1.73e-06	0.052101	0.05233	0.999997	1050	1	1.73e-06
IQGAP2	6	0.11817	0.3151	0.983438	6603	2	1.75e-06	0.052147	0.052379	0.999997	1051	1	1.75e-06
GUCA1B	6	0.054854	0.17516	0.938115	3843	3	2.11e-07	0.052194	0.05243	0.999997	1052	1	2.11e-07
DDX51	6	0.011714	0.051808	0.807935	1298	4	-1.24e-06	0.052287	0.05251	0.999997	1053	1	-1.24e-06
STK39	6	0.1808	0.40782	0.999999	8390	1	7.11e-06	0.052334	0.052549	0.999997	1054	1	7.11e-06
hsa-mir-4491	4	0.9979	0.99791	0.999999	20865	0	1.11e-05	0.052347	0.052183	0.999997	1055	0	1.11e-05
RPSA	6	0.00023781	0.0012921	0.367875	70	5	-1.98e-06	0.05238	0.052594	0.999997	1056	1	-1.98e-06
FGR	6	0.88459	0.9451	0.999999	19415	1	5.58e-06	0.052427	0.052642	0.999997	1057	1	5.58e-06
EPB41L5	6	0.4702	0.70983	0.999999	14297	3	-1.5e-06	0.052473	0.052685	0.999997	1058	1	-1.5e-06
CNIH4	6	0.4612	0.70332	0.999999	14179	3	-5.54e-06	0.05252	0.052733	0.999997	1059	1	-5.54e-06
GLDC	6	0.83656	0.91951	0.999999	18830	2	9.45e-07	0.052567	0.052779	0.999997	1060	1	9.45e-07
IK	6	0.95321	0.96574	0.999999	19946	1	5.33e-06	0.052613	0.052821	0.999997	1061	1	5.33e-06
SETD1B	6	0.49968	0.7314	0.999999	14717	3	1.91e-06	0.05266	0.052867	0.999997	1062	1	1.91e-06
ARHGEF9	6	0.80814	0.90572	0.999999	18514	2	2.45e-06	0.052706	0.05291	0.999997	1063	1	2.45e-06
hsa-mir-8073	4	0.68031	0.80793	0.999999	17334	1	8.86e-06	0.052721	0.052534	0.999997	1064	0	8.86e-06
IFNGR2	6	0.77799	0.89208	0.999999	18194	2	5.99e-06	0.052753	0.052956	0.999997	1065	1	5.99e-06
EHD4	6	0.1167	0.31284	0.983414	6564	4	-3.56e-06	0.052799	0.053006	0.999997	1066	1	-3.56e-06
hsa-mir-3921	4	0.84408	0.87317	0.999999	18917	1	6.84e-06	0.052815	0.052642	0.999997	1067	0	6.84e-06
hsa-mir-7160	4	0.45192	0.63404	0.999999	14054	1	1.79e-06	0.052846	0.052677	0.999997	1068	0	1.79e-06
MAP2K5	6	0.6458	0.83601	0.999999	16949	3	3.81e-07	0.052892	0.05309	0.999997	1069	1	3.81e-07
TRIM68	6	0.089216	0.25695	0.962545	5510	4	-1.25e-06	0.052939	0.053133	0.999997	1070	1	-1.25e-06
WBP1	6	0.47741	0.71516	0.999999	14395	1	2.92e-06	0.052986	0.053179	0.999997	1071	1	2.92e-06
DRD2	6	0.3881	0.64978	0.999999	13088	3	1.91e-06	0.053032	0.053228	0.999997	1072	1	1.91e-06
hsa-mir-3653	4	0.84402	0.87314	0.999999	18916	1	1.42e-05	0.053064	0.052888	0.999997	1073	0	1.42e-05
NCAM2	6	0.45814	0.70109	0.999999	14137	2	7.81e-06	0.053079	0.053277	0.999997	1074	1	7.81e-06
B3GAT3	6	0.43381	0.68322	0.999999	13788	2	7.5e-06	0.053125	0.053323	0.999997	1075	1	7.5e-06
ABHD17A	6	0.090326	0.25945	0.962545	5549	3	6.26e-07	0.053172	0.053376	0.999997	1076	1	6.26e-07
BTBD2	6	0.35056	0.62178	0.999999	12526	2	3.35e-06	0.053218	0.05342	0.999997	1077	1	3.35e-06
MMP2	6	0.50911	0.73831	0.999999	14858	1	1.52e-06	0.053265	0.053472	0.999997	1078	1	1.52e-06
CHMP5	6	0.98912	0.98919	0.999999	20622	0	2.03e-06	0.053311	0.053512	0.999997	1079	1	2.03e-06
PHF17	6	0.80099	0.90239	0.999999	18436	2	1.14e-06	0.053358	0.053553	0.999997	1080	1	1.14e-06
ZNF391	6	0.97653	0.97797	0.999999	20297	1	6.79e-06	0.053404	0.0536	0.999997	1081	1	6.79e-06
ABCC10	6	0.1308	0.33448	0.986036	7004	4	-2.05e-06	0.053451	0.053653	0.999997	1082	1	-2.05e-06
DEFB130	6	0.44879	0.69429	0.999999	14012	3	-2.01e-06	0.053521	0.053712	0.999997	1083	1	-2.01e-06
LOC100133267	6	0.44879	0.69429	0.999999	14013	3	-2.01e-06	0.053521	0.053712	0.999997	1084	1	-2.01e-06
KDM8	6	0.21529	0.4554	0.999999	9332	3	-7.05e-07	0.053591	0.053777	0.999997	1085	1	-7.05e-07
NUP155	6	0.018249	0.07496	0.854418	1797	5	-1.85e-06	0.053637	0.053819	0.999997	1086	1	-1.85e-06
PPP1R3F	6	0.59834	0.80255	0.999999	16185	2	1.12e-06	0.053684	0.053861	0.999997	1087	1	1.12e-06
THAP10	6	0.20325	0.43911	0.999999	9006	3	1.87e-06	0.05373	0.053908	0.999997	1088	1	1.87e-06
hsa-mir-548au	3	0.31769	0.47139	0.999999	11842	2	-1.07e-06	0.05375	0.053818	0.999997	1089	0	-1.07e-06
NLGN4Y	6	0.9842	0.98436	0.999999	20472	1	5.52e-06	0.053777	0.053958	0.999997	1090	1	5.52e-06
TMPRSS9	6	0.040408	0.13757	0.912166	3111	4	-2.58e-06	0.053823	0.054003	0.999997	1091	1	-2.58e-06
PBRM1	6	0.63135	0.82584	0.999999	16698	2	1.08e-06	0.05387	0.05404	0.999997	1092	1	1.08e-06
HTR1B	5	0.77812	0.879	0.999999	18197	1	3.07e-06	0.053907	0.053977	0.999997	1093	0	3.07e-06
APP	6	0.96955	0.97347	0.999999	20171	1	7.73e-07	0.053916	0.054088	0.999997	1094	1	7.73e-07
ISG20	6	0.99937	0.99938	0.999999	20897	0	6.16e-06	0.053963	0.054143	0.999997	1095	1	6.16e-06
PSKH2	6	0.88031	0.94269	0.999999	19371	1	3.55e-06	0.054009	0.05419	0.999997	1096	1	3.55e-06
PTP4A2	6	0.0051041	0.024106	0.704023	684	3	2.4e-06	0.054056	0.054243	0.999997	1097	1	2.4e-06
hsa-mir-4255	4	0.97062	0.97057	0.999999	20190	0	6.76e-06	0.054093	0.05392	0.999997	1098	0	6.76e-06
DPY19L2	6	0.22593	0.4697	0.999999	9608	2	-2.76e-07	0.054102	0.054297	0.999997	1099	1	-2.76e-07
OR7E24	6	0.54461	0.76391	0.999999	15372	2	-3.86e-06	0.054195	0.054379	0.999997	1100	1	-3.86e-06
RICTOR	6	0.57637	0.78669	0.999999	15854	2	3.33e-06	0.054242	0.054425	0.999997	1101	1	3.33e-06
EPB42	6	0.48826	0.72305	0.999999	14570	1	1.17e-06	0.054288	0.054463	0.999997	1102	1	1.17e-06
HLA-DOB	6	0.87078	0.93742	0.999999	19234	2	8.01e-07	0.054335	0.054508	0.999997	1103	1	8.01e-07
ELOVL2	6	0.096094	0.27253	0.968761	5799	4	-3.61e-07	0.054381	0.054557	0.999997	1104	1	-3.61e-07
FAM115A	6	0.076821	0.22842	0.956812	4919	2	2.2e-06	0.054428	0.054598	0.999997	1105	1	2.2e-06
APOO	6	0.31574	0.5836	0.999999	11804	2	7.49e-06	0.054474	0.054647	0.999997	1106	1	7.49e-06
SPTB	6	0.8482	0.92537	0.999999	18970	2	9.46e-07	0.054521	0.054686	0.999997	1107	1	9.46e-07
DNAH2	6	0.45541	0.69912	0.999999	14104	2	1.1e-06	0.05466	0.054816	0.999997	1108	1	1.1e-06
CALCOCO2	6	0.6334	0.82728	0.999999	16732	3	3.4e-06	0.054707	0.05487	0.999997	1109	1	3.4e-06
TAS2R9	6	0.47045	0.71002	0.999999	14304	3	-6.94e-07	0.054753	0.054918	0.999997	1110	1	-6.94e-07
PPBP	6	0.27805	0.5371	0.999999	10903	4	-5.59e-06	0.0548	0.054966	0.999997	1111	1	-5.59e-06
CD3D	6	0.67895	0.85178	0.999999	17315	2	3.44e-06	0.054846	0.055014	0.999997	1112	1	3.44e-06
SPINK14	6	0.13654	0.34317	0.986043	7190	3	4.71e-06	0.054893	0.055063	0.999997	1113	1	4.71e-06
TWISTNB	6	0.063043	0.19549	0.941874	4297	3	3.39e-06	0.054939	0.055108	0.999997	1114	1	3.39e-06
AUTS2	6	0.3415	0.61401	0.999999	12382	3	3.47e-06	0.054986	0.055157	0.999997	1115	1	3.47e-06
KIF3C	6	0.93677	0.9599	0.999999	19787	1	2.96e-06	0.055032	0.055213	0.999997	1116	1	2.96e-06
XYLT2	6	0.76583	0.88674	0.999999	18070	1	6.42e-06	0.055079	0.055254	0.999997	1117	1	6.42e-06
ZNF648	6	0.77381	0.89024	0.999999	18158	2	1.08e-06	0.055125	0.055302	0.999997	1118	1	1.08e-06
GPX8	6	0.16405	0.38393	0.997671	7945	1	1.55e-06	0.055218	0.055396	0.999997	1119	1	1.55e-06
FAM209B	6	0.88699	0.9465	0.999999	19439	2	1.64e-06	0.055264	0.055441	0.999997	1120	1	1.64e-06
GRAMD1B	6	0.87137	0.93773	0.999999	19243	1	2.36e-06	0.055311	0.05549	0.999997	1121	1	2.36e-06
TCEA1	6	0.90409	0.95141	0.999999	19573	1	5.7e-06	0.055357	0.055539	0.999997	1122	1	5.7e-06
hsa-mir-4292	4	0.19672	0.38036	0.997671	8831	3	-2.12e-06	0.0554	0.055201	0.999997	1123	0	-2.12e-06
TAF15	6	0.96126	0.96915	0.999999	20061	1	7.67e-06	0.055404	0.055582	0.999997	1124	1	7.67e-06
FOLH1	6	0.94575	0.9629	0.999999	19867	1	-1.48e-06	0.05545	0.055634	0.999997	1125	1	-1.48e-06
SRSF2	6	0.0072084	0.033298	0.752128	893	3	2.92e-07	0.055497	0.05568	0.999997	1126	1	2.92e-07
MREG	6	0.44883	0.69432	0.999999	14015	3	-1.69e-06	0.055543	0.055726	0.999997	1127	1	-1.69e-06
CXorf61	6	0.75492	0.88206	0.999999	17960	2	2.03e-06	0.05559	0.055779	0.999997	1128	1	2.03e-06
hsa-mir-1976	4	0.035598	0.10711	0.899382	2832	3	-8.65e-07	0.055618	0.055413	0.999997	1129	0	-8.65e-07
MBD3L5	6	0.4355	0.68445	0.999999	13812	1	4.67e-06	0.055729	0.055906	0.999997	1130	1	4.67e-06
MBD3L3	6	0.21869	0.45994	0.999999	9420	2	3.02e-06	0.055729	0.055906	0.999997	1131	1	3.02e-06
MBD3L4	6	0.4355	0.68445	0.999999	13813	1	3.44e-06	0.055729	0.055906	0.999997	1132	1	3.44e-06
ANKRD62	6	0.70282	0.86098	0.999999	17527	1	6.84e-06	0.055822	0.055992	0.999997	1133	1	6.84e-06
ADORA2B	6	0.25578	0.50877	0.999999	10361	3	1.46e-06	0.055868	0.056031	0.999997	1134	1	1.46e-06
SLC22A13	6	0.17933	0.40574	0.999999	8343	4	-1.89e-06	0.055915	0.056082	0.999997	1135	1	-1.89e-06
EVI5L	6	0.14591	0.3572	0.991075	7451	3	-1.58e-06	0.056008	0.056172	0.999997	1136	1	-1.58e-06
FAM168B	6	0.111	0.304	0.979165	6404	3	-8.95e-07	0.056054	0.056215	0.999997	1137	1	-8.95e-07
ARHGAP22	6	0.39365	0.6539	0.999999	13180	3	2.21e-06	0.0561	0.056261	0.999997	1138	1	2.21e-06
hsa-mir-4796	4	0.77238	0.84207	0.999999	18143	1	3.13e-06	0.056116	0.055927	0.999997	1139	0	3.13e-06
EDEM2	6	0.88107	0.94312	0.999999	19377	2	8.42e-07	0.056147	0.056308	0.999997	1140	1	8.42e-07
ABHD14A	6	0.31043	0.57713	0.999999	11675	2	3.48e-06	0.056193	0.05635	0.999997	1141	1	3.48e-06
CACNG2	6	0.10258	0.28677	0.975724	6048	4	-1.56e-06	0.05624	0.056388	0.999997	1142	1	-1.56e-06
POLL	6	0.31065	0.57742	0.999999	11682	4	-3.85e-06	0.056286	0.056435	0.999997	1143	1	-3.85e-06
METTL2B	6	0.17126	0.39434	0.999761	8152	3	1.47e-06	0.056332	0.056481	0.999997	1144	1	1.47e-06
RAB8A	6	0.18947	0.41994	0.999999	8618	3	-1.34e-06	0.056472	0.056624	0.999997	1145	1	-1.34e-06
PLEKHA5	6	0.99836	0.99837	0.999999	20876	0	4.52e-06	0.056518	0.056664	0.999997	1146	1	4.52e-06
CCDC177	6	0.076452	0.22755	0.956812	4905	4	-2.13e-06	0.056565	0.056716	0.999997	1147	1	-2.13e-06
YJEFN3	6	0.053193	0.17089	0.938115	3754	4	-2.31e-06	0.056611	0.056764	0.999997	1148	1	-2.31e-06
PRKDC	6	0.16632	0.38719	0.998332	8004	3	-5.41e-07	0.056657	0.056806	0.999997	1149	1	-5.41e-07
RAB7L1	6	0.83433	0.9184	0.999999	18806	2	-4.97e-07	0.056704	0.056854	0.999997	1150	1	-4.97e-07
KANSL1	6	0.17633	0.4015	0.999999	8281	4	-1.52e-06	0.05675	0.056903	0.999997	1151	1	-1.52e-06
SSBP1	6	0.97936	0.98009	0.999999	20375	1	1.89e-06	0.056797	0.056956	0.999997	1152	1	1.89e-06
hsa-mir-1323	4	0.072633	0.1922	0.941323	4745	2	-1.94e-06	0.056862	0.056681	0.999997	1153	0	-1.94e-06
MEGF9	6	0.077484	0.22996	0.956812	4955	3	7.36e-07	0.056889	0.057038	0.999997	1154	1	7.36e-07
CRNKL1	6	0.7697	0.88844	0.999999	18111	2	2.19e-07	0.056982	0.057134	0.999997	1155	1	2.19e-07
hsa-mir-4516	4	0.093911	0.22682	0.956812	5693	3	-5.14e-07	0.057079	0.056879	0.999997	1156	0	-5.14e-07
ZNF532	6	0.80088	0.90234	0.999999	18434	2	3.18e-06	0.057121	0.057273	0.999997	1157	1	3.18e-06
BHLHB9	6	0.37548	0.64034	0.999999	12907	2	6.44e-06	0.057168	0.057322	0.999997	1158	1	6.44e-06
NUP50	6	0.74589	0.87825	0.999999	17882	2	4.38e-06	0.057214	0.057361	0.999997	1159	1	4.38e-06
DDX23	6	0.47242	0.71147	0.999999	14335	2	1.96e-06	0.05726	0.057403	0.999997	1160	1	1.96e-06
43710	6	0.32755	0.59773	0.999999	12057	3	-2.39e-06	0.057307	0.057451	0.999997	1161	1	-2.39e-06
hsa-mir-548aa-2	4	0.38562	0.58583	0.999999	13044	1	1.37e-05	0.057344	0.057132	0.999997	1162	0	1.37e-05
hsa-mir-548d-2	4	0.38562	0.58583	0.999999	13043	1	1.37e-05	0.057344	0.057132	0.999997	1163	0	1.37e-05
KCNMA1	6	0.6094	0.81038	0.999999	16353	1	3.64e-06	0.057353	0.057504	0.999997	1164	1	3.64e-06
COL14A1	6	0.99241	0.99248	0.999999	20727	0	4.99e-06	0.0574	0.057554	0.999997	1165	1	4.99e-06
FARS2	6	0.16194	0.38085	0.997671	7881	4	-2.27e-06	0.057446	0.057593	0.999997	1166	1	-2.27e-06
CHCHD7	6	0.93595	0.95963	0.999999	19775	1	2.95e-06	0.057539	0.057689	0.999997	1167	1	2.95e-06
SLC25A22	6	0.34682	0.61894	0.999999	12472	3	-5.88e-06	0.057585	0.057739	0.999997	1168	1	-5.88e-06
LOC339862	6	0.52515	0.74989	0.999999	15079	3	-1.06e-06	0.057631	0.057788	0.999997	1169	1	-1.06e-06
hsa-mir-764	4	0.56751	0.72025	0.999999	15731	2	4.39e-06	0.05767	0.057446	0.999997	1170	0	4.39e-06
PRIMA1	6	0.36625	0.63349	0.999999	12763	3	2.32e-07	0.057678	0.057836	0.999997	1171	1	2.32e-07
NACC2	6	0.69104	0.85641	0.999999	17429	1	5.37e-06	0.057724	0.057881	0.999997	1172	1	5.37e-06
hsa-mir-138-1	4	0.66592	0.79661	0.999999	17188	2	2.55e-06	0.057763	0.057534	0.999997	1173	0	2.55e-06
DHX33	6	0.05761	0.18207	0.939302	4005	5	-3.72e-06	0.05777	0.057933	0.999997	1174	1	-3.72e-06
CDK5RAP2	6	0.44006	0.68781	0.999999	13877	1	4.73e-06	0.057817	0.05798	0.999997	1175	1	4.73e-06
CAMSAP1	6	0.54842	0.76661	0.999999	15428	3	-7.02e-07	0.057863	0.058021	0.999997	1176	1	-7.02e-07
SLC7A11	6	0.82911	0.91578	0.999999	18741	1	2.74e-06	0.05791	0.058071	0.999997	1177	1	2.74e-06
NFKBIA	6	0.32582	0.59565	0.999999	12023	3	-1.28e-07	0.058049	0.058226	0.999997	1178	1	-1.28e-07
IFRD1	6	0.85931	0.93121	0.999999	19094	2	-1.11e-06	0.058095	0.058269	0.999997	1179	1	-1.11e-06
CMBL	6	0.28634	0.54743	0.999999	11107	3	9.43e-07	0.058141	0.058311	0.999997	1180	1	9.43e-07
GNG13	6	0.19192	0.42337	0.999999	8696	3	-2.97e-06	0.058234	0.058397	0.999997	1181	1	-2.97e-06
hsa-mir-1286	4	0.92314	0.92427	0.999999	19678	1	9.74e-08	0.05826	0.058038	0.999997	1182	0	9.74e-08
ZNF557	6	0.86433	0.93389	0.999999	19154	1	4.02e-06	0.05828	0.058441	0.999997	1183	1	4.02e-06
IQGAP3	6	0.34433	0.61706	0.999999	12439	3	-8.91e-07	0.058327	0.058486	0.999997	1184	1	-8.91e-07
CEP85L	6	0.93254	0.95859	0.999999	19741	1	7.84e-06	0.058466	0.058618	0.999997	1185	1	7.84e-06
CHRNA2	6	0.12829	0.33065	0.986036	6921	2	2.59e-06	0.058512	0.058662	0.999997	1186	1	2.59e-06
DHPS	6	0.63462	0.82814	0.999999	16754	2	1.06e-06	0.058605	0.058765	0.999997	1187	0	1.06e-06
ABCB8	6	0.56269	0.77681	0.999999	15644	3	2.79e-06	0.058651	0.058803	0.999997	1188	0	2.79e-06
hsa-mir-5003	4	0.92383	0.92486	0.999999	19682	1	9.12e-06	0.058694	0.058464	0.999997	1189	0	9.12e-06
hsa-mir-4642	4	0.88985	0.89937	0.999999	19483	1	6.94e-06	0.058725	0.058493	0.999997	1190	0	6.94e-06
ACSS2	6	0.31803	0.58635	0.999999	11848	4	-2.32e-06	0.058744	0.058899	0.999997	1191	0	-2.32e-06
CPLX4	6	0.48463	0.72036	0.999999	14502	1	2.81e-06	0.05879	0.05895	0.999997	1192	0	2.81e-06
BRI3BP	6	0.14116	0.35014	0.988244	7329	3	-1.12e-06	0.058836	0.059003	0.999997	1193	0	-1.12e-06
ACVR1B	6	0.9712	0.97446	0.999999	20205	1	5.79e-06	0.058883	0.059041	0.999997	1194	0	5.79e-06
PPP3CA	6	0.98693	0.987	0.999999	20541	0	2.29e-06	0.058929	0.059088	0.999997	1195	0	2.29e-06
hsa-mir-181b-2	4	0.9993	0.9993	0.999999	20894	0	1.24e-05	0.058974	0.05873	0.999997	1196	0	1.24e-05
MAD2L1	6	0.011803	0.052153	0.807935	1315	2	3.36e-07	0.058975	0.059136	0.999997	1197	0	3.36e-07
HNRNPA1	6	0.1132	0.30746	0.981632	6464	3	-1.13e-06	0.059021	0.059176	0.999997	1198	0	-1.13e-06
ESAM	6	0.82143	0.91199	0.999999	18646	2	2.08e-06	0.059068	0.05922	0.999997	1199	0	2.08e-06
BPIFB3	6	0.12918	0.33201	0.986036	6951	3	1.7e-07	0.059114	0.059266	0.999997	1200	0	1.7e-07
SMAD3	6	0.57108	0.78286	0.999999	15773	2	-5.16e-07	0.05916	0.059309	0.999997	1201	0	-5.16e-07
hsa-mir-1252	3	0.45859	0.61377	0.999999	14142	2	-4.15e-06	0.059186	0.059271	0.999997	1202	0	-4.15e-06
STAG3	6	0.43899	0.68701	0.999999	13864	2	2.33e-06	0.059207	0.059352	0.999997	1203	0	2.33e-06
POLR2G	6	0.71633	0.86632	0.999999	17634	2	8.75e-07	0.059253	0.0594	0.999997	1204	0	8.75e-07
CPE	6	0.63976	0.83173	0.999999	16845	1	4.35e-06	0.059299	0.059446	0.999997	1205	0	4.35e-06
SLC22A23	6	0.99125	0.99131	0.999999	20682	0	1.55e-06	0.059346	0.059492	0.999997	1206	0	1.55e-06
ZNF628	6	0.034919	0.12264	0.904339	2781	4	-1.82e-06	0.059392	0.059544	0.999997	1207	0	-1.82e-06
NKAIN1	6	0.012484	0.054856	0.816391	1368	5	-6.37e-06	0.059438	0.059596	0.999997	1208	0	-6.37e-06
CAPN2	6	0.20703	0.44424	0.999999	9105	3	1.07e-06	0.059484	0.059644	0.999997	1209	0	1.07e-06
C4orf19	6	0.91391	0.95368	0.999999	19623	1	8.55e-06	0.059531	0.059679	0.999997	1210	0	8.55e-06
SRCRB4D	6	0.97367	0.97602	0.999999	20254	1	6.42e-06	0.059577	0.059728	0.999997	1211	0	6.42e-06
TRIM56	6	0.97643	0.9779	0.999999	20291	1	5.39e-06	0.059623	0.05977	0.999997	1212	0	5.39e-06
CMTM7	6	0.52431	0.74926	0.999999	15070	2	-8.52e-07	0.05967	0.059817	0.999997	1213	0	-8.52e-07
RUNX2	6	0.76437	0.8861	0.999999	18050	2	2.83e-07	0.059716	0.059864	0.999997	1214	0	2.83e-07
hsa-mir-556	3	0.64133	0.71727	0.999999	16874	1	6.47e-06	0.059817	0.059892	0.999997	1215	0	6.47e-06
PTDSS1	6	0.55716	0.77288	0.999999	15562	3	2.57e-06	0.059855	0.059997	0.999997	1216	0	2.57e-06
SSBP3	6	0.39225	0.65288	0.999999	13159	3	-9.49e-07	0.059947	0.060089	0.999997	1217	0	-9.49e-07
FAM107A	6	0.018661	0.076205	0.859574	1818	4	-3.99e-06	0.059993	0.060132	0.999997	1218	0	-3.99e-06
SYT4	6	0.50521	0.73543	0.999999	14809	1	2.65e-06	0.06004	0.060172	0.999997	1219	0	2.65e-06
TMEM50A	6	0.31002	0.57663	0.999999	11662	4	-5.53e-07	0.060086	0.060217	0.999997	1220	0	-5.53e-07
SLC25A32	6	0.53145	0.75448	0.999999	15183	1	2.77e-06	0.060132	0.060266	0.999997	1221	0	2.77e-06
ATAD5	6	0.74993	0.87993	0.999999	17912	1	2.08e-06	0.060179	0.060319	0.999997	1222	0	2.08e-06
SLC7A4	6	0.25936	0.51343	0.999999	10445	4	-7.65e-07	0.060271	0.060415	0.999997	1223	0	-7.65e-07
AAMP	6	0.28111	0.54089	0.999999	10970	4	-2.74e-06	0.060317	0.06047	0.999997	1224	0	-2.74e-06
CENPO	6	0.31532	0.58306	0.999999	11791	2	-1.17e-06	0.060364	0.060519	0.999997	1225	0	-1.17e-06
UBE2D2	6	0.15259	0.36714	0.995559	7619	3	1.22e-07	0.06041	0.060566	0.999997	1226	0	1.22e-07
ERVMER34-1	6	0.64002	0.83195	0.999999	16849	3	4.93e-07	0.060502	0.060669	0.999997	1227	0	4.93e-07
MYH4	6	0.47834	0.71583	0.999999	14408	2	1.58e-06	0.060549	0.060716	0.999997	1228	0	1.58e-06
UBXN11	6	0.12708	0.32877	0.985405	6889	4	-2.77e-06	0.060595	0.06076	0.999997	1229	0	-2.77e-06
IL9	6	0.1915	0.4228	0.999999	8682	3	-1.13e-07	0.060641	0.060811	0.999997	1230	0	-1.13e-07
CSDE1	6	0.98985	0.98995	0.999999	20650	0	6.55e-06	0.060687	0.060849	0.999997	1231	0	6.55e-06
C3orf30	6	0.81951	0.91104	0.999999	18624	2	1.36e-06	0.060733	0.060897	0.999997	1232	0	1.36e-06
PNMT	6	0.2385	0.48622	0.999999	9941	3	-3.51e-06	0.06078	0.060945	0.999997	1233	0	-3.51e-06
C22orf31	6	0.96728	0.97222	0.999999	20143	1	1.71e-06	0.060826	0.060991	0.999997	1234	0	1.71e-06
ARMC4	6	0.49378	0.72704	0.999999	14634	3	-9.12e-07	0.060872	0.061044	0.999997	1235	0	-9.12e-07
CPAMD8	6	0.35989	0.62869	0.999999	12664	3	-2.89e-06	0.060918	0.061089	0.999997	1236	0	-2.89e-06
ACP6	6	0.64976	0.83884	0.999999	17003	2	1.22e-06	0.060965	0.061134	0.999997	1237	0	1.22e-06
CECR2	6	2.95e-05	0.00017018	0.254243	13	3	-1.13e-06	0.061011	0.061178	0.999997	1238	0	-1.13e-06
ZFP62	6	0.85917	0.93114	0.999999	19092	1	-7.45e-07	0.061057	0.061225	0.999997	1239	0	-7.45e-07
OR1E1	6	0.62286	0.8199	0.999999	16548	3	-1.11e-07	0.061103	0.061265	0.999997	1240	0	-1.11e-07
OR9A4	6	0.42296	0.67536	0.999999	13635	2	1.32e-06	0.06115	0.061311	0.999997	1241	0	1.32e-06
SH3GLB2	6	0.66827	0.84779	0.999999	17210	2	2.04e-06	0.061196	0.061353	0.999997	1242	0	2.04e-06
LIN7B	6	0.80608	0.90476	0.999999	18494	1	1.3e-06	0.061288	0.061455	0.999997	1243	0	1.3e-06
COQ10B	6	0.81936	0.91098	0.999999	18621	2	-2.92e-07	0.061334	0.061501	0.999997	1244	0	-2.92e-07
SLC35G5	6	0.52003	0.74621	0.999999	15016	3	-1.49e-06	0.061381	0.061551	0.999997	1245	0	-1.49e-06
OLAH	6	0.29589	0.55931	0.999999	11320	3	1.54e-06	0.061427	0.061596	0.999997	1246	0	1.54e-06
TH	6	0.33229	0.60329	0.999999	12159	3	-1.94e-06	0.061473	0.06164	0.999997	1247	0	-1.94e-06
APOL5	6	0.082439	0.2415	0.960247	5194	5	-3.36e-06	0.061519	0.061693	0.999997	1248	0	-3.36e-06
CDCP1	6	0.42292	0.67532	0.999999	13633	1	6.95e-06	0.061565	0.061738	0.999997	1249	0	6.95e-06
KY	6	0.98584	0.98597	0.999999	20507	0	3.95e-06	0.061612	0.061786	0.999997	1250	0	3.95e-06
SRSF11	6	0.26866	0.52534	0.999999	10686	3	2.95e-06	0.061658	0.061832	0.999997	1251	0	2.95e-06
ARPP21	6	0.06078	0.18993	0.941214	4179	1	7.36e-06	0.061704	0.061876	0.999997	1252	0	7.36e-06
FHDC1	6	0.96222	0.96961	0.999999	20074	1	4.38e-06	0.06175	0.061925	0.999997	1253	0	4.38e-06
ZCCHC13	6	0.91637	0.9543	0.999999	19638	1	3.49e-06	0.061796	0.061971	0.999997	1254	0	3.49e-06
AMMECR1	6	0.93068	0.95803	0.999999	19726	1	5.09e-06	0.061843	0.062016	0.999997	1255	0	5.09e-06
PLA2G2A	6	0.23068	0.47598	0.999999	9715	2	1.67e-06	0.061889	0.062061	0.999997	1256	0	1.67e-06
ZNF683	6	0.81697	0.9099	0.999999	18591	1	1.03e-05	0.061935	0.062113	0.999997	1257	0	1.03e-05
HSD17B8	6	0.90872	0.95246	0.999999	19597	1	3.03e-06	0.062027	0.062197	0.999997	1258	0	3.03e-06
GHRL	6	0.12885	0.33151	0.986036	6936	3	6.68e-08	0.062074	0.062247	0.999997	1259	0	6.68e-08
RAB43	6	0.0066257	0.030759	0.73564	842	4	-9.77e-07	0.06212	0.062294	0.999997	1260	0	-9.77e-07
GALNT1	6	0.53812	0.75921	0.999999	15275	3	-1e-06	0.062212	0.062386	0.999997	1261	0	-1e-06
SEMA6A	6	0.82109	0.91182	0.999999	18642	2	3.48e-06	0.062258	0.06244	0.999997	1262	0	3.48e-06
hsa-mir-1246	4	0.34247	0.55497	0.999999	12404	2	3.03e-06	0.062289	0.062034	0.999997	1263	0	3.03e-06
CCDC88C	6	0.73012	0.87178	0.999999	17743	2	7.99e-06	0.062304	0.062489	0.999997	1264	0	7.99e-06
WRAP73	6	0.55673	0.77257	0.999999	15555	3	3.62e-06	0.062351	0.062536	0.999997	1265	0	3.62e-06
ADCY10	6	0.47676	0.71468	0.999999	14387	3	5.25e-07	0.062397	0.062582	0.999997	1266	0	5.25e-07
PTGR1	6	0.24632	0.49643	0.999999	10122	2	2.99e-06	0.062443	0.062624	0.999997	1267	0	2.99e-06
TRABD2B	6	0.12484	0.32534	0.985405	6813	3	9.3e-07	0.062489	0.062672	0.999997	1268	0	9.3e-07
C19orf54	6	0.75525	0.88221	0.999999	17961	1	2.13e-06	0.062535	0.062716	0.999997	1269	0	2.13e-06
CNIH1	6	0.28731	0.54862	0.999999	11126	3	3.81e-06	0.062581	0.06276	0.999997	1270	0	3.81e-06
OCIAD2	6	0.65629	0.84332	0.999999	17111	2	3.58e-06	0.062628	0.062803	0.999997	1271	0	3.58e-06
LIG1	6	0.22046	0.46226	0.999999	9460	3	6.41e-07	0.062674	0.062846	0.999997	1272	0	6.41e-07
EPAS1	6	0.27949	0.53888	0.999999	10934	4	-1.53e-06	0.06272	0.062892	0.999997	1273	0	-1.53e-06
CCKBR	6	0.62404	0.82076	0.999999	16571	2	2.17e-06	0.062812	0.062985	0.999997	1274	0	2.17e-06
CBY1	6	0.10121	0.28377	0.973722	5997	4	-2.33e-06	0.062858	0.063034	0.999997	1275	0	-2.33e-06
MRPL11	6	0.061791	0.19243	0.941323	4212	4	-2.63e-06	0.062904	0.063081	0.999997	1276	0	-2.63e-06
BAP1	6	0.82994	0.91619	0.999999	18748	1	5.26e-06	0.062951	0.063124	0.999997	1277	0	5.26e-06
OR5P3	6	0.33361	0.60477	0.999999	12192	4	-2.51e-06	0.062997	0.063169	0.999997	1278	0	-2.51e-06
FOXB2	6	0.82927	0.91586	0.999999	18743	1	3.77e-06	0.063043	0.063204	0.999997	1279	0	3.77e-06
UCN	6	0.30371	0.56889	0.999999	11498	3	-4.6e-07	0.063089	0.063253	0.999997	1280	0	-4.6e-07
C3AR1	6	0.16508	0.38541	0.998112	7970	3	-2.14e-06	0.063135	0.063311	0.999997	1281	0	-2.14e-06
SLC40A1	6	0.1605	0.37874	0.997198	7847	3	-2.59e-06	0.063181	0.063354	0.999997	1282	0	-2.59e-06
SMPDL3B	6	0.94769	0.96362	0.999999	19884	1	7.29e-06	0.063227	0.063405	0.999997	1283	0	7.29e-06
ANP32E	6	0.53126	0.75433	0.999999	15179	3	4.46e-07	0.063274	0.063459	0.999997	1284	0	4.46e-07
hsa-mir-8074	4	0.16827	0.33973	0.986043	8058	3	-2.58e-06	0.063279	0.063027	0.999997	1285	0	-2.58e-06
TNS4	6	0.4705	0.71006	0.999999	14305	2	6.24e-07	0.06332	0.063509	0.999997	1286	0	6.24e-07
GYPB	6	0.73771	0.87485	0.999999	17822	2	1.59e-06	0.063366	0.063553	0.999997	1287	0	1.59e-06
DEFB127	6	0.11585	0.3115	0.982579	6538	3	-7.14e-07	0.063412	0.063602	0.999997	1288	0	-7.14e-07
OR2J2	6	0.42376	0.67593	0.999999	13644	2	4.88e-06	0.063458	0.063648	0.999997	1289	0	4.88e-06
STK38	6	0.76867	0.888	0.999999	18099	2	1.63e-06	0.063504	0.063698	0.999997	1290	0	1.63e-06
SST	6	0.38227	0.64541	0.999999	12996	2	2.49e-06	0.06355	0.063743	0.999997	1291	0	2.49e-06
COL24A1	6	0.40628	0.66312	0.999999	13382	3	-4.67e-06	0.063596	0.06379	0.999997	1292	0	-4.67e-06
ZNF705D	6	0.12886	0.33152	0.986036	6937	3	-2.3e-06	0.063643	0.063843	0.999997	1293	0	-2.3e-06
DNAJC27	6	0.8219	0.91223	0.999999	18652	2	-1.46e-06	0.063689	0.06389	0.999997	1294	0	-1.46e-06
OR51A7	6	0.017794	0.073617	0.8507	1768	5	-1.49e-06	0.063735	0.063935	0.999997	1295	0	-1.49e-06
ANKRD40	6	0.53856	0.75952	0.999999	15281	2	5.84e-06	0.063781	0.06398	0.999997	1296	0	5.84e-06
FILIP1	6	0.10483	0.29169	0.976001	6142	3	-4.73e-07	0.063873	0.064079	0.999997	1297	0	-4.73e-07
UCMA	6	0.52904	0.7527	0.999999	15139	2	1.06e-06	0.063965	0.064172	0.999997	1298	0	1.06e-06
FAM107B	6	0.60821	0.80959	0.999999	16335	2	3.06e-06	0.064011	0.064218	0.999997	1299	0	3.06e-06
EIF2AK2	6	0.99979	0.99978	0.999999	20906	0	6.93e-06	0.064058	0.064267	0.999997	1300	0	6.93e-06
GLG1	6	0.44252	0.68969	0.999999	13923	2	2.76e-06	0.064104	0.064307	0.999997	1301	0	2.76e-06
FRS3	6	0.16234	0.38144	0.997671	7893	3	-3.95e-07	0.06415	0.064349	0.999997	1302	0	-3.95e-07
LIMS1	6	0.34789	0.61977	0.999999	12489	3	5.71e-08	0.064196	0.064401	0.999997	1303	0	5.71e-08
PLA2G1B	6	0.35393	0.62427	0.999999	12575	2	2.69e-06	0.064242	0.064444	0.999997	1304	0	2.69e-06
hsa-mir-5006	4	0.98417	0.98412	0.999999	20471	0	5.59e-06	0.06433	0.064092	0.999997	1305	0	5.59e-06
MAP1LC3C	6	0.096524	0.27348	0.968761	5817	5	-3.79e-06	0.06438	0.064577	0.999997	1306	0	-3.79e-06
CEACAM19	6	0.037306	0.12919	0.906786	2927	4	-2.11e-06	0.064426	0.064617	0.999997	1307	0	-2.11e-06
CCDC176	6	0.057375	0.18149	0.939302	3990	5	-3.06e-06	0.064472	0.064666	0.999997	1308	0	-3.06e-06
ZNF679	6	0.86289	0.93311	0.999999	19136	1	1.01e-05	0.064518	0.064721	0.999997	1309	0	1.01e-05
SH2D1A	6	0.8254	0.91395	0.999999	18694	1	2.25e-06	0.064565	0.06477	0.999997	1310	0	2.25e-06
COPS5	6	0.22282	0.4655	0.999999	9526	2	4.9e-06	0.064611	0.064812	0.999997	1311	0	4.9e-06
GRIP1	6	0.16644	0.38737	0.998332	8010	2	7.35e-06	0.064657	0.064868	0.999997	1312	0	7.35e-06
PLAGL2	6	0.33069	0.60142	0.999999	12128	4	-4.9e-06	0.064703	0.064908	0.999997	1313	0	-4.9e-06
VIPR1	6	0.48853	0.72324	0.999999	14574	3	-4.84e-07	0.064749	0.064955	0.999997	1314	0	-4.84e-07
CCDC105	6	0.25832	0.51209	0.999999	10423	3	-1.25e-06	0.064795	0.064999	0.999997	1315	0	-1.25e-06
PPP1R2	6	0.056968	0.18049	0.939302	3971	5	-3.37e-06	0.064841	0.065044	0.999997	1316	0	-3.37e-06
DBP	6	0.62343	0.82032	0.999999	16560	3	-8.23e-07	0.064887	0.065085	0.999997	1317	0	-8.23e-07
SPATA12	5	0.54351	0.74565	0.999999	15356	2	4.41e-06	0.064961	0.064983	0.999997	1318	0	4.41e-06
IL21	6	0.17993	0.4066	0.999999	8361	4	-4.36e-06	0.064979	0.065182	0.999997	1319	0	-4.36e-06
hsa-let-7b	4	0.80163	0.8537	0.999999	18445	1	1.17e-06	0.06501	0.064794	0.999997	1320	0	1.17e-06
SCHIP1	6	0.36243	0.63064	0.999999	12707	3	2.72e-07	0.065048	0.065241	0.999997	1321	0	2.72e-07
TTBK2	6	0.23443	0.48087	0.999999	9809	1	1.74e-06	0.065048	0.065241	0.999997	1322	0	1.74e-06
TTC39B	6	0.23953	0.48757	0.999999	9971	4	-9.13e-07	0.065117	0.065315	0.999997	1323	0	-9.13e-07
LUC7L	6	0.55144	0.76877	0.999999	15469	3	-2.97e-06	0.065209	0.06542	0.999997	1324	0	-2.97e-06
GM2A	6	0.4442	0.69091	0.999999	13948	2	3.4e-06	0.065256	0.065468	0.999997	1325	0	3.4e-06
hsa-mir-548l	4	0.99085	0.99085	0.999999	20674	0	4.91e-06	0.065288	0.06508	0.999997	1326	0	4.91e-06
TFE3	6	0.58573	0.7935	0.999999	16011	3	-1.2e-06	0.065302	0.065511	0.999997	1327	0	-1.2e-06
hsa-mir-891b	4	0.95207	0.95195	0.999999	19936	0	6.67e-06	0.065318	0.065112	0.999997	1328	0	6.67e-06
EFCAB12	6	0.32232	0.5915	0.999999	11945	4	-1.82e-06	0.065348	0.065557	0.999997	1329	0	-1.82e-06
OR5AU1	6	0.58285	0.79138	0.999999	15965	2	1.88e-06	0.065394	0.065604	0.999997	1330	0	1.88e-06
OR10V1	6	0.086297	0.25034	0.961929	5366	5	-5.31e-06	0.06544	0.065648	0.999997	1331	0	-5.31e-06
SGSM1	6	0.37274	0.63828	0.999999	12858	2	1.46e-06	0.065486	0.065691	0.999997	1332	0	1.46e-06
DGKH	6	0.96565	0.97134	0.999999	20116	1	4.31e-06	0.065532	0.065735	0.999997	1333	0	4.31e-06
LRRC3	6	0.12603	0.32719	0.985405	6849	2	7.34e-06	0.065578	0.065787	0.999997	1334	0	7.34e-06
SYT14	6	0.12303	0.32262	0.985371	6753	2	2.53e-07	0.065624	0.065833	0.999997	1335	0	2.53e-07
SNRPD2	6	0.15321	0.36805	0.995559	7638	3	-6.96e-07	0.065716	0.065927	0.999997	1336	0	-6.96e-07
HTATIP2	6	0.18689	0.41638	0.999999	8561	4	-3.8e-06	0.065808	0.066008	0.999997	1337	0	-3.8e-06
KCNK9	6	0.74123	0.87626	0.999999	17843	2	4.82e-06	0.065854	0.066059	0.999997	1338	0	4.82e-06
MAP9	6	0.41341	0.66833	0.999999	13491	2	2.32e-06	0.0659	0.066099	0.999997	1339	0	2.32e-06
TMEM132B	6	0.014862	0.064184	0.830737	1567	3	-1.25e-07	0.065946	0.066147	0.999997	1340	0	-1.25e-07
ENY2	6	0.014285	0.061921	0.82433	1523	4	-1.62e-06	0.065992	0.066188	0.999997	1341	0	-1.62e-06
PRICKLE3	6	0.13485	0.34063	0.986043	7135	3	1.42e-06	0.066038	0.066237	0.999997	1342	0	1.42e-06
hsa-mir-4773-2	4	0.52862	0.69103	0.999999	15133	2	-1.74e-08	0.066044	0.065835	0.999997	1343	0	-1.74e-08
hsa-mir-4773-1	4	0.52862	0.69103	0.999999	15132	2	-1.74e-08	0.066044	0.065835	0.999997	1344	0	-1.74e-08
ATP11C	6	0.98902	0.98911	0.999999	20616	0	5.16e-06	0.066084	0.066288	0.999997	1345	0	5.16e-06
CLINT1	6	0.72725	0.87062	0.999999	17719	1	3.06e-06	0.06613	0.066344	0.999997	1346	0	3.06e-06
DUSP1	6	0.10629	0.29481	0.976305	6216	2	7.34e-06	0.066176	0.066388	0.999997	1347	0	7.34e-06
ZNF696	6	0.13228	0.33673	0.986036	7051	3	-9.26e-07	0.066222	0.066431	0.999997	1348	0	-9.26e-07
ECHDC2	5	0.40661	0.63655	0.999999	13385	3	-4.11e-07	0.06623	0.066237	0.999997	1349	0	-4.11e-07
PPM1M	6	0.80705	0.90523	0.999999	18503	2	4.85e-06	0.066314	0.06653	0.999997	1350	0	4.85e-06
LIMK2	6	0.78963	0.89729	0.999999	18312	1	8.09e-07	0.06636	0.06658	0.999997	1351	0	8.09e-07
WDR73	6	0.20749	0.44483	0.999999	9113	4	-3.74e-06	0.066452	0.066673	0.999997	1352	0	-3.74e-06
hsa-mir-499a	4	0.054905	0.1568	0.923626	3847	2	-1.72e-06	0.06646	0.066239	0.999997	1353	0	-1.72e-06
FASTKD5	6	0.082124	0.24077	0.960247	5171	3	-2.57e-06	0.066498	0.066722	0.999997	1354	0	-2.57e-06
TNFRSF1A	6	0.97864	0.97954	0.999999	20358	1	3.81e-06	0.066544	0.066768	0.999997	1355	0	3.81e-06
IFNA10	6	0.53014	0.75353	0.999999	15161	3	1.71e-07	0.066636	0.066856	0.999997	1356	0	1.71e-07
SAE1	6	0.017362	0.07229	0.848557	1736	4	-1.07e-06	0.066728	0.066942	0.999997	1357	0	-1.07e-06
WLS	6	0.32077	0.58965	0.999999	11909	3	-1.45e-07	0.066774	0.066986	0.999997	1358	0	-1.45e-07
OR6B2	6	0.15954	0.37732	0.996997	7816	3	-5.18e-07	0.06682	0.067026	0.999997	1359	0	-5.18e-07
ZNF185	6	0.65539	0.84269	0.999999	17092	2	3.08e-06	0.066866	0.067066	0.999997	1360	0	3.08e-06
POGZ	6	0.091725	0.26264	0.965751	5609	4	-2.59e-06	0.066912	0.067114	0.999997	1361	0	-2.59e-06
hsa-mir-1912	2	0.77976	0.7794	0.999999	18215	0	-2.91e-06	0.066935	0.066754	0.999997	1362	0	-2.91e-06
NRXN3	6	0.33289	0.60396	0.999999	12175	2	2.55e-07	0.066958	0.067159	0.999997	1363	0	2.55e-07
MKL2	6	0.9877	0.98777	0.999999	20558	0	2.49e-06	0.067004	0.0672	0.999997	1364	0	2.49e-06
RRM2B	6	0.6306	0.82531	0.999999	16684	3	9.88e-07	0.06705	0.067242	0.999997	1365	0	9.88e-07
KIAA0232	6	0.062937	0.19523	0.941755	4293	4	-4.59e-06	0.067142	0.067337	0.999997	1366	0	-4.59e-06
CCNG2	6	0.55738	0.77303	0.999999	15565	3	-9.51e-07	0.067188	0.067379	0.999997	1367	0	-9.51e-07
AP1AR	4	0.97067	0.97062	0.999999	20192	0	2.99e-06	0.067231	0.067053	0.999997	1368	0	2.99e-06
KRT86	6	0.25713	0.51055	0.999999	10392	4	-7.95e-06	0.067234	0.067425	0.999997	1369	0	-7.95e-06
CCDC14	6	0.82542	0.91396	0.999999	18695	2	1.06e-06	0.06728	0.067476	0.999997	1370	0	1.06e-06
RGS19	6	0.19216	0.42372	0.999999	8704	3	1.81e-07	0.067326	0.067521	0.999997	1371	0	1.81e-07
C5orf64	6	0.063181	0.19584	0.94297	4301	2	4.24e-06	0.067372	0.067575	0.999997	1372	0	4.24e-06
CAMKK1	6	0.47672	0.71465	0.999999	14386	3	2e-06	0.067418	0.067625	0.999997	1373	0	2e-06
CD2	6	0.31468	0.58228	0.999999	11780	2	4.83e-06	0.067464	0.067663	0.999997	1374	0	4.83e-06
VN1R5	6	0.98887	0.98897	0.999999	20601	0	2.03e-06	0.06751	0.067705	0.999997	1375	0	2.03e-06
SLC5A4	6	0.14251	0.35215	0.989524	7359	4	-2.03e-06	0.067556	0.067752	0.999997	1376	0	-2.03e-06
LRRTM1	6	0.41732	0.67118	0.999999	13549	2	-1.57e-06	0.067602	0.067797	0.999997	1377	0	-1.57e-06
ADC	6	0.28942	0.55129	0.999999	11172	4	-9.18e-07	0.067648	0.067835	0.999997	1378	0	-9.18e-07
SLC7A2	6	0.68017	0.85224	0.999999	17330	2	5.97e-07	0.067694	0.067881	0.999997	1379	0	5.97e-07
AMTN	6	0.92155	0.9556	0.999999	19668	1	3.83e-06	0.06774	0.067923	0.999997	1380	0	3.83e-06
DAZ3	6	0.93306	0.95875	0.999999	19746	1	7.52e-06	0.067854	0.068036	0.999997	1381	0	7.52e-06
DAZ2	6	0.93306	0.95875	0.999999	19748	1	7.52e-06	0.067854	0.068036	0.999997	1382	0	7.52e-06
DAZ1	6	0.93306	0.95875	0.999999	19747	1	7.52e-06	0.067854	0.068036	0.999997	1383	0	7.52e-06
DAZ4	6	0.93306	0.95875	0.999999	19745	1	7.52e-06	0.067854	0.068036	0.999997	1384	0	7.52e-06
FKBP1B	6	0.23517	0.48184	0.999999	9834	3	-2.22e-06	0.067969	0.068146	0.999997	1385	0	-2.22e-06
OR6Q1	6	0.68722	0.85493	0.999999	17401	2	2.38e-06	0.068015	0.068197	0.999997	1386	0	2.38e-06
ZSCAN31	6	0.086706	0.25124	0.961929	5386	5	-1.76e-06	0.068061	0.068249	0.999997	1387	0	-1.76e-06
JUN	6	0.054939	0.17536	0.938115	3860	2	1.08e-05	0.068107	0.068297	0.999997	1388	0	1.08e-05
hsa-mir-6510	3	0.55827	0.6789	0.999999	15583	1	4.2e-06	0.068208	0.068094	0.999997	1389	0	4.2e-06
TPD52	6	0.20805	0.44559	0.999999	9136	3	-8.91e-08	0.068245	0.068431	0.999997	1390	0	-8.91e-08
NETO1	6	0.88759	0.94687	0.999999	19454	1	5.8e-06	0.068291	0.068486	0.999997	1391	0	5.8e-06
LRRC39	6	0.65317	0.84119	0.999999	17061	3	8.4e-07	0.068383	0.06857	0.999997	1392	0	8.4e-07
FAM193B	6	0.12108	0.31957	0.984804	6694	4	-4.15e-06	0.06852	0.068702	0.999997	1393	0	-4.15e-06
ADCY4	6	0.67652	0.85087	0.999999	17286	2	5.6e-07	0.068612	0.068797	0.999997	1394	0	5.6e-07
PDK1	6	0.36617	0.63343	0.999999	12762	3	-9.83e-07	0.068658	0.068846	0.999997	1395	0	-9.83e-07
ANKRD39	6	0.13194	0.33623	0.986036	7041	4	-1.21e-06	0.068704	0.06889	0.999997	1396	0	-1.21e-06
PLXNC1	6	0.50724	0.73696	0.999999	14838	1	2.3e-06	0.068796	0.068966	0.999997	1397	0	2.3e-06
IHH	6	0.58242	0.79106	0.999999	15956	2	5.49e-06	0.068842	0.069012	0.999997	1398	0	5.49e-06
EIF3E	6	0.22845	0.47307	0.999999	9660	2	1.15e-05	0.068934	0.069107	0.999997	1399	0	1.15e-05
DYTN	6	0.035251	0.12357	0.904339	2810	4	-1.56e-06	0.068979	0.069154	0.999997	1400	0	-1.56e-06
F8	6	0.13803	0.34545	0.986043	7245	4	-2.28e-06	0.069025	0.069208	0.999997	1401	0	-2.28e-06
WTH3DI	6	0.011035	0.04911	0.807542	1239	5	-4.85e-06	0.069071	0.069261	0.999997	1402	0	-4.85e-06
STAG2	6	0.25848	0.51229	0.999999	10428	3	9.75e-07	0.069117	0.069304	0.999997	1403	0	9.75e-07
FTSJD1	6	0.10043	0.28209	0.973722	5960	2	3.33e-06	0.069163	0.069353	0.999997	1404	0	3.33e-06
NSDHL	6	0.88071	0.94291	0.999999	19375	1	5.42e-06	0.069209	0.069407	0.999997	1405	0	5.42e-06
GZMM	6	0.47221	0.7113	0.999999	14331	3	4.58e-06	0.069255	0.06945	0.999997	1406	0	4.58e-06
GPR107	6	0.41164	0.66705	0.999999	13466	3	-9.5e-07	0.069392	0.069572	0.999997	1407	0	-9.5e-07
P4HTM	6	0.10581	0.29378	0.976001	6183	4	-3.8e-07	0.069438	0.069621	0.999997	1408	0	-3.8e-07
BCL10	6	0.39423	0.65434	0.999999	13191	3	-2.16e-06	0.069484	0.069667	0.999997	1409	0	-2.16e-06
CDK19	6	0.33045	0.60114	0.999999	12119	3	4.3e-06	0.06953	0.069711	0.999997	1410	0	4.3e-06
LRRIQ3	6	0.21467	0.45458	0.999999	9316	4	-2.73e-06	0.069576	0.069761	0.999997	1411	0	-2.73e-06
COPB2	6	0.47866	0.71607	0.999999	14413	1	5.4e-06	0.069622	0.069805	0.999997	1412	0	5.4e-06
ERVV-1	6	0.055289	0.17628	0.938115	3877	4	-3.91e-06	0.069668	0.069846	0.999997	1413	0	-3.91e-06
CETN2	6	0.076048	0.22662	0.956812	4881	3	2.32e-06	0.069714	0.069894	0.999997	1414	0	2.32e-06
ARHGAP31	6	0.76358	0.88576	0.999999	18040	2	2.68e-06	0.069759	0.069943	0.999997	1415	0	2.68e-06
RBM26	6	0.13988	0.34826	0.988244	7285	3	1.07e-06	0.069805	0.069985	0.999997	1416	0	1.07e-06
hsa-mir-6813	4	0.027523	0.084937	0.865252	2347	3	-1e-06	0.069971	0.069815	0.999997	1417	0	-1e-06
STOM	6	0.11575	0.31136	0.982579	6536	3	-2.38e-07	0.069989	0.070177	0.999997	1418	0	-2.38e-07
NSUN3	6	0.095087	0.27027	0.96866	5751	3	1.1e-06	0.07008	0.070275	0.999997	1419	0	1.1e-06
NKIRAS2	6	0.046593	0.15389	0.922361	3431	5	-7.71e-06	0.070126	0.070323	0.999997	1420	0	-7.71e-06
VAMP4	6	0.16512	0.38547	0.998112	7971	4	-7.81e-07	0.070172	0.070365	0.999997	1421	0	-7.81e-07
ZFAND5	6	0.68039	0.85233	0.999999	17335	2	1.92e-06	0.070218	0.070412	0.999997	1422	0	1.92e-06
ZNF654	6	0.40634	0.66316	0.999999	13383	3	-1.21e-06	0.070264	0.07046	0.999997	1423	0	-1.21e-06
CLIC4	6	0.99636	0.99642	0.999999	20825	0	3.36e-06	0.07031	0.07051	0.999997	1424	0	3.36e-06
KPNA1	6	0.1197	0.31748	0.984697	6645	3	-5.93e-07	0.070356	0.070555	0.999997	1425	0	-5.93e-07
UBB	6	0.066094	0.20291	0.943434	4428	4	-2.6e-06	0.070401	0.070612	0.999997	1426	0	-2.6e-06
MEOX2	6	0.14114	0.35011	0.988244	7326	4	-3.98e-06	0.070447	0.070658	0.999997	1427	0	-3.98e-06
FAM196B	6	0.081349	0.23896	0.960247	5130	3	9.9e-07	0.070493	0.070703	0.999997	1428	0	9.9e-07
SYT17	6	0.18191	0.40935	0.999999	8433	3	-4.69e-07	0.070585	0.070789	0.999997	1429	0	-4.69e-07
CFLAR	6	0.97645	0.97792	0.999999	20292	1	4.64e-06	0.070631	0.070835	0.999997	1430	0	4.64e-06
LYST	6	0.9394	0.96075	0.999999	19803	1	2.11e-06	0.070676	0.070884	0.999997	1431	0	2.11e-06
GPR137B	6	0.29888	0.56295	0.999999	11386	3	-1.46e-06	0.070722	0.070937	0.999997	1432	0	-1.46e-06
TMEM70	6	0.28341	0.54377	0.999999	11034	2	1.4e-06	0.070768	0.07099	0.999997	1433	0	1.4e-06
hsa-mir-3163	4	0.0084171	0.028476	0.711147	1016	1	7.36e-06	0.070802	0.070633	0.999997	1434	0	7.36e-06
PWWP2B	6	0.07222	0.21755	0.948632	4728	4	-1.69e-06	0.070814	0.07103	0.999997	1435	0	-1.69e-06
GTF3C1	6	0.68115	0.85262	0.999999	17341	1	8.84e-07	0.07086	0.071077	0.999997	1436	0	8.84e-07
hsa-mir-3937	4	0.99759	0.99758	0.999999	20853	0	5.23e-06	0.070894	0.070734	0.999997	1437	0	5.23e-06
E2F6	6	0.2559	0.50893	0.999999	10365	3	-1.64e-06	0.070905	0.071123	0.999997	1438	0	-1.64e-06
TSPAN13	6	0.45037	0.69544	0.999999	14028	2	3.89e-06	0.070951	0.071174	0.999997	1439	0	3.89e-06
KCNJ1	6	0.49188	0.72564	0.999999	14610	3	-1.57e-06	0.070997	0.07122	0.999997	1440	0	-1.57e-06
hsa-mir-4683	4	0.10134	0.23849	0.960247	6003	2	7.5e-07	0.071109	0.070952	0.999997	1441	0	7.5e-07
hsa-mir-508	4	0.98829	0.98831	0.999999	20581	0	1.11e-05	0.07114	0.070981	0.999997	1442	0	1.11e-05
MAGEC3	6	0.37643	0.64106	0.999999	12916	2	2.56e-06	0.07118	0.071403	0.999997	1443	0	2.56e-06
IRF6	6	0.30632	0.57212	0.999999	11578	3	-6.47e-07	0.071226	0.071445	0.999997	1444	0	-6.47e-07
ARFIP1	6	0.59837	0.80257	0.999999	16187	2	8.85e-06	0.071272	0.071494	0.999997	1445	0	8.85e-06
KIAA0196	6	0.73243	0.87272	0.999999	17774	1	9.88e-06	0.071318	0.071539	0.999997	1446	0	9.88e-06
CYP3A7-CYP3AP1	6	0.54239	0.7623	0.999999	15337	2	-7.5e-07	0.071364	0.071579	0.999997	1447	0	-7.5e-07
ENOPH1	6	0.89356	0.94921	0.999999	19504	1	3.02e-06	0.071409	0.071624	0.999997	1448	0	3.02e-06
WNT10B	6	0.48889	0.7235	0.999999	14575	2	6.8e-06	0.071455	0.071666	0.999997	1449	0	6.8e-06
RHOXF2B	6	0.40436	0.66175	0.999999	13358	3	-3.62e-07	0.071501	0.071714	0.999997	1450	0	-3.62e-07
CCT4	6	0.010911	0.048615	0.806707	1224	5	-4.11e-06	0.071547	0.071755	0.999997	1451	0	-4.11e-06
SCARF1	6	0.31503	0.58271	0.999999	11786	2	7.36e-06	0.071593	0.071806	0.999997	1452	0	7.36e-06
KRT19	6	0.3924	0.65299	0.999999	13164	2	2.32e-06	0.071638	0.071852	0.999997	1453	0	2.32e-06
FAM174B	6	0.42292	0.67533	0.999999	13634	3	6.38e-09	0.071684	0.071899	0.999997	1454	0	6.38e-09
hsa-mir-129-1	4	0.82867	0.86579	0.999999	18736	1	1.12e-05	0.071723	0.071563	0.999997	1455	0	1.12e-05
WDR1	6	0.0098122	0.044205	0.786884	1142	5	-3.2e-06	0.07173	0.071946	0.999997	1456	0	-3.2e-06
TMEM65	6	0.69589	0.85826	0.999999	17470	2	1.04e-05	0.071776	0.071994	0.999997	1457	0	1.04e-05
TPTE	6	0.98032	0.98089	0.999999	20394	1	7.89e-07	0.071821	0.072042	0.999997	1458	0	7.89e-07
SPATA31A4	6	0.93051	0.95798	0.999999	19724	1	1.56e-06	0.071913	0.072135	0.999997	1459	0	1.56e-06
ZNF268	6	0.99813	0.99813	0.999999	20872	0	6.43e-06	0.071959	0.072189	0.999997	1460	0	6.43e-06
NKRF	6	0.43961	0.68749	0.999999	13869	2	3.02e-08	0.072005	0.072234	0.999997	1461	0	3.02e-08
AASDH	6	0.41789	0.6716	0.999999	13559	3	4.37e-06	0.07205	0.072271	0.999997	1462	0	4.37e-06
C19orf24	6	0.12803	0.33024	0.986036	6910	3	1.31e-07	0.072096	0.072318	0.999997	1463	0	1.31e-07
KRT81	6	0.83782	0.92016	0.999999	18845	2	2.15e-06	0.072142	0.072359	0.999997	1464	0	2.15e-06
CYP4F3	6	0.40136	0.65953	0.999999	13304	2	1.04e-06	0.072188	0.072407	0.999997	1465	0	1.04e-06
ACY1	6	0.23737	0.48478	0.999999	9896	2	1.68e-06	0.072233	0.072454	0.999997	1466	0	1.68e-06
hsa-mir-3195	4	0.08235	0.20816	0.943434	5185	2	8.16e-07	0.072276	0.072128	0.999997	1467	0	8.16e-07
IMPA1	6	0.65511	0.84249	0.999999	17086	3	-2.22e-06	0.072279	0.072496	0.999997	1468	0	-2.22e-06
ST6GALNAC5	6	0.33271	0.60377	0.999999	12173	3	1.53e-06	0.072325	0.072539	0.999997	1469	0	1.53e-06
ZNF816	6	0.94485	0.96261	0.999999	19859	1	1.46e-06	0.072371	0.072582	0.999997	1470	0	1.46e-06
hsa-mir-3126	4	0.13103	0.28437	0.973722	7011	3	-4.91e-06	0.072429	0.072273	0.999997	1471	0	-4.91e-06
XRCC4	6	0.57746	0.78746	0.999999	15881	3	-1.2e-06	0.072462	0.072674	0.999997	1472	0	-1.2e-06
PCDH18	6	0.26786	0.52432	0.999999	10665	4	-7.79e-07	0.072508	0.07272	0.999997	1473	0	-7.79e-07
hsa-mir-941-1	4	0.41054	0.60397	0.999999	13443	1	-1.79e-06	0.072522	0.072359	0.999997	1474	0	-1.79e-06
PPP2CB	6	0.076048	0.22662	0.956812	4887	2	5.66e-06	0.072554	0.072766	0.999997	1475	0	5.66e-06
SEC61B	6	0.45756	0.70066	0.999999	14133	3	3.68e-07	0.072599	0.072807	0.999997	1476	0	3.68e-07
hsa-mir-4532	4	0.64708	0.7819	0.999999	16971	2	3.21e-07	0.072614	0.072455	0.999997	1477	0	3.21e-07
MAP3K6	6	0.24161	0.4903	0.999999	10019	3	-2.63e-07	0.072645	0.072855	0.999997	1478	0	-2.63e-07
CCDC155	6	0.56719	0.78008	0.999999	15725	3	-5.7e-07	0.072737	0.072944	0.999997	1479	0	-5.7e-07
HS3ST6	6	0.21154	0.45034	0.999999	9238	2	2.78e-06	0.072782	0.072986	0.999997	1480	0	2.78e-06
CCS	6	0.18865	0.41878	0.999999	8597	3	-5.58e-07	0.072828	0.073032	0.999997	1481	0	-5.58e-07
SNAI3	6	0.60832	0.80966	0.999999	16338	3	1.01e-06	0.072874	0.073071	0.999997	1482	0	1.01e-06
ZNF229	6	0.21452	0.45439	0.999999	9313	3	-9.52e-07	0.07292	0.073116	0.999997	1483	0	-9.52e-07
SPG20	6	0.28262	0.54279	0.999999	11012	4	-1.45e-06	0.072965	0.073164	0.999997	1484	0	-1.45e-06
hsa-mir-3180-5	4	0.062227	0.17459	0.938115	4251	2	-1.07e-07	0.072982	0.072819	0.999997	1485	0	-1.07e-07
MAEA	6	0.06682	0.20463	0.943434	4468	2	1.13e-06	0.073057	0.073264	0.999997	1486	0	1.13e-06
ZNF534	6	0.98878	0.98889	0.999999	20599	0	4.97e-06	0.073103	0.073313	0.999997	1487	0	4.97e-06
HAND1	6	0.99788	0.99792	0.999999	20864	0	6.37e-06	0.073148	0.073363	0.999997	1488	0	6.37e-06
EGLN2	6	0.15442	0.36981	0.996004	7675	1	4.91e-06	0.073194	0.073414	0.999997	1489	0	4.91e-06
PLTP	6	0.11922	0.31672	0.984473	6638	2	9.16e-08	0.07324	0.073455	0.999997	1490	0	9.16e-08
C1orf189	6	0.16814	0.3898	0.999027	8053	3	-1.42e-07	0.073285	0.073495	0.999997	1491	0	-1.42e-07
hsa-mir-26a-1	4	0.7287	0.82651	0.999999	17734	1	1.52e-06	0.073289	0.073119	0.999997	1492	0	1.52e-06
MMP8	6	0.59781	0.80219	0.999999	16172	3	8.34e-07	0.073331	0.073541	0.999997	1493	0	8.34e-07
ATP6V1F	6	0.34053	0.61293	0.999999	12358	2	-2.6e-06	0.073377	0.073575	0.999997	1494	0	-2.6e-06
ARPC4	6	0.72247	0.86873	0.999999	17684	2	4.44e-06	0.073445	0.073649	0.999997	1495	0	4.44e-06
ARPC4-TTLL3	6	0.80101	0.90241	0.999999	18437	2	6.69e-06	0.073445	0.073649	0.999997	1496	0	6.69e-06
ABCF2	6	0.31046	0.57716	0.999999	11676	3	9.82e-07	0.073514	0.073713	0.999997	1497	0	9.82e-07
CAMK2D	6	0.30315	0.5682	0.999999	11480	1	1.94e-06	0.07356	0.073759	0.999997	1498	0	1.94e-06
HAO2	6	0.97139	0.97458	0.999999	20210	1	4.64e-06	0.073605	0.0738	0.999997	1499	0	4.64e-06
ATP13A4	6	0.73487	0.8737	0.999999	17801	2	1.06e-06	0.073697	0.073887	0.999997	1500	0	1.06e-06
ATP6V1G1	6	0.16588	0.38657	0.998306	7991	3	2.65e-06	0.073743	0.073941	0.999997	1501	0	2.65e-06
CST4	6	0.22278	0.46543	0.999999	9524	2	-7.84e-07	0.073788	0.073984	0.999997	1502	0	-7.84e-07
C2orf91	6	0.23817	0.4858	0.999999	9925	2	2.69e-06	0.073834	0.074028	0.999997	1503	0	2.69e-06
BTC	6	0.92405	0.95624	0.999999	19685	1	2.17e-06	0.07388	0.074082	0.999997	1504	0	2.17e-06
WSB1	6	0.23285	0.4788	0.999999	9764	1	7e-06	0.073971	0.074176	0.999997	1505	0	7e-06
HIST1H3B	6	0.38549	0.64783	0.999999	13040	3	-1.64e-06	0.074062	0.074273	0.999997	1506	0	-1.64e-06
RAD9B	6	0.28961	0.55155	0.999999	11176	4	-2.73e-06	0.074108	0.074315	0.999997	1507	0	-2.73e-06
STAG1	6	0.52586	0.7504	0.999999	15086	2	7.63e-06	0.074154	0.074359	0.999997	1508	0	7.63e-06
HIST1H3H	6	0.99495	0.99499	0.999999	20782	0	8.73e-06	0.0742	0.074409	0.999997	1509	0	8.73e-06
SLC30A2	6	0.82945	0.91595	0.999999	18746	2	3.58e-06	0.074245	0.074458	0.999997	1510	0	3.58e-06
CRADD	6	0.018825	0.076693	0.860867	1824	1	5.94e-06	0.074291	0.074496	0.999997	1511	0	5.94e-06
CR1	6	0.053476	0.17162	0.938115	3768	3	3.92e-07	0.074382	0.074593	0.999997	1512	0	3.92e-07
BMP2	6	0.47997	0.717	0.999999	14433	3	1.95e-07	0.074428	0.074641	0.999997	1513	0	1.95e-07
CDC42BPA	6	0.8216	0.91207	0.999999	18650	1	3.29e-06	0.074474	0.074679	0.999997	1514	0	3.29e-06
SLC10A7	6	0.86735	0.93551	0.999999	19201	1	5.39e-06	0.074519	0.07472	0.999997	1515	0	5.39e-06
ZNF260	6	0.25392	0.50638	0.999999	10311	3	-1.84e-06	0.074565	0.074777	0.999997	1516	0	-1.84e-06
SOS1	6	0.38688	0.64888	0.999999	13067	3	-5.57e-07	0.074611	0.074823	0.999997	1517	0	-5.57e-07
SEMA3C	6	0.59959	0.80343	0.999999	16198	2	3.57e-06	0.074656	0.074882	0.999997	1518	0	3.57e-06
PILRA	6	0.30769	0.57379	0.999999	11602	1	6.52e-06	0.074702	0.074922	0.999997	1519	0	6.52e-06
CNTN6	6	0.96708	0.9721	0.999999	20140	1	2.49e-06	0.074885	0.075111	0.999997	1520	0	2.49e-06
GABRD	6	0.67434	0.85005	0.999999	17271	2	3.03e-06	0.07493	0.075163	0.999997	1521	0	3.03e-06
FAIM	6	0.98794	0.98802	0.999999	20569	0	3.63e-06	0.075021	0.07525	0.999997	1522	0	3.63e-06
NSRP1	6	0.16801	0.38962	0.999027	8050	4	-5.59e-06	0.075067	0.075292	0.999997	1523	0	-5.59e-06
CCDC152	6	0.65719	0.84363	0.999999	17118	1	4.93e-06	0.075113	0.075337	0.999997	1524	0	4.93e-06
SUN3	6	0.63003	0.82493	0.999999	16677	2	9.66e-06	0.075158	0.075383	0.999997	1525	0	9.66e-06
ELMOD3	6	0.9653	0.97115	0.999999	20109	1	1.69e-06	0.07525	0.075478	0.999997	1526	0	1.69e-06
TOMM5	6	0.35895	0.628	0.999999	12652	3	6.64e-09	0.075295	0.07553	0.999997	1527	0	6.64e-09
SCYL2	6	0.13583	0.34207	0.986043	7170	2	3.58e-06	0.075387	0.075612	0.999997	1528	0	3.58e-06
DEFB131	6	0.94979	0.96441	0.999999	19908	1	1.01e-06	0.075432	0.075664	0.999997	1529	0	1.01e-06
hsa-mir-1537	3	0.96108	0.96128	0.999999	20058	0	8.8e-06	0.075462	0.07536	0.999997	1530	0	8.8e-06
DUSP18	6	0.48021	0.71717	0.999999	14438	2	5.04e-06	0.075478	0.075703	0.999997	1531	0	5.04e-06
GLYR1	6	0.89196	0.94889	0.999999	19498	1	3.88e-06	0.075524	0.075751	0.999997	1532	0	3.88e-06
DTHD1	6	0.35439	0.6246	0.999999	12581	3	8.59e-07	0.075569	0.075795	0.999997	1533	0	8.59e-07
OR5P2	6	0.4652	0.70626	0.999999	14240	2	3.89e-07	0.075615	0.075847	0.999997	1534	0	3.89e-07
CSRP2	6	0.94991	0.96445	0.999999	19910	1	2.36e-06	0.07566	0.075899	0.999997	1535	0	2.36e-06
LEPREL4	6	0.4794	0.7166	0.999999	14423	3	-3.4e-08	0.075706	0.075944	0.999997	1536	0	-3.4e-08
TMSB15B	5	0.96518	0.96545	0.999999	20108	1	-3.54e-06	0.075722	0.075782	0.999997	1537	0	-3.54e-06
FBXL14	6	0.21361	0.45316	0.999999	9294	4	-2.71e-06	0.075752	0.075995	0.999997	1538	0	-2.71e-06
ADPRM	6	0.50087	0.73225	0.999999	14743	2	5.28e-06	0.075797	0.076037	0.999997	1539	0	5.28e-06
GH2	6	0.20903	0.44693	0.999999	9166	3	-6.82e-07	0.075843	0.076083	0.999997	1540	0	-6.82e-07
DCAF17	6	0.09248	0.26434	0.965751	5640	2	4.07e-07	0.075888	0.076127	0.999997	1541	0	4.07e-07
hsa-mir-92a-2	4	0.25172	0.45544	0.999999	10260	3	-4.32e-06	0.075924	0.075745	0.999997	1542	0	-4.32e-06
FOCAD	6	0.60384	0.80647	0.999999	16261	2	4.01e-06	0.075934	0.076177	0.999997	1543	0	4.01e-06
MYO9B	6	0.62315	0.82013	0.999999	16552	3	-6.64e-07	0.07598	0.076215	0.999997	1544	0	-6.64e-07
ZNF837	6	0.83755	0.92001	0.999999	18842	1	1.02e-05	0.076025	0.076264	0.999997	1545	0	1.02e-05
KDM5A	6	0.31842	0.58681	0.999999	11858	4	-3.82e-06	0.076071	0.076303	0.999997	1546	0	-3.82e-06
C19orf45	6	0.36305	0.6311	0.999999	12716	3	1.8e-06	0.076117	0.076351	0.999997	1547	0	1.8e-06
SEC23B	6	0.82072	0.91165	0.999999	18636	2	3.76e-06	0.076162	0.076395	0.999997	1548	0	3.76e-06
OR2L8	6	0.41217	0.66744	0.999999	13475	3	-2.63e-06	0.076208	0.076435	0.999997	1549	0	-2.63e-06
TRIO	6	0.014285	0.061921	0.82433	1525	4	-7.45e-07	0.076253	0.076479	0.999997	1550	0	-7.45e-07
EPHA3	6	0.34228	0.61491	0.999999	12399	3	-2.64e-06	0.076299	0.076517	0.999997	1551	0	-2.64e-06
SCGN	6	0.28493	0.54566	0.999999	11075	4	-5.49e-06	0.076345	0.076569	0.999997	1552	0	-5.49e-06
IQCC	6	0.0058315	0.027288	0.704023	773	3	1.91e-06	0.07639	0.076605	0.999997	1553	0	1.91e-06
ZNF200	6	0.047262	0.15564	0.922361	3473	3	3.05e-07	0.076436	0.076645	0.999997	1554	0	3.05e-07
KIAA1715	6	0.78244	0.89407	0.999999	18244	2	-8.12e-07	0.076481	0.076684	0.999997	1555	0	-8.12e-07
PLAC4	6	0.13875	0.34654	0.986126	7270	4	-2.27e-06	0.076527	0.076731	0.999997	1556	0	-2.27e-06
ZNF484	6	0.9048	0.95157	0.999999	19577	1	8.05e-06	0.076572	0.076771	0.999997	1557	0	8.05e-06
IFNW1	6	0.9977	0.99775	0.999999	20856	0	5.51e-06	0.076618	0.076818	0.999997	1558	0	5.51e-06
COLEC12	6	0.27801	0.53705	0.999999	10899	1	4.81e-06	0.076664	0.076865	0.999997	1559	0	4.81e-06
PRKACA	6	0.95088	0.96481	0.999999	19925	1	6.33e-06	0.076709	0.076914	0.999997	1560	0	6.33e-06
WDR5B	6	0.73159	0.87237	0.999999	17765	1	4.98e-06	0.076755	0.076962	0.999997	1561	0	4.98e-06
WDR27	6	0.17368	0.39776	0.999999	8210	3	-6.63e-06	0.0768	0.077014	0.999997	1562	0	-6.63e-06
TEAD4	6	0.87227	0.9382	0.999999	19266	2	6.59e-07	0.076846	0.077056	0.999997	1563	0	6.59e-07
C4orf51	6	0.65295	0.84105	0.999999	17060	1	-4.28e-07	0.076892	0.077096	0.999997	1564	0	-4.28e-07
KIDINS220	6	0.44315	0.69016	0.999999	13936	2	5.45e-06	0.076937	0.077136	0.999997	1565	0	5.45e-06
ACTR1B	6	0.088692	0.25576	0.962545	5483	3	-1.01e-06	0.076983	0.07718	0.999997	1566	0	-1.01e-06
ARMC8	6	0.8762	0.94035	0.999999	19318	2	1.5e-06	0.077028	0.077226	0.999997	1567	0	1.5e-06
IL26	6	0.2638	0.51912	0.999999	10557	3	2.3e-06	0.077074	0.077268	0.999997	1568	0	2.3e-06
UGGT1	6	0.94411	0.96236	0.999999	19843	1	2.97e-06	0.077119	0.077318	0.999997	1569	0	2.97e-06
NMT1	6	0.081105	0.23838	0.960247	5118	2	7.21e-07	0.077165	0.077361	0.999997	1570	0	7.21e-07
hsa-mir-4721	4	0.26456	0.47244	0.999999	10573	2	-2.2e-08	0.077178	0.076964	0.999997	1571	0	-2.2e-08
SKIV2L2	6	0.83031	0.91638	0.999999	18755	2	1.63e-06	0.07721	0.077408	0.999997	1572	0	1.63e-06
ZNF430	6	0.99724	0.99729	0.999999	20846	0	7.2e-06	0.077256	0.077442	0.999997	1573	0	7.2e-06
hsa-mir-4653	4	0.46193	0.64144	0.999999	14192	2	7.13e-06	0.077285	0.077065	0.999997	1574	0	7.13e-06
NAA11	6	0.35092	0.62207	0.999999	12534	3	5.12e-07	0.077302	0.077493	0.999997	1575	0	5.12e-07
FBXO6	6	0.035488	0.12418	0.904339	2824	2	5.7e-07	0.077393	0.077598	0.999997	1576	0	5.7e-07
SON	6	0.13489	0.34068	0.986043	7138	3	1.47e-07	0.077529	0.077738	0.999997	1577	0	1.47e-07
IL20RB	6	0.26841	0.52503	0.999999	10680	3	-2.86e-06	0.077575	0.077786	0.999997	1578	0	-2.86e-06
TMEM156	6	0.82898	0.91572	0.999999	18739	1	3e-06	0.07762	0.077833	0.999997	1579	0	3e-06
AMOTL1	6	0.47348	0.71223	0.999999	14345	3	6.15e-07	0.077666	0.077872	0.999997	1580	0	6.15e-07
CD6	6	0.72326	0.86904	0.999999	17689	1	5.38e-06	0.077712	0.07792	0.999997	1581	0	5.38e-06
RAB3IP	6	0.092335	0.26402	0.965751	5634	4	-1.81e-06	0.077757	0.077964	0.999997	1582	0	-1.81e-06
LY6E	6	0.55124	0.76862	0.999999	15467	3	-1.93e-07	0.077803	0.078004	0.999997	1583	0	-1.93e-07
CCND2	6	0.63161	0.82602	0.999999	16702	3	1.18e-06	0.077848	0.078042	0.999997	1584	0	1.18e-06
C1orf43	6	0.148	0.36034	0.992986	7499	2	4.5e-06	0.077894	0.078088	0.999997	1585	0	4.5e-06
OAS3	6	0.61105	0.8116	0.999999	16382	3	-3.21e-06	0.077939	0.078131	0.999997	1586	0	-3.21e-06
GPRIN2	6	0.35992	0.62871	0.999999	12665	3	5.04e-07	0.077985	0.078176	0.999997	1587	0	5.04e-07
ZNF721	6	0.02957	0.10782	0.899602	2464	3	-2.04e-07	0.078076	0.078263	0.999997	1588	0	-2.04e-07
RGS2	6	0.35377	0.62414	0.999999	12573	3	-2.31e-06	0.078258	0.078451	0.999997	1589	0	-2.31e-06
C1orf110	6	0.32205	0.59117	0.999999	11934	4	-5.96e-06	0.078303	0.078492	0.999997	1590	0	-5.96e-06
hsa-mir-4421	4	0.072128	0.19138	0.941323	4723	3	-2.67e-06	0.07834	0.078128	0.999997	1591	0	-2.67e-06
SLC8A2	6	0.50422	0.73471	0.999999	14799	1	1.15e-06	0.078349	0.078531	0.999997	1592	0	1.15e-06
CDC73	6	0.087426	0.25287	0.961929	5425	3	7.15e-07	0.078394	0.078574	0.999997	1593	0	7.15e-07
ARGFX	6	0.34585	0.61822	0.999999	12459	1	5.71e-06	0.07844	0.07863	0.999997	1594	0	5.71e-06
PAQR5	6	0.60967	0.81057	0.999999	16358	3	-8.1e-07	0.078485	0.078672	0.999997	1595	0	-8.1e-07
CD37	6	0.16685	0.38796	0.998698	8022	4	-2.86e-06	0.078576	0.078758	0.999997	1596	0	-2.86e-06
CCDC33	6	0.73189	0.8725	0.999999	17769	2	5.55e-06	0.078622	0.0788	0.999997	1597	0	5.55e-06
TPRN	6	0.048049	0.15768	0.92509	3518	2	5.52e-07	0.078667	0.078853	0.999997	1598	0	5.52e-07
DBF4	4	0.28503	0.49895	0.999999	11077	1	-1.52e-06	0.078706	0.078482	0.999997	1599	0	-1.52e-06
ZNF599	6	0.15371	0.3688	0.995559	7653	3	3.45e-06	0.078758	0.078935	0.999997	1600	0	3.45e-06
TCAIM	6	0.87137	0.93774	0.999999	19244	2	1.4e-06	0.078804	0.07898	0.999997	1601	0	1.4e-06
THEM5	6	0.050417	0.16375	0.927946	3631	4	-5.78e-06	0.078849	0.079021	0.999997	1602	0	-5.78e-06
IRAK1BP1	6	0.85694	0.92994	0.999999	19064	2	3.25e-06	0.078895	0.079058	0.999997	1603	0	3.25e-06
MSL3	6	0.24919	0.50014	0.999999	10197	4	-4.26e-06	0.078986	0.079158	0.999997	1604	0	-4.26e-06
hsa-mir-361	4	0.61416	0.75637	0.999999	16431	1	1.15e-06	0.079011	0.078801	0.999997	1605	0	1.15e-06
VPS8	6	0.3412	0.61367	0.999999	12372	3	2.71e-09	0.079031	0.079212	0.999997	1606	0	2.71e-09
hsa-mir-378f	4	0.022828	0.071801	0.84656	2081	2	2.81e-06	0.079073	0.078865	0.999997	1607	0	2.81e-06
UFM1	6	0.93171	0.95833	0.999999	19734	1	4.23e-06	0.079077	0.079255	0.999997	1608	0	4.23e-06
KIF1A	6	0.31068	0.57746	0.999999	11685	2	-2.45e-07	0.079122	0.079298	0.999997	1609	0	-2.45e-07
MOB1A	6	0.13176	0.33594	0.986036	7036	2	2.37e-07	0.079168	0.079345	0.999997	1610	0	2.37e-07
MTDH	6	0.76112	0.88472	0.999999	18014	2	3.56e-06	0.079213	0.0794	0.999997	1611	0	3.56e-06
CD93	6	0.057633	0.18212	0.939302	4007	5	-4.21e-06	0.079259	0.079442	0.999997	1612	0	-4.21e-06
ACOT4	6	0.91496	0.95394	0.999999	19631	1	1.82e-06	0.079304	0.079484	0.999997	1613	0	1.82e-06
ABCD4	6	0.1099	0.30226	0.978178	6369	4	-8.53e-07	0.07935	0.079527	0.999997	1614	0	-8.53e-07
MS4A13	6	0.70575	0.86215	0.999999	17550	2	6.58e-06	0.079395	0.079561	0.999997	1615	0	6.58e-06
LOC100506422	6	0.53341	0.75587	0.999999	15210	3	3.16e-06	0.079441	0.07961	0.999997	1616	0	3.16e-06
ATP6V0E1	6	0.25204	0.50389	0.999999	10267	1	2.1e-06	0.079486	0.079655	0.999997	1617	0	2.1e-06
hsa-mir-4328	4	0.55193	0.70844	0.999999	15478	2	1.06e-05	0.07953	0.079358	0.999997	1618	0	1.06e-05
TPRA1	6	0.34158	0.61411	0.999999	12386	3	1.94e-07	0.079532	0.079698	0.999997	1619	0	1.94e-07
UBE2W	6	0.15172	0.36585	0.995446	7591	3	-1.74e-07	0.079577	0.079746	0.999997	1620	0	-1.74e-07
HEATR6	6	0.032904	0.11712	0.904339	2667	2	1.3e-06	0.079645	0.079806	0.999997	1621	0	1.3e-06
LRRC27	6	0.049407	0.16113	0.927946	3574	5	-2.81e-06	0.079645	0.079806	0.999997	1622	0	-2.81e-06
OR52N1	6	0.38839	0.64998	0.999999	13094	3	2.43e-06	0.079713	0.079868	0.999997	1623	0	2.43e-06
IFNGR1	6	0.41676	0.67076	0.999999	13545	3	-2.94e-06	0.079759	0.079902	0.999997	1624	0	-2.94e-06
hsa-mir-19b-2	3	0.95046	0.95068	0.999999	19916	0	1.46e-05	0.079778	0.079717	0.999997	1625	0	1.46e-05
FAM3C	3	0.15015	0.29444	0.976305	7551	1	7.09e-06	0.079801	0.079739	0.999997	1626	0	7.09e-06
ABI3	6	0.62882	0.8241	0.999999	16658	2	4.16e-06	0.079804	0.079949	0.999997	1627	0	4.16e-06
UBXN2A	6	0.08998	0.2587	0.962545	5539	4	-1.01e-06	0.07985	0.079995	0.999997	1628	0	-1.01e-06
NOTO	6	0.65797	0.84393	0.999999	17125	1	5.78e-06	0.079895	0.080031	0.999997	1629	0	5.78e-06
FGF6	6	0.45921	0.70187	0.999999	14148	2	1.33e-07	0.079986	0.080118	0.999997	1630	0	1.33e-07
AKR1C3	6	0.43719	0.68565	0.999999	13835	2	-3.1e-07	0.080077	0.080209	0.999997	1631	0	-3.1e-07
FGF10	6	0.71085	0.86413	0.999999	17586	2	-3.8e-07	0.080122	0.080254	0.999997	1632	0	-3.8e-07
RPS3	6	0.26144	0.51614	0.999999	10504	3	-6.76e-07	0.080168	0.080304	0.999997	1633	0	-6.76e-07
CAPN9	6	0.97184	0.97485	0.999999	20216	1	5.51e-06	0.080213	0.080348	0.999997	1634	0	5.51e-06
GJC2	6	0.29587	0.55928	0.999999	11318	2	-1.44e-07	0.080259	0.080388	0.999997	1635	0	-1.44e-07
SERPINB10	6	0.27598	0.5345	0.999999	10853	3	-4.83e-07	0.080304	0.080425	0.999997	1636	0	-4.83e-07
COA1	6	0.86842	0.9361	0.999999	19211	2	3.98e-06	0.08035	0.080473	0.999997	1637	0	3.98e-06
USP17L10	6	0.62339	0.8203	0.999999	16558	2	-7e-07	0.080395	0.080525	0.999997	1638	0	-7e-07
TAPT1	6	0.25051	0.50186	0.999999	10236	3	1.09e-06	0.08044	0.080564	0.999997	1639	0	1.09e-06
MRPS27	6	0.96604	0.97156	0.999999	20121	1	3.47e-06	0.080486	0.080597	0.999997	1640	0	3.47e-06
CES3	6	0.093693	0.26703	0.968186	5687	1	2.71e-06	0.080531	0.08065	0.999997	1641	0	2.71e-06
CCND3	6	0.12274	0.32215	0.985371	6744	4	-2.15e-06	0.080577	0.080695	0.999997	1642	0	-2.15e-06
ADAP1	6	0.99251	0.99258	0.999999	20731	0	2.9e-06	0.080622	0.080736	0.999997	1643	0	2.9e-06
DENND6A	6	0.046056	0.15249	0.922361	3410	4	-8.95e-07	0.080668	0.080777	0.999997	1644	0	-8.95e-07
TMPRSS11F	6	0.91664	0.95437	0.999999	19640	1	2.01e-06	0.080713	0.080827	0.999997	1645	0	2.01e-06
PPP1R16A	6	0.11405	0.30879	0.981632	6491	2	7.06e-06	0.080758	0.080873	0.999997	1646	0	7.06e-06
AQP11	6	0.20327	0.43914	0.999999	9007	2	1.05e-06	0.080804	0.080913	0.999997	1647	0	1.05e-06
hsa-mir-4427	4	0.11337	0.25734	0.962545	6470	2	-2.86e-07	0.080812	0.080635	0.999997	1648	0	-2.86e-07
GCK	6	0.9853	0.98545	0.999999	20492	0	1.63e-06	0.080849	0.080959	0.999997	1649	0	1.63e-06
OR4X2	6	0.20458	0.44092	0.999999	9043	3	5.53e-07	0.080895	0.081011	0.999997	1650	0	5.53e-07
DCD	6	0.97939	0.98012	0.999999	20376	1	4.3e-06	0.08094	0.081053	0.999997	1651	0	4.3e-06
SYT5	6	0.30333	0.56842	0.999999	11490	1	4.12e-06	0.080985	0.081098	0.999997	1652	0	4.12e-06
ARHGEF28	6	0.52918	0.75282	0.999999	15142	2	6.22e-06	0.081076	0.081204	0.999997	1653	0	6.22e-06
hsa-mir-3713	4	0.98063	0.98061	0.999999	20404	0	5.65e-06	0.081116	0.080958	0.999997	1654	0	5.65e-06
ZNF781	6	0.60163	0.80491	0.999999	16226	1	-1.28e-06	0.081122	0.081255	0.999997	1655	0	-1.28e-06
VPS18	6	0.019688	0.079303	0.865044	1875	1	1.51e-06	0.081212	0.081342	0.999997	1656	0	1.51e-06
SLC25A30	6	0.75355	0.88149	0.999999	17945	1	7.42e-07	0.081258	0.081376	0.999997	1657	0	7.42e-07
UBAP2	6	0.75408	0.8817	0.999999	17953	2	1.37e-06	0.081303	0.081419	0.999997	1658	0	1.37e-06
NOV	6	0.60487	0.8072	0.999999	16280	2	1.38e-06	0.081349	0.081468	0.999997	1659	0	1.38e-06
SLC4A4	6	0.6559	0.84306	0.999999	17100	3	-6.34e-07	0.081394	0.081516	0.999997	1660	0	-6.34e-07
MRPL15	6	0.23831	0.48598	0.999999	9933	3	-1.05e-06	0.081439	0.081563	0.999997	1661	0	-1.05e-06
PCTP	6	0.30338	0.56849	0.999999	11491	2	2.34e-06	0.081485	0.081611	0.999997	1662	0	2.34e-06
hsa-mir-148b	4	0.3726	0.57651	0.999999	12856	1	1.48e-05	0.081513	0.08139	0.999997	1663	0	1.48e-05
DZANK1	6	0.58606	0.79375	0.999999	16020	3	-1.72e-06	0.08153	0.081655	0.999997	1664	0	-1.72e-06
STARD8	6	0.9903	0.99038	0.999999	20664	0	3.2e-06	0.081621	0.081735	0.999997	1665	0	3.2e-06
KNCN	6	0.48807	0.72291	0.999999	14564	2	5.31e-06	0.081666	0.081779	0.999997	1666	0	5.31e-06
UNC80	6	0.97576	0.97745	0.999999	20284	1	-5.21e-07	0.081712	0.081826	0.999997	1667	0	-5.21e-07
IER3IP1	6	0.32401	0.59351	0.999999	11982	1	2.9e-06	0.081802	0.081934	0.999997	1668	0	2.9e-06
AHCTF1	6	0.061765	0.19236	0.941323	4210	2	6.03e-07	0.081848	0.081975	0.999997	1669	0	6.03e-07
MOB2	6	0.064618	0.19935	0.943434	4354	4	-1.26e-06	0.081984	0.082118	0.999997	1670	0	-1.26e-06
IGFL2	6	0.97957	0.98028	0.999999	20380	1	5.21e-06	0.082029	0.082164	0.999997	1671	0	5.21e-06
C1orf186	6	0.29787	0.56173	0.999999	11359	3	4.47e-06	0.082075	0.082222	0.999997	1672	0	4.47e-06
ARHGEF25	6	0.05548	0.17677	0.938115	3893	3	-1.11e-08	0.08212	0.082268	0.999997	1673	0	-1.11e-08
C8orf74	6	0.48577	0.72122	0.999999	14522	2	4.35e-06	0.082165	0.08231	0.999997	1674	0	4.35e-06
CRYBA1	6	0.26614	0.52209	0.999999	10624	3	2.91e-06	0.082211	0.082351	0.999997	1675	0	2.91e-06
hsa-mir-4286	4	0.49855	0.66858	0.999999	14706	2	-1.48e-07	0.082244	0.082105	0.999997	1676	0	-1.48e-07
PHF14	6	0.6094	0.81038	0.999999	16354	2	7.93e-06	0.082301	0.082446	0.999997	1677	0	7.93e-06
IGF2BP3	6	0.90552	0.95173	0.999999	19582	1	5.94e-06	0.082347	0.082489	0.999997	1678	0	5.94e-06
PTCD2	6	0.79995	0.90193	0.999999	18424	2	4.72e-07	0.082415	0.082551	0.999997	1679	0	4.72e-07
ENPP5	6	0.27403	0.532	0.999999	10804	4	-3.72e-06	0.082415	0.082551	0.999997	1680	0	-3.72e-06
PDIA3	6	0.97712	0.97838	0.999999	20311	1	2.57e-06	0.082483	0.082613	0.999997	1681	0	2.57e-06
MKS1	6	0.0029193	0.014293	0.644123	438	4	-3.76e-06	0.082573	0.082713	0.999997	1682	0	-3.76e-06
FAM131C	6	0.29314	0.55589	0.999999	11257	2	5.21e-06	0.082619	0.082752	0.999997	1683	0	5.21e-06
TSPAN16	6	0.78892	0.89698	0.999999	18301	2	1.1e-07	0.082664	0.0828	0.999997	1684	0	1.1e-07
ZBTB1	6	0.41197	0.66729	0.999999	13473	2	1.4e-06	0.082709	0.082854	0.999997	1685	0	1.4e-06
UBR7	6	0.90847	0.95241	0.999999	19596	1	1.51e-06	0.0828	0.082949	0.999997	1686	0	1.51e-06
PMAIP1	6	0.99575	0.99581	0.999999	20807	0	9.12e-06	0.082845	0.082991	0.999997	1687	0	9.12e-06
BAIAP2	6	0.14049	0.34915	0.988244	7304	4	-1.99e-06	0.082891	0.083042	0.999997	1688	0	-1.99e-06
PTPRO	6	0.86507	0.93429	0.999999	19172	1	8.41e-06	0.082936	0.083088	0.999997	1689	0	8.41e-06
KCTD3	4	0.60513	0.74938	0.999999	16284	1	5.27e-06	0.082944	0.082802	0.999997	1690	0	5.27e-06
hsa-mir-6512	4	0.84732	0.87481	0.999999	18958	1	1.73e-06	0.083035	0.082883	0.999997	1691	0	1.73e-06
EVX1	6	0.034304	0.12098	0.904339	2752	4	-8.27e-07	0.083072	0.083215	0.999997	1692	0	-8.27e-07
ARIH2	6	0.75014	0.88003	0.999999	17915	1	1.22e-05	0.083117	0.083261	0.999997	1693	0	1.22e-05
SPARC	6	0.6791	0.85184	0.999999	17318	1	3.2e-06	0.083163	0.083307	0.999997	1694	0	3.2e-06
RBP1	6	0.2554	0.50827	0.999999	10351	3	-6.59e-06	0.083253	0.0834	0.999997	1695	0	-6.59e-06
KCNJ3	6	0.65358	0.84148	0.999999	17065	3	-9.4e-07	0.083344	0.083475	0.999997	1696	0	-9.4e-07
SULT2B1	6	0.75684	0.8829	0.999999	17972	2	4.03e-06	0.083435	0.083561	0.999997	1697	0	4.03e-06
TNFSF15	6	0.39618	0.65574	0.999999	13220	2	2.54e-06	0.08348	0.083597	0.999997	1698	0	2.54e-06
FAM221A	6	0.44657	0.69265	0.999999	13986	3	2.29e-06	0.08357	0.083692	0.999997	1699	0	2.29e-06
IL22RA1	6	0.89755	0.95004	0.999999	19532	1	3.85e-06	0.083616	0.083737	0.999997	1700	0	3.85e-06
FLG	6	0.22175	0.46399	0.999999	9495	4	-6.9e-07	0.083661	0.083783	0.999997	1701	0	-6.9e-07
KIAA0247	6	0.41022	0.66602	0.999999	13437	3	-3.16e-06	0.083706	0.083826	0.999997	1702	0	-3.16e-06
KREMEN1	6	0.31298	0.58023	0.999999	11749	4	-3.61e-07	0.083752	0.083873	0.999997	1703	0	-3.61e-07
CDH1	6	0.31103	0.5779	0.999999	11696	4	-2.98e-06	0.083797	0.083917	0.999997	1704	0	-2.98e-06
LYVE1	6	0.84294	0.92268	0.999999	18902	1	3.96e-06	0.083842	0.08397	0.999997	1705	0	3.96e-06
hsa-mir-8052	4	0.35328	0.56272	0.999999	12566	2	1.12e-06	0.083856	0.083709	0.999997	1706	0	1.12e-06
IRAK4	6	0.40549	0.66254	0.999999	13372	2	4.77e-06	0.083887	0.084021	0.999997	1707	0	4.77e-06
PARG	6	0.15141	0.36538	0.995446	7583	2	-5.52e-07	0.083933	0.084064	0.999997	1708	0	-5.52e-07
PTPLAD2	6	0.015516	0.066678	0.83927	1618	5	-3.6e-06	0.083978	0.084111	0.999997	1709	0	-3.6e-06
PYGO1	6	0.87478	0.93958	0.999999	19300	1	1.07e-05	0.084114	0.084245	0.999997	1710	0	1.07e-05
CCNY	6	0.4597	0.70225	0.999999	14155	3	-1.02e-06	0.084159	0.084286	0.999997	1711	0	-1.02e-06
AGBL5	6	0.17646	0.40168	0.999999	8286	4	-6.61e-06	0.084204	0.084337	0.999997	1712	0	-6.61e-06
MRPS11	6	0.020358	0.081272	0.865103	1920	2	6.54e-06	0.08425	0.084384	0.999997	1713	0	6.54e-06
hsa-mir-765	4	0.35066	0.56086	0.999999	12530	2	-6.62e-07	0.084282	0.084128	0.999997	1714	0	-6.62e-07
POM121L2	6	0.47472	0.71316	0.999999	14364	2	1.17e-06	0.084295	0.084427	0.999997	1715	0	1.17e-06
ZBTB24	6	0.6445	0.83512	0.999999	16926	1	6.37e-06	0.08434	0.084476	0.999997	1716	0	6.37e-06
KLHL8	6	0.76171	0.88495	0.999999	18019	1	-1.76e-06	0.084431	0.084572	0.999997	1717	0	-1.76e-06
AKR1B1	6	0.46423	0.70554	0.999999	14230	3	1.59e-07	0.084476	0.08462	0.999997	1718	0	1.59e-07
PRODH	6	0.73461	0.87359	0.999999	17797	2	2.71e-06	0.084521	0.084667	0.999997	1719	0	2.71e-06
EYA2	6	0.62444	0.82104	0.999999	16573	1	4.32e-06	0.084567	0.084717	0.999997	1720	0	4.32e-06
C2orf66	6	0.082891	0.24256	0.960247	5215	3	4.04e-06	0.084612	0.084754	0.999997	1721	0	4.04e-06
CTRC	6	0.52632	0.75073	0.999999	15096	3	6.01e-06	0.084657	0.084813	0.999997	1722	0	6.01e-06
GKAP1	6	0.75942	0.88398	0.999999	17999	2	4.76e-06	0.084702	0.084869	0.999997	1723	0	4.76e-06
LONRF1	6	0.35763	0.62699	0.999999	12627	3	2.58e-07	0.084838	0.085007	0.999997	1724	0	2.58e-07
LOC388849	6	0.015776	0.067542	0.840351	1634	3	1.59e-06	0.084883	0.08505	0.999997	1725	0	1.59e-06
RNF144A	6	0.21119	0.44986	0.999999	9228	4	-1.02e-06	0.084929	0.085098	0.999997	1726	0	-1.02e-06
EFNA5	6	0.96687	0.97199	0.999999	20138	1	9.35e-06	0.084974	0.085149	0.999997	1727	0	9.35e-06
WDR24	6	0.84536	0.92388	0.999999	18937	2	2.79e-06	0.085064	0.085242	0.999997	1728	0	2.79e-06
ZNF614	6	0.16914	0.39126	0.999027	8087	2	2.89e-09	0.085109	0.08529	0.999997	1729	0	2.89e-09
SCML4	6	0.13371	0.3389	0.986036	7098	3	-2.19e-07	0.085155	0.085335	0.999997	1730	0	-2.19e-07
FZD6	6	0.11812	0.31502	0.983438	6601	2	7.17e-07	0.0852	0.085377	0.999997	1731	0	7.17e-07
RASGRP3	6	0.77002	0.88859	0.999999	18116	2	5.23e-06	0.085336	0.08551	0.999997	1732	0	5.23e-06
NUCB2	6	0.78236	0.89403	0.999999	18243	2	3.62e-07	0.085426	0.085598	0.999997	1733	0	3.62e-07
ZNF79	6	0.79841	0.90126	0.999999	18412	2	2.56e-06	0.085471	0.085642	0.999997	1734	0	2.56e-06
ATP6V0A2	6	0.99903	0.99903	0.999999	20889	0	7.54e-06	0.085517	0.085691	0.999997	1735	0	7.54e-06
TMEM64	6	0.16887	0.39084	0.999027	8075	4	-4.54e-07	0.085562	0.085732	0.999997	1736	0	-4.54e-07
KRT76	6	0.42455	0.67651	0.999999	13657	3	6.33e-08	0.085607	0.08577	0.999997	1737	0	6.33e-08
OR2L3	6	0.70533	0.86197	0.999999	17546	2	4.27e-06	0.085697	0.08586	0.999997	1738	0	4.27e-06
LAIR1	6	0.94547	0.9628	0.999999	19864	1	2.16e-06	0.085743	0.085907	0.999997	1739	0	2.16e-06
hsa-mir-4697	4	0.056976	0.16183	0.927946	3973	3	-3.93e-06	0.085771	0.085574	0.999997	1740	0	-3.93e-06
AES	6	0.29255	0.5552	0.999999	11244	3	-6.27e-07	0.085788	0.085954	0.999997	1741	0	-6.27e-07
GMPS	6	0.56882	0.78124	0.999999	15746	3	-6.59e-07	0.085833	0.086002	0.999997	1742	0	-6.59e-07
GPR25	6	0.20315	0.43898	0.999999	9003	2	3.44e-06	0.085878	0.086048	0.999997	1743	0	3.44e-06
PRELID1	6	0.0551	0.17578	0.938115	3866	3	1.71e-06	0.085923	0.086095	0.999997	1744	0	1.71e-06
IL17RA	6	0.9947	0.99474	0.999999	20774	0	3.12e-06	0.085969	0.086134	0.999997	1745	0	3.12e-06
CLDN20	6	0.041555	0.14065	0.917454	3162	4	-9.68e-07	0.086014	0.08618	0.999997	1746	0	-9.68e-07
OR10AG1	6	0.73081	0.87205	0.999999	17751	2	8.05e-06	0.086059	0.086232	0.999997	1747	0	8.05e-06
OR8B8	6	0.27233	0.52988	0.999999	10766	3	2.93e-06	0.086149	0.086331	0.999997	1748	0	2.93e-06
SPAG6	6	0.17304	0.39685	0.999999	8190	4	-9.48e-07	0.086195	0.086368	0.999997	1749	0	-9.48e-07
CHODL	6	0.18669	0.41611	0.999999	8556	4	-2.28e-06	0.08624	0.086414	0.999997	1750	0	-2.28e-06
MORF4L2	6	0.88855	0.9474	0.999999	19464	2	4.5e-06	0.086285	0.08646	0.999997	1751	0	4.5e-06
AGXT2L1	6	0.33167	0.60257	0.999999	12148	2	-7.21e-07	0.08633	0.086506	0.999997	1752	0	-7.21e-07
TMEM259	6	0.023551	0.090639	0.879387	2118	4	-4.24e-06	0.086375	0.086547	0.999997	1753	0	-4.24e-06
CHEK2	6	0.62277	0.81984	0.999999	16545	3	1.62e-07	0.08642	0.086589	0.999997	1754	0	1.62e-07
hsa-mir-3668	2	0.99146	0.99147	0.999999	20690	0	1.59e-05	0.086423	0.086255	0.999997	1755	0	1.59e-05
ARL13A	6	0.24702	0.49733	0.999999	10141	4	-1.12e-06	0.086466	0.086636	0.999997	1756	0	-1.12e-06
hsa-mir-4262	4	0.91252	0.91545	0.999999	19617	1	1.45e-06	0.086469	0.086279	0.999997	1757	0	1.45e-06
BAMBI	6	0.85371	0.92826	0.999999	19027	1	5.73e-06	0.086511	0.086685	0.999997	1758	0	5.73e-06
HSPE1-MOB4	6	0.96031	0.96869	0.999999	20053	1	9.67e-06	0.086556	0.08673	0.999997	1759	0	9.67e-06
SNX3	6	0.60113	0.80454	0.999999	16218	3	1.24e-07	0.086601	0.086778	0.999997	1760	0	1.24e-07
PRKCD	6	0.046451	0.15353	0.922361	3427	4	-1.24e-06	0.086646	0.086824	0.999997	1761	0	-1.24e-06
hsa-mir-2467	4	0.15689	0.3231	0.985371	7746	2	3.13e-06	0.086651	0.086449	0.999997	1762	0	3.13e-06
hsa-mir-5699	4	0.3007	0.51879	0.999999	11424	2	-4.69e-06	0.086772	0.086562	0.999997	1763	0	-4.69e-06
DCAF10	6	0.17413	0.39841	0.999999	8221	4	-4.93e-06	0.086827	0.086989	0.999997	1764	0	-4.93e-06
hsa-mir-4503	4	0.99338	0.99339	0.999999	20747	0	6.52e-06	0.086863	0.086654	0.999997	1765	0	6.52e-06
CD1E	6	0.27579	0.53426	0.999999	10849	2	2.44e-06	0.086872	0.087032	0.999997	1766	0	2.44e-06
ITPA	6	0.012069	0.053205	0.812886	1338	4	-3.85e-06	0.086917	0.087068	0.999997	1767	0	-3.85e-06
RRP8	6	0.15717	0.37386	0.996451	7756	3	-1.18e-06	0.086962	0.087112	0.999997	1768	0	-1.18e-06
ZFYVE1	6	0.82575	0.91413	0.999999	18703	1	5.88e-06	0.087008	0.087157	0.999997	1769	0	5.88e-06
CAD	6	0.76181	0.88499	0.999999	18021	2	5.72e-06	0.087053	0.087197	0.999997	1770	0	5.72e-06
hsa-mir-520b	4	0.3586	0.56648	0.999999	12645	1	8.63e-07	0.087061	0.08685	0.999997	1771	0	8.63e-07
hsa-mir-520c	4	0.41084	0.60419	0.999999	13447	2	3.58e-06	0.087061	0.08685	0.999997	1772	0	3.58e-06
SMLR1	6	0.78081	0.89336	0.999999	18228	2	-2.29e-06	0.087188	0.087332	0.999997	1773	0	-2.29e-06
RGCC	6	0.42559	0.67724	0.999999	13668	3	2.08e-06	0.087233	0.08738	0.999997	1774	0	2.08e-06
C5orf46	6	0.35556	0.62548	0.999999	12595	3	4.15e-07	0.087279	0.087432	0.999997	1775	0	4.15e-07
COPG2	6	0.98825	0.98834	0.999999	20579	0	1.06e-05	0.087369	0.087529	0.999997	1776	0	1.06e-05
NPEPPS	6	0.3083	0.57456	0.999999	11614	3	-1.37e-06	0.087414	0.087573	0.999997	1777	0	-1.37e-06
CD97	6	0.041499	0.14051	0.917065	3149	1	7.37e-06	0.087459	0.08761	0.999997	1778	0	7.37e-06
RELT	6	0.83326	0.91787	0.999999	18792	2	8.45e-07	0.087549	0.087705	0.999997	1779	0	8.45e-07
TANC2	6	0.97678	0.97816	0.999999	20299	1	2.46e-06	0.087595	0.087755	0.999997	1780	0	2.46e-06
ADARB2	6	0.17733	0.4029	0.999999	8305	4	-5.48e-06	0.08764	0.087794	0.999997	1781	0	-5.48e-06
CLK1	6	0.82648	0.9145	0.999999	18712	2	6.2e-07	0.08773	0.087882	0.999997	1782	0	6.2e-07
hsa-mir-4754	4	0.013818	0.045388	0.791243	1475	2	2.24e-08	0.087758	0.087528	0.999997	1783	0	2.24e-08
ERBB4	6	0.23164	0.47725	0.999999	9741	3	-7.09e-07	0.087775	0.087935	0.999997	1784	0	-7.09e-07
BANP	6	0.42057	0.67358	0.999999	13601	2	4.9e-06	0.08782	0.087978	0.999997	1785	0	4.9e-06
hsa-mir-6506	3	0.067882	0.15755	0.924977	4521	2	-9.82e-07	0.087842	0.087642	0.999997	1786	0	-9.82e-07
TMEM177	6	0.22001	0.46167	0.999999	9452	3	4.8e-08	0.087865	0.088024	0.999997	1787	0	4.8e-08
TAOK3	6	0.80222	0.90293	0.999999	18454	2	-1.69e-06	0.08791	0.088068	0.999997	1788	0	-1.69e-06
CCDC116	6	0.06224	0.19353	0.941323	4252	3	8.05e-07	0.087956	0.088127	0.999997	1789	0	8.05e-07
ACOT6	6	0.41947	0.67278	0.999999	13583	2	6.55e-06	0.088001	0.088174	0.999997	1790	0	6.55e-06
SF3B14	6	0.98769	0.98776	0.999999	20557	0	3.02e-06	0.088046	0.088224	0.999997	1791	0	3.02e-06
NDUFB1	6	0.070631	0.21377	0.945105	4657	2	6.26e-06	0.088136	0.088317	0.999997	1792	0	6.26e-06
DNAJC12	6	0.32339	0.59276	0.999999	11967	3	7.19e-07	0.088181	0.088362	0.999997	1793	0	7.19e-07
VGLL3	6	0.91525	0.95401	0.999999	19633	1	2.48e-06	0.088226	0.088408	0.999997	1794	0	2.48e-06
CENPC	4	0.057825	0.16382	0.927946	4019	3	-3.54e-06	0.088288	0.088073	0.999997	1795	0	-3.54e-06
GPR37	6	0.046239	0.15296	0.922361	3418	4	-1.85e-06	0.088294	0.088474	0.999997	1796	0	-1.85e-06
RXFP1	6	0.63717	0.82993	0.999999	16799	2	3.43e-06	0.088361	0.088543	0.999997	1797	0	3.43e-06
TMEM196	6	0.033749	0.11946	0.904339	2722	3	-1.6e-06	0.088407	0.088591	0.999997	1798	0	-1.6e-06
PLEKHG3	6	0.94818	0.96382	0.999999	19890	1	2.79e-06	0.088452	0.088632	0.999997	1799	0	2.79e-06
NUP214	6	0.26091	0.51548	0.999999	10489	2	3.36e-06	0.088497	0.088675	0.999997	1800	0	3.36e-06
TSHR	6	0.71452	0.86556	0.999999	17616	2	5.65e-06	0.088542	0.088713	0.999997	1801	0	5.65e-06
SLC16A4	6	0.72925	0.87143	0.999999	17736	2	2.83e-06	0.088587	0.088756	0.999997	1802	0	2.83e-06
hsa-mir-518a-2	4	0.26646	0.47485	0.999999	10631	2	7.35e-07	0.088622	0.088425	0.999997	1803	0	7.35e-07
DQX1	6	0.64837	0.83787	0.999999	16989	2	2.21e-06	0.088632	0.088805	0.999997	1804	0	2.21e-06
ABCD3	6	0.6348	0.82827	0.999999	16759	3	-7.64e-07	0.088677	0.088846	0.999997	1805	0	-7.64e-07
SELENBP1	6	0.23617	0.48317	0.999999	9862	4	-1.46e-06	0.088722	0.088885	0.999997	1806	0	-1.46e-06
CD58	6	0.407	0.66364	0.999999	13389	3	5.16e-07	0.088812	0.088982	0.999997	1807	0	5.16e-07
IMMT	6	0.72062	0.868	0.999999	17672	1	3.67e-06	0.088857	0.089025	0.999997	1808	0	3.67e-06
TMEM92	6	0.995	0.99504	0.999999	20783	0	3.41e-06	0.088903	0.089069	0.999997	1809	0	3.41e-06
ZNF596	6	0.8054	0.90444	0.999999	18486	2	4.41e-06	0.088948	0.089109	0.999997	1810	0	4.41e-06
KCNN3	6	0.55719	0.7729	0.999999	15563	2	1.08e-06	0.088993	0.089154	0.999997	1811	0	1.08e-06
RGPD3	6	0.23929	0.48728	0.999999	9964	3	-6.11e-07	0.089038	0.089198	0.999997	1812	0	-6.11e-07
IDO1	6	0.66142	0.8452	0.999999	17153	2	2.78e-06	0.089083	0.08925	0.999997	1813	0	2.78e-06
C11orf40	6	0.046192	0.15285	0.922361	3415	3	1.36e-06	0.089128	0.089287	0.999997	1814	0	1.36e-06
hsa-mir-548i-2	4	0.00047082	0.0017792	0.395017	118	3	-3.63e-06	0.089167	0.088968	0.999997	1815	0	-3.63e-06
HEATR5B	6	0.12154	0.32028	0.985371	6705	3	-1.96e-06	0.089263	0.089435	0.999997	1816	0	-1.96e-06
OPN5	6	0.27894	0.5382	0.999999	10923	2	7.04e-06	0.089308	0.089483	0.999997	1817	0	7.04e-06
CHRFAM7A	6	0.33914	0.61129	0.999999	12314	2	3.79e-06	0.089353	0.089529	0.999997	1818	0	3.79e-06
TMEM5	6	0.074766	0.22357	0.953624	4833	5	-3.53e-06	0.089398	0.089571	0.999997	1819	0	-3.53e-06
TMEM144	6	0.57439	0.78525	0.999999	15819	3	1.61e-06	0.089443	0.089611	0.999997	1820	0	1.61e-06
RAP1GAP	6	0.17799	0.40386	0.999999	8317	3	-1.02e-06	0.089488	0.089657	0.999997	1821	0	-1.02e-06
CCDC93	6	0.49516	0.72806	0.999999	14652	2	7.34e-09	0.089533	0.0897	0.999997	1822	0	7.34e-09
CYFIP1	6	0.3059	0.57161	0.999999	11569	1	5.8e-06	0.089579	0.089747	0.999997	1823	0	5.8e-06
C22orf46	6	0.1259	0.32699	0.985405	6840	2	1.96e-06	0.089669	0.089828	0.999997	1824	0	1.96e-06
TMEM68	6	0.079998	0.23579	0.960247	5065	5	-3.08e-06	0.089759	0.089913	0.999997	1825	0	-3.08e-06
TXNL1	6	0.31842	0.58681	0.999999	11856	2	4.06e-06	0.089804	0.089959	0.999997	1826	0	4.06e-06
B4GALT6	6	0.46751	0.70791	0.999999	14267	3	-6.38e-07	0.089849	0.090003	0.999997	1827	0	-6.38e-07
TRIM71	6	0.16766	0.38913	0.999027	8045	3	1.76e-06	0.089894	0.090046	0.999997	1828	0	1.76e-06
hsa-mir-3167	4	0.20891	0.39752	0.999999	9165	2	5.67e-09	0.089924	0.089716	0.999997	1829	0	5.67e-09
GPR61	6	0.39418	0.6543	0.999999	13190	3	1.19e-06	0.089939	0.090083	0.999997	1830	0	1.19e-06
EXOC1	6	0.86304	0.93319	0.999999	19138	2	3.65e-06	0.089984	0.090131	0.999997	1831	0	3.65e-06
BCL2L12	6	0.065995	0.20266	0.943434	4425	3	-1.68e-07	0.090029	0.090181	0.999997	1832	0	-1.68e-07
hsa-mir-3678	4	0.36782	0.57311	0.999999	12785	1	2.36e-06	0.090045	0.089829	0.999997	1833	0	2.36e-06
PRR12	6	0.21357	0.45311	0.999999	9290	4	-3.4e-06	0.090119	0.090268	0.999997	1834	0	-3.4e-06
GNAT2	6	0.55988	0.77475	0.999999	15605	3	3.99e-06	0.090209	0.090373	0.999997	1835	0	3.99e-06
MYOZ2	6	0.53991	0.76046	0.999999	15304	3	1.67e-06	0.090254	0.09042	0.999997	1836	0	1.67e-06
CDC40	6	0.46202	0.70392	0.999999	14193	3	-9.38e-07	0.090299	0.090475	0.999997	1837	0	-9.38e-07
NPC1L1	6	0.9848	0.98495	0.999999	20483	0	1.83e-06	0.090344	0.090518	0.999997	1838	0	1.83e-06
ZNF92	6	0.011273	0.050074	0.807935	1256	1	2.91e-06	0.090389	0.090565	0.999997	1839	0	2.91e-06
PCDHB10	6	0.32109	0.59001	0.999999	11914	1	3.61e-06	0.090434	0.090622	0.999997	1840	0	3.61e-06
RAPGEF1	6	0.103	0.28764	0.975724	6067	5	-2.39e-06	0.090479	0.090667	0.999997	1841	0	-2.39e-06
NAF1	6	0.75271	0.88112	0.999999	17937	2	-2e-07	0.090524	0.090715	0.999997	1842	0	-2e-07
SMAD5	6	0.29627	0.55977	0.999999	11328	4	-2.98e-06	0.090569	0.090754	0.999997	1843	0	-2.98e-06
ZDHHC6	6	0.38015	0.64383	0.999999	12970	3	2.41e-07	0.090614	0.090799	0.999997	1844	0	2.41e-07
hsa-mir-3171	2	0.99569	0.9957	0.999999	20806	0	1.23e-05	0.090656	0.090569	0.999997	1845	0	1.23e-05
MAS1	6	0.76491	0.88633	0.999999	18059	2	6.57e-07	0.090659	0.09085	0.999997	1846	0	6.57e-07
ACVR1	6	0.055548	0.17694	0.938115	3899	3	-4.26e-06	0.090704	0.090896	0.999997	1847	0	-4.26e-06
AGL	6	0.16357	0.38324	0.997671	7929	2	5.25e-06	0.090794	0.090994	0.999997	1848	0	5.25e-06
KRT37	6	0.0084849	0.038657	0.766395	1023	5	-3.14e-06	0.090839	0.091034	0.999997	1849	0	-3.14e-06
HOXC5	6	0.44862	0.69415	0.999999	14008	3	-7.1e-07	0.090884	0.091082	0.999997	1850	0	-7.1e-07
RSPH10B	6	0.10143	0.28421	0.973722	6010	3	-9.87e-07	0.090974	0.091171	0.999997	1851	0	-9.87e-07
BCMO1	6	0.36094	0.62948	0.999999	12685	3	-6.84e-07	0.091019	0.091219	0.999997	1852	0	-6.84e-07
TCTEX1D2	6	0.21774	0.45869	0.999999	9391	4	-2.4e-07	0.091064	0.09127	0.999997	1853	0	-2.4e-07
hsa-mir-6515	4	0.070833	0.18919	0.941214	4670	3	-3.02e-06	0.091073	0.090861	0.999997	1854	0	-3.02e-06
C2orf43	6	0.25112	0.50266	0.999999	10246	4	-6.6e-07	0.091109	0.09132	0.999997	1855	0	-6.6e-07
ZNF135	6	0.63133	0.82583	0.999999	16697	1	3.04e-06	0.091154	0.091369	0.999997	1856	0	3.04e-06
CTSW	6	0.37405	0.63926	0.999999	12881	2	2.73e-06	0.091199	0.091412	0.999997	1857	0	2.73e-06
ZNF233	6	0.28606	0.54707	0.999999	11101	3	6.08e-07	0.091244	0.091464	0.999997	1858	0	6.08e-07
PBXIP1	6	0.59751	0.80196	0.999999	16168	3	1.76e-06	0.091289	0.091507	0.999997	1859	0	1.76e-06
SSU72	6	0.21231	0.45141	0.999999	9260	4	-8.83e-07	0.091334	0.091559	0.999997	1860	0	-8.83e-07
TAOK1	6	0.61027	0.81103	0.999999	16372	3	-6.3e-06	0.091379	0.091601	0.999997	1861	0	-6.3e-06
KIAA0825	6	0.0074786	0.034444	0.756033	919	4	-1.72e-06	0.091424	0.091647	0.999997	1862	0	-1.72e-06
FTMT	6	0.16294	0.38231	0.997671	7912	2	7.8e-06	0.091469	0.091689	0.999997	1863	0	7.8e-06
APC	6	0.16826	0.38998	0.999027	8057	4	-1.96e-06	0.091514	0.091742	0.999997	1864	0	-1.96e-06
RABGAP1L	6	0.6186	0.81697	0.999999	16495	1	4.09e-06	0.091559	0.091789	0.999997	1865	0	4.09e-06
CCDC51	6	0.2011	0.43613	0.999999	8954	3	4.66e-07	0.091604	0.091831	0.999997	1866	0	4.66e-07
CUL7	6	0.97345	0.97587	0.999999	20252	1	2.46e-06	0.091649	0.09188	0.999997	1867	0	2.46e-06
KLK4	6	0.72344	0.86912	0.999999	17690	2	1.19e-06	0.091694	0.091933	0.999997	1868	0	1.19e-06
ENTPD6	6	0.51246	0.74076	0.999999	14911	2	1.2e-06	0.091739	0.091974	0.999997	1869	0	1.2e-06
DIRAS2	6	0.18345	0.4115	0.999999	8471	4	-2.73e-06	0.091784	0.092011	0.999997	1870	0	-2.73e-06
SFT2D3	6	0.01955	0.078886	0.865044	1866	2	1.38e-06	0.091874	0.092104	0.999997	1871	0	1.38e-06
CELF6	6	0.019214	0.07787	0.862441	1849	5	-7.14e-06	0.091919	0.092144	0.999997	1872	0	-7.14e-06
AP2A1	6	0.18639	0.41569	0.999999	8547	3	6.11e-07	0.092008	0.092238	0.999997	1873	0	6.11e-07
DZIP1L	6	0.33624	0.60787	0.999999	12261	2	-6.59e-07	0.092053	0.092283	0.999997	1874	0	-6.59e-07
RLF	6	0.45887	0.70162	0.999999	14146	1	5.92e-06	0.092098	0.092326	0.999997	1875	0	5.92e-06
AP2M1	6	0.37102	0.63703	0.999999	12826	2	-9.94e-07	0.092188	0.092416	0.999997	1876	0	-9.94e-07
PIK3R5	6	0.70575	0.86215	0.999999	17551	2	-2.36e-06	0.092233	0.092453	0.999997	1877	0	-2.36e-06
hsa-mir-4437	4	0.90515	0.90991	0.999999	19579	1	4.54e-06	0.092251	0.092065	0.999997	1878	0	4.54e-06
PIGN	6	0.96392	0.97043	0.999999	20093	1	3.17e-06	0.092278	0.092499	0.999997	1879	0	3.17e-06
MICAL3	6	0.94927	0.96421	0.999999	19903	1	1.04e-06	0.092323	0.092549	0.999997	1880	0	1.04e-06
TRIP12	6	0.038675	0.13292	0.907683	3016	4	-9.96e-06	0.092368	0.092598	0.999997	1881	0	-9.96e-06
RNF5	6	0.12861	0.33115	0.986036	6927	3	5.63e-06	0.092413	0.092644	0.999997	1882	0	5.63e-06
GLI4	6	0.048928	0.15991	0.927004	3553	4	-1.51e-06	0.092458	0.092685	0.999997	1883	0	-1.51e-06
MEST	6	0.034802	0.12233	0.904339	2773	3	4.88e-07	0.092503	0.092725	0.999997	1884	0	4.88e-07
CCDC157	6	0.053723	0.17224	0.938115	3787	5	-1.46e-06	0.092548	0.092773	0.999997	1885	0	-1.46e-06
SMPD2	6	0.0442	0.14767	0.922361	3299	3	2.5e-06	0.092593	0.092821	0.999997	1886	0	2.5e-06
RGS3	6	0.015512	0.066654	0.83927	1616	3	1.98e-06	0.092638	0.092872	0.999997	1887	0	1.98e-06
SLC18B1	6	0.09248	0.26434	0.965751	5647	2	5.74e-06	0.092683	0.09291	0.999997	1888	0	5.74e-06
ITGB8	6	0.98777	0.98784	0.999999	20559	0	3.46e-06	0.092772	0.093002	0.999997	1889	0	3.46e-06
CHST4	6	0.46389	0.70527	0.999999	14222	3	-2.16e-06	0.092817	0.093047	0.999997	1890	0	-2.16e-06
hsa-mir-138-2	4	0.15588	0.3216	0.985371	7717	3	-3.69e-06	0.092855	0.092709	0.999997	1891	0	-3.69e-06
NACA	6	0.057171	0.18099	0.939302	3981	3	3.37e-07	0.092862	0.09309	0.999997	1892	0	3.37e-07
FRMD7	6	0.12117	0.3197	0.984804	6697	3	2.26e-06	0.092907	0.093138	0.999997	1893	0	2.26e-06
SERPINB12	6	0.25931	0.51337	0.999999	10444	4	-4.11e-06	0.092952	0.093184	0.999997	1894	0	-4.11e-06
TMEM150C	6	0.079054	0.23364	0.958577	5026	3	4.31e-06	0.092997	0.093224	0.999997	1895	0	4.31e-06
ANGPTL4	6	0.9012	0.95078	0.999999	19555	1	4.59e-06	0.093087	0.093301	0.999997	1896	0	4.59e-06
MMP16	6	0.99126	0.99132	0.999999	20683	0	8.77e-06	0.093132	0.093351	0.999997	1897	0	8.77e-06
CHST7	6	0.093587	0.2668	0.968186	5682	4	-3.66e-06	0.093177	0.093399	0.999997	1898	0	-3.66e-06
ACTR6	6	0.91807	0.95471	0.999999	19650	1	4.03e-06	0.093221	0.093437	0.999997	1899	0	4.03e-06
FAM156B	6	0.30594	0.57167	0.999999	11571	4	-2.43e-06	0.093266	0.093484	0.999997	1900	0	-2.43e-06
OR6P1	6	0.48827	0.72305	0.999999	14571	3	1.65e-06	0.093311	0.093535	0.999997	1901	0	1.65e-06
OR51G1	6	0.12251	0.3218	0.985371	6733	4	-1.55e-06	0.093356	0.093574	0.999997	1902	0	-1.55e-06
ZNF641	6	0.39004	0.65124	0.999999	13120	2	5.68e-06	0.093446	0.093665	0.999997	1903	0	5.68e-06
LY9	6	0.18983	0.42046	0.999999	8630	4	-1.67e-06	0.093581	0.093813	0.999997	1904	0	-1.67e-06
MAGEA10-MAGEA5	6	0.60107	0.8045	0.999999	16217	1	7.46e-06	0.093625	0.093854	0.999997	1905	0	7.46e-06
hsa-mir-4770	4	0.30172	0.52003	0.999999	11445	1	-1.36e-05	0.09367	0.093531	0.999997	1906	0	-1.36e-05
E2F8	6	0.97782	0.97891	0.999999	20336	1	3.1e-06	0.09367	0.0939	0.999997	1907	0	3.1e-06
SLC6A15	6	0.85101	0.92685	0.999999	19001	2	2.48e-06	0.09376	0.093984	0.999997	1908	0	2.48e-06
DYRK4	6	0.17683	0.40221	0.999999	8293	3	1.56e-06	0.093805	0.094029	0.999997	1909	0	1.56e-06
TSPY2	6	0.93338	0.95884	0.999999	19752	1	-3.39e-06	0.09385	0.094071	0.999997	1910	0	-3.39e-06
ENTPD4	6	0.47806	0.71563	0.999999	14405	2	-1.28e-06	0.093895	0.094107	0.999997	1911	0	-1.28e-06
UBIAD1	6	0.9891	0.98917	0.999999	20621	0	3.37e-06	0.09394	0.094154	0.999997	1912	0	3.37e-06
SLFN14	6	0.058859	0.18519	0.940043	4074	4	-1.13e-06	0.093984	0.094199	0.999997	1913	0	-1.13e-06
PXT1	6	0.59895	0.80296	0.999999	16195	3	-3.63e-09	0.094074	0.094284	0.999997	1914	0	-3.63e-09
SLC39A3	6	0.21143	0.45019	0.999999	9234	3	-9.34e-07	0.094119	0.09433	0.999997	1915	0	-9.34e-07
ARHGAP44	6	0.29458	0.5577	0.999999	11290	4	-2.31e-06	0.094164	0.094373	0.999997	1916	0	-2.31e-06
SLC9A3R1	6	0.047748	0.15688	0.923626	3506	4	-1.65e-06	0.094209	0.094419	0.999997	1917	0	-1.65e-06
PI4KB	6	0.77233	0.88961	0.999999	18142	2	3.83e-06	0.094254	0.094465	0.999997	1918	0	3.83e-06
SH2D5	6	0.73317	0.87302	0.999999	17783	2	6.61e-07	0.094299	0.094504	0.999997	1919	0	6.61e-07
ZBTB40	6	0.19604	0.42912	0.999999	8811	4	-3.25e-06	0.094343	0.094551	0.999997	1920	0	-3.25e-06
ATP6V1B1	6	0.23508	0.48172	0.999999	9828	3	2.59e-06	0.094433	0.094641	0.999997	1921	0	2.59e-06
FAM98A	6	0.11254	0.3064	0.981281	6446	3	-2.05e-06	0.094478	0.09468	0.999997	1922	0	-2.05e-06
TGFB2	6	0.24658	0.49677	0.999999	10131	4	-3.92e-06	0.094568	0.094758	0.999997	1923	0	-3.92e-06
DPPA3	6	0.88079	0.94296	0.999999	19376	2	1.15e-06	0.094612	0.094804	0.999997	1924	0	1.15e-06
MEA1	6	0.85822	0.93062	0.999999	19077	2	-1.49e-06	0.094657	0.094854	0.999997	1925	0	-1.49e-06
UBE4A	6	0.090389	0.2596	0.962545	5551	1	4.51e-06	0.094702	0.094903	0.999997	1926	0	4.51e-06
hsa-mir-32	2	0.84841	0.84833	0.999999	18972	0	1.35e-05	0.094708	0.094635	0.999997	1927	0	1.35e-05
FBXW4	6	0.43578	0.68465	0.999999	13817	2	6.61e-06	0.094747	0.094949	0.999997	1928	0	6.61e-06
NUP35	6	0.27842	0.53755	0.999999	10909	1	1.53e-06	0.094792	0.094999	0.999997	1929	0	1.53e-06
ZNF836	6	0.31609	0.584	0.999999	11812	4	-1.87e-06	0.094837	0.095051	0.999997	1930	0	-1.87e-06
ABHD12	6	0.49494	0.7279	0.999999	14648	3	8.24e-07	0.094881	0.095096	0.999997	1931	0	8.24e-07
SPINK5	6	0.9956	0.99567	0.999999	20803	0	3.24e-06	0.094971	0.095189	0.999997	1932	0	3.24e-06
LMBRD1	6	0.20973	0.4479	0.999999	9187	3	-9.22e-08	0.095016	0.095232	0.999997	1933	0	-9.22e-08
UBAP1	6	0.61425	0.81383	0.999999	16433	3	2.7e-06	0.095061	0.095285	0.999997	1934	0	2.7e-06
BLK	6	0.99641	0.99647	0.999999	20827	0	4.24e-06	0.095106	0.095322	0.999997	1935	0	4.24e-06
ZNF480	6	0.65476	0.84226	0.999999	17080	2	5.17e-06	0.09515	0.095364	0.999997	1936	0	5.17e-06
OAF	6	0.86443	0.93395	0.999999	19156	2	2.2e-06	0.095195	0.095401	0.999997	1937	0	2.2e-06
TPPP2	6	0.69863	0.85934	0.999999	17496	2	3.99e-06	0.09524	0.095454	0.999997	1938	0	3.99e-06
OR10C1	6	0.61534	0.81461	0.999999	16448	2	2.24e-06	0.095285	0.095505	0.999997	1939	0	2.24e-06
PIGR	6	0.96742	0.97229	0.999999	20145	1	6.53e-06	0.09533	0.095546	0.999997	1940	0	6.53e-06
ARHGEF26	6	0.12643	0.32778	0.985405	6864	2	3.61e-06	0.095464	0.095682	0.999997	1941	0	3.61e-06
TNFRSF6B	6	0.013971	0.060697	0.82433	1493	5	-3.03e-06	0.095509	0.095726	0.999997	1942	0	-3.03e-06
WDR91	6	0.48061	0.71747	0.999999	14443	1	3.24e-06	0.095554	0.09576	0.999997	1943	0	3.24e-06
BEX5	6	0.20024	0.43493	0.999999	8926	3	-2.77e-06	0.095599	0.095808	0.999997	1944	0	-2.77e-06
SCP2D1	6	0.19738	0.43099	0.999999	8848	4	-2.67e-06	0.095643	0.095851	0.999997	1945	0	-2.67e-06
PTPN18	6	0.14296	0.35282	0.990557	7367	3	1.55e-06	0.095688	0.095893	0.999997	1946	0	1.55e-06
AMY2A	6	0.26032	0.5147	0.999999	10471	2	-5.97e-06	0.095733	0.095937	0.999997	1947	0	-5.97e-06
ADAR	6	0.78811	0.89662	0.999999	18293	2	1.35e-06	0.095778	0.09598	0.999997	1948	0	1.35e-06
SMYD3	6	0.091539	0.26221	0.965751	5601	3	3.81e-06	0.095823	0.096023	0.999997	1949	0	3.81e-06
EPT1	6	0.11434	0.30923	0.981632	6501	4	-2.79e-06	0.095867	0.096072	0.999997	1950	0	-2.79e-06
CD3G	6	0.93671	0.95988	0.999999	19785	1	9.93e-07	0.095957	0.096165	0.999997	1951	0	9.93e-07
GEN1	6	0.079054	0.23364	0.958577	5020	2	2.84e-07	0.096002	0.096204	0.999997	1952	0	2.84e-07
hsa-mir-6731	3	0.22296	0.37239	0.996451	9530	1	7.75e-08	0.096088	0.095772	0.999997	1953	0	7.75e-08
FLJ25363	6	0.3618	0.63015	0.999999	12698	3	1.54e-06	0.096091	0.096302	0.999997	1954	0	1.54e-06
hsa-mir-892a	4	0.94423	0.94412	0.999999	19846	0	8.7e-07	0.096141	0.095975	0.999997	1955	0	8.7e-07
B3GNT5	6	0.94235	0.96175	0.999999	19822	1	3.46e-06	0.096181	0.096386	0.999997	1956	0	3.46e-06
NOP56	6	0.11763	0.31426	0.983438	6591	4	-4.61e-06	0.096226	0.096425	0.999997	1957	0	-4.61e-06
DHX38	6	0.0025664	0.012698	0.622196	405	5	-3.17e-06	0.09627	0.096468	0.999997	1958	0	-3.17e-06
DENND1B	6	0.45202	0.69666	0.999999	14055	3	-2.17e-06	0.096405	0.096604	0.999997	1959	0	-2.17e-06
SLC38A5	6	0.28109	0.54087	0.999999	10969	3	-5.6e-07	0.096449	0.096648	0.999997	1960	0	-5.6e-07
CLEC4M	6	0.58144	0.79039	0.999999	15940	2	1.46e-06	0.096494	0.096693	0.999997	1961	0	1.46e-06
SLC44A1	6	0.9724	0.97518	0.999999	20232	1	2.41e-06	0.096539	0.096741	0.999997	1962	0	2.41e-06
LAG3	6	0.22533	0.46889	0.999999	9599	2	1.18e-06	0.096628	0.096835	0.999997	1963	0	1.18e-06
P2RX2	6	0.16256	0.38176	0.997671	7901	3	-9.93e-07	0.096673	0.096875	0.999997	1964	0	-9.93e-07
C10orf129	6	0.23428	0.48065	0.999999	9804	3	-1.57e-06	0.096718	0.096922	0.999997	1965	0	-1.57e-06
HIVEP1	6	0.19562	0.42853	0.999999	8803	3	1.44e-06	0.096763	0.096968	0.999997	1966	0	1.44e-06
CREB1	6	0.15522	0.37103	0.996004	7694	2	-1.36e-06	0.096807	0.097016	0.999997	1967	0	-1.36e-06
RASD2	6	0.79524	0.89979	0.999999	18367	2	1.51e-06	0.096852	0.097067	0.999997	1968	0	1.51e-06
GABPB2	6	0.57686	0.78704	0.999999	15865	3	-1.18e-06	0.096897	0.097111	0.999997	1969	0	-1.18e-06
GALNT2	6	0.096718	0.2739	0.968761	5825	2	2.56e-06	0.096942	0.097154	0.999997	1970	0	2.56e-06
FBXL20	6	0.56167	0.77606	0.999999	15628	3	4.09e-07	0.097031	0.097254	0.999997	1971	0	4.09e-07
AIG1	6	0.61557	0.81478	0.999999	16450	3	1.17e-06	0.097121	0.09734	0.999997	1972	0	1.17e-06
RPS14	6	0.10581	0.29378	0.976001	6192	3	1.76e-06	0.097165	0.097376	0.999997	1973	0	1.76e-06
MTMR12	6	0.84776	0.92515	0.999999	18964	2	2.3e-06	0.09721	0.097415	0.999997	1974	0	2.3e-06
KISS1	6	0.38046	0.64407	0.999999	12973	2	2.44e-07	0.097255	0.097456	0.999997	1975	0	2.44e-07
THEM6	6	0.36073	0.62933	0.999999	12682	1	1.99e-06	0.0973	0.097499	0.999997	1976	0	1.99e-06
CDK14	6	0.99091	0.99096	0.999999	20675	0	5.86e-06	0.097344	0.097544	0.999997	1977	0	5.86e-06
UGT2B28	6	0.30001	0.56439	0.999999	11409	4	-5.72e-06	0.097479	0.097662	0.999997	1978	0	-5.72e-06
TMEM99	6	0.66531	0.84664	0.999999	17180	2	4.2e-06	0.097568	0.097755	0.999997	1979	0	4.2e-06
TEX264	6	0.40205	0.66006	0.999999	13312	3	-5.14e-06	0.097613	0.097802	0.999997	1980	0	-5.14e-06
MSX1	6	0.060012	0.18801	0.940529	4143	3	-2.98e-07	0.097657	0.097842	0.999997	1981	0	-2.98e-07
OR7C2	6	0.23038	0.47559	0.999999	9706	4	-3.19e-06	0.097702	0.097893	0.999997	1982	0	-3.19e-06
CCDC9	6	0.78246	0.89408	0.999999	18245	2	1.29e-06	0.097792	0.097987	0.999997	1983	0	1.29e-06
CSF3R	6	0.10581	0.29378	0.976001	6185	3	1.69e-07	0.097836	0.098024	0.999997	1984	0	1.69e-07
hsa-mir-4525	4	0.052007	0.14952	0.922361	3708	3	-1.06e-06	0.097916	0.097726	0.999997	1985	0	-1.06e-06
UFSP2	6	0.45985	0.70235	0.999999	14156	2	1.52e-06	0.097926	0.098119	0.999997	1986	0	1.52e-06
RRBP1	6	0.13386	0.33912	0.986036	7102	4	-1.33e-06	0.09797	0.098158	0.999997	1987	0	-1.33e-06
WDR83	6	0.3208	0.58969	0.999999	11910	3	3.46e-06	0.09806	0.098251	0.999997	1988	0	3.46e-06
HAGHL	6	0.038321	0.13196	0.907683	2989	4	-2.82e-06	0.098105	0.098299	0.999997	1989	0	-2.82e-06
TMEM256	6	0.97735	0.97855	0.999999	20318	1	1.04e-06	0.098149	0.098342	0.999997	1990	0	1.04e-06
MRPL3	6	0.51391	0.74182	0.999999	14925	2	1.15e-05	0.098194	0.098386	0.999997	1991	0	1.15e-05
MTRNR2L1	4	0.41619	0.60805	0.999999	13533	2	-2.26e-06	0.098247	0.098033	0.999997	1992	0	-2.26e-06
ZNF385D	6	0.84472	0.92356	0.999999	18926	2	1.69e-06	0.098261	0.098458	0.999997	1993	0	1.69e-06
C3orf38	6	0.17324	0.39712	0.999999	8195	4	-2.08e-06	0.098261	0.098458	0.999997	1994	0	-2.08e-06
hsa-mir-5192	4	0.66656	0.79713	0.999999	17193	1	3.2e-06	0.098277	0.098063	0.999997	1995	0	3.2e-06
LARP1B	6	0.76366	0.88579	0.999999	18043	2	2.46e-06	0.098328	0.098527	0.999997	1996	0	2.46e-06
hsa-mir-5195	4	0.96108	0.96096	0.999999	20059	0	5.15e-06	0.098337	0.098124	0.999997	1997	0	5.15e-06
CLEC4G	6	0.679	0.8518	0.999999	17316	2	-1.6e-06	0.098373	0.098575	0.999997	1998	0	-1.6e-06
FAM135A	6	0.10726	0.29691	0.976604	6260	5	-1.29e-06	0.098417	0.098625	0.999997	1999	0	-1.29e-06
ARG2	6	0.45928	0.70192	0.999999	14149	3	-3.01e-06	0.098462	0.098668	0.999997	2000	0	-3.01e-06
[truncated: 18,916 more rows]
